# Supplementary material for: Proteomic Analysis of Mouse Cerebral Cortex Following Experimental Ischemic Stroke: Identifying Novel Biomarkers of Damage and Repair
Source: Cell Mol Neurobiol. 2025 Dec 4;46:8. doi: 10.1007/s10571-025-01645-y (PMC12796063; doi:10.1007/s10571-025-01645-y)
Supplement: Supplementary file 2 — Supplementary material 2 (XLSX 1164.2 kb) [file 10571_2025_1645_MOESM2_ESM.xlsx]

## Sheet: Supp. File 2
Cellular and Molecular Neurobiology Supplementary Information (Supplementary File 2) for Proteomic Analysis of Mouse Cerebral Cortex Following Experimental Ischemic Stroke: Identifying Novel Biomarkers of Damage and Repair Dominik Hamer1, Ana Butorac2,3, Daniela Petrinec1, Monika Berecki1, Vera M. Mendes4, Bruno Manadas4, Vanja Kelava2, Branimir K. Hackenberger5, Anton Glasnović1, Marija Lovrić2,…

## Sheet: Table 1_Acute MRI
Table 1. Raw segmentation (volumetric) data for ipsilateral and contralateral hemisphere and ischemic cortical lesion volume in acute phase (D01).
		BL (CTRL)				MOUSE 1																																BL (CTRL)				MOUSE 2
						MOUSE 1 - IPSILATERAL HEMISPHERE VOLUME										MOUSE 1 - CONTRALATERAL HEMISPHERE VOLUME																										MOUSE 2 - IPSILATERAL HEMISPHERE VOLUME
							Label	Area	Mean	StdDev	Min	Max	%Area	Slice			Label	Area	Mean	StdDev	Min	Max	%Area	Slice																			Label	Area	Mean	StdDev	Min	Max	%Area
						1		6.75	59.024	15.814	6.919	95.112	100	5		1		6.81	62.285	16.748	8.035	102.835	100	5																		1		7.76	60.875	14.554	7.567	88.909	100
						2		8.88	59.717	14.934	10.69	93.623	100	6		2		9.04	62.62	17.023	4.445	103.77	100	6																		2		9.83	60.675	14.424	11.152	96.08	100
						3		11.35	58.229	13.782	14.672	97.555	100	7		3		11.69	60.919	15.825	11.595	102.775	100	7																		3		12.81	59.118	13.591	14.43	99.675	100
						4		14.44	55.517	14.481	9.976	104.444	100	8		4		14.07	59.644	16.366	9.664	111.815	100	8																		4		16.15	57.38	14.278	12.113	102.785	100
						5		17.08	53.837	15.483	8.457	123.159	100	9		5		16.8	57.148	17.199	4.726	121.117	100	9																		5		18.95	56.712	15.487	14.034	127.882	100
						6		19.05	54.019	15.283	15.487	138.705	100	10		6		18.56	57.726	17.38	9.161	132.41	100	10																		6		20.68	57.588	15.74	18.085	128.456	100
						7		20.84	54.082	16.589	8.739	140.415	100	11		7		20.68	57.363	18.75	0.885	146.087	100	11																		7		22.84	58.32	17.751	6.408	143.739	100
						8		22.52	57.558	20.982	6.084	154.504	100	12		8		21.97	60.341	22.734	8.689	161.402	100	12																		8		24.3	61.159	20.962	8.775	159.615	100
						9		23.6	55.944	20.779	17.216	154.313	100	13		9		23.23	58.26	23.138	10.247	165.706	100	13																		9		25.38	59.61	18.771	13.489	132.052	100
						10		24.54	55.418	18.697	12.932	135.699	100	14		10		24.08	57.022	20.971	12.078	143.563	100	14																		10		26.56	59.65	18.822	8.359	130.992	100
						11		24.99	55.602	18.588	3.902	127.05	100	15		11		25.22	57.007	21.525	5.833	139.46	100	15																		11		26.9	60.3	19.316	0.971	147.066	100
						12		25.04	57.782	20.056	12.067	147.997	100	16		12		24.98	59.355	22.285	8.98	147.847	100	16																		12		26.81	62.015	19.827	12.796	145.64	100
						13		25.11	56.187	19.378	2.122	141.431	100	17		13		25.38	58.622	22.494	3.369	165.244	100	17																		13		26.45	61.39	20.002	9.449	151.375	100
						14		24.84	55.881	18.973	7.411	142.074	100	18		14		24.82	56.724	21.126	2.695	147.706	100	18																		14		25.72	61.267	19.904	8.716	139.609	100
						15		13.79	57.789	20.326	4.022	148.49	100	19		15		13.23	58.672	22.072	2.293	137.931	100	19																		15		12.63	62.271	17.684	4.15	122.653	100
						16		9.38	56.408	16.107	6.295	132.249	100	20		16		9.51	55.639	18.186	7.361	130.017	100	20																		16		9.37	62.681	17.31	16.55	143.689	100
						17		5.63	55.866	14.471	6.858	90.144	100	21		17		6.34	54.073	14.942	15.879	107.37	100	21																		17		5.46	56.883	15.412	12.459	94.981	100
						18	Mean	17.519	56.403	17.337	9.05	127.468	100	13		18	Mean	17.436	58.436	19.339	7.408	133.356	100	13																		18	Mean	18.741	59.876	17.284	10.559	126.776	100
						19	SD	7.107	1.718	2.482	4.302	22.551	0	5.05		19	SD	6.969	2.259	2.8	4.012	21.842	0	5.05																		19	SD	7.665	1.927	2.382	4.412	22.295	0
						20	Min	5.63	53.837	13.782	2.122	90.144	100	5		20	Min	6.34	54.073	14.942	0.885	102.775	100	5																		20	Min	5.46	56.712	13.591	0.971	88.909	100
						21	Max	25.11	59.717	20.982	17.216	154.504	100	21		21	Max	25.38	62.62	23.138	15.879	165.706	100	21																		21	Max	26.9	62.681	20.962	18.085	159.615	100
							TOTAL IPSILATERAL HEMISPHERE VOLUME (mm3): 148.9115										TOTAL CONTRALATERAL HEMISPHERE VOLUME (mm3): 148.206																										TOTAL IPSILATERAL HEMISPHERE VOLUME (mm3): 159.2985
						TOTAL VOLUME OF THE IL HEMISPHERE CORRECTED FOR VENTRICULAR VOLUME (mm3): 144.7535										TOTAL VOLUME OF THE CL HEMISPHERE CORRECTED FOR VENTRICULAR VOLUME (mm3): 144.372																										TOTAL VOLUME OF THE IL HEMISPHERE CORRECTED FOR VENTRICULAR VOLUME (mm3): 156.2465
		ACUTE PHASE (D01)				MOUSE 1 - IPSILATERAL HEMISPHERE VOLUME										MOUSE 1 - CONTRALATERAL HEMISPHERE VOLUME										MOUSE 1 - LESION VOLUME												ACUTE PHASE (D01)				MOUSE 2 - IPSILATERAL HEMISPHERE VOLUME
							Label	Area	Mean	StdDev	Min	Max	%Area	Slice			Label	Area	Mean	StdDev	Min	Max	%Area	Slice			Label	Area	Mean	StdDev	Min	Max	%Area	Slice									Label	Area	Mean	StdDev	Min	Max	%Area
						1		8.58	60.377	15.894	9.849	98.845	100	4		1		8.16	66.439	17.439	8.169	107.223	100	4		1		2.375	51.807	4.748	36.823	61.509	100	5								1		7.27	65.624	15.419	4.714	99.137	100
						2		11.09	59.856	15.01	15.292	96.847	100	5		2		10.25	64.048	16.043	11.43	103.653	100	5		2		5.172	52.242	6.254	35.415	64.537	100	6								2		9.5	65.055	15.323	13.637	121.167	100
						3		13.85	59.631	15.692	11.137	100.768	100	6		3		12.38	62.967	16.222	17.726	114.021	100	6		3		8.609	54.797	6.278	37.279	67.524	100	7								3		13.03	61.023	15.277	9.171	110.247	100
						4		17.21	57.556	16.291	8.453	111.036	100	7		4		15.31	58.19	17.138	15.769	124.514	100	7		4		10.797	56.694	7.544	27.123	75.165	100	8								4		17.06	59.495	15.389	14.068	113.412	100
						5		19.57	58.673	15.482	10.234	121.228	100	8		5		17.58	57.798	17.565	8.219	122.825	100	8		5		13.469	56.923	7.907	29.586	95.023	100	9								5		19.71	64.233	15.157	8.873	131.597	100
						6		21.35	60.39	15.377	1.906	140.76	100	9		6		19.26	58.205	18.781	13.67	154.054	100	9		6		14.984	55.481	7.342	36.413	97.117	100	10								6		22.14	67.234	15.447	10.795	133.445	100
						7		22.99	62.156	17.857	7.634	152.014	100	10		7		20.84	61.045	23.457	10.736	172.131	100	10		7		15.328	53.855	6.567	35.228	78.426	100	11								7		24.36	68.82	16.57	9.577	155.524	100
						8		24.39	60.23	18.295	9.298	158.009	100	11		8		21.86	58.931	23.834	12.55	173.201	100	11		8		17.969	53.765	8.715	37.278	113.611	100	12								8		25.8	71.308	18.768	12.245	160.644	100
						9		25.23	59.504	16.345	5.878	126.504	100	12		9		22.99	57.286	21.111	7.793	150.734	100	12		9		19.578	51.153	7.227	23.02	101.951	100	13								9		27.35	68.601	17.658	5.493	142.973	100
						10		25.43	58.674	16.337	9.281	127.95	100	13		10		24.29	57.497	21.3	6.547	130.935	100	13		10		11.578	52.428	8.147	0	86.101	100	14								10		29.21	69.44	19.821	4.49	135.955	100
						11		25.88	59.053	17.098	2.935	141.37	100	14		11		24.6	59.205	21.93	8.679	142.072	100	14		11		1.484	56.236	7.96	38.806	74.302	100	14								11		28.53	70.252	21.632	2.825	141.705	100
						12		25.58	57.798	16.489	7.492	123.017	100	15		12		24.67	59.853	21.86	0.36	149.798	100	15		12		6.984	52.355	6.126	20.796	81.663	100	15								12		28.84	69.587	21.826	4.441	140.959	100
						13		25.13	57.493	17.256	4.933	120.81	100	16		13		24.52	56.994	20.363	2.232	135.417	100	16		13		1.625	51.89	5.852	43.128	72.39	100	15								13		28.32	66.662	20.609	12.005	139.717	100
						14		23.78	57.911	17.883	11.747	130.317	100	17		14		23.37	57.251	20.307	0.753	136.529	100	17		14		6.203	53.214	5.96	34.309	72.213	100	16								14		27.77	63.772	19.962	5.741	135.085	100
						15		10.81	57.44	18.639	2.324	102.742	100	18		15		11.01	57.326	17.958	5.945	112.424	100	18		15		1.25	49.211	2.641	44.381	56.525	100	16								15		24.48	63.727	21.084	5.012	135.044	100
						16		7.33	57.375	19.087	2.074	97.616	100	19		16		7.99	55.72	18.165	9.189	124.163	100	19		16		2.172	56.302	6.117	41.845	71.255	100	17								16		10.99	68.172	18.139	7.506	112.965	100
						17	Mean	19.263	59.007	16.814	7.529	121.864	100	11.5		17	Mean	18.068	59.297	19.592	8.735	134.606	100	11.5		17		3.453	54.131	5.615	42.368	69.26	100	18								17		7.85	68.766	22.297	14.441	122.94	100
						18	SD	6.758	1.39	1.244	3.915	19.592	0	4.761		18	SD	6.289	2.929	2.503	4.973	21.313	0	4.761		18		1.906	52.687	4.686	33.692	65.462	100	19								18	Mean	20.718	66.575	18.258	8.531	131.324	100
						19	Min	7.33	57.375	15.01	1.906	96.847	100	4		19	Min	7.99	55.72	16.043	0.36	103.653	100	4		19	Mean	8.052	53.621	6.427	33.194	78.002	100	12.5								19	SD	8.087	3.314	2.67	3.831	16.236	0
						20	Max	25.88	62.156	19.087	15.292	158.009	100	19		20	Max	24.67	66.439	23.834	17.726	173.201	100	19		20	SD	6.189	2.133	1.478	10.546	15.274	0.127	4.232								20	Min	7.27	59.495	15.157	2.825	99.137	100
																										21	Min	1.25	49.211	2.641	0	56.525	99.46	5								21	Max	29.21	71.308	22.297	14.441	160.644	100
																										22	Max	19.578	56.923	8.715	44.381	113.611	100	19
							TOTAL IPSILATERAL HEMISPHERE VOLUME (mm3): 154.104										TOTAL CONTRALATERAL HEMISPHERE VOLUME (mm3): 144.544																										TOTAL IPSILATERAL HEMISPHERE VOLUME (mm3): 176.103
																											TOTAL LESION VOLUME (mm3): 72.468
						TOTAL VOLUME OF THE IL HEMISPHERE CORRECTED FOR VENTRICULAR VOLUME (mm3): 151.593										TOTAL VOLUME OF THE CL HEMISPHERE CORRECTED FOR VENTRICULAR VOLUME (mm3): 140.0215																										TOTAL VOLUME OF THE IL HEMISPHERE CORRECTED FOR VENTRICULAR VOLUME (mm3): 174.835
																											PROPORTION OF THE LESION IN THE HEMISPHERE EXCLUDING THE VENTRICLES : 47.80%
[truncated: 100 more columns]

## Sheet: Table 2_Chronic MRI
Table 2. Raw segmentation (volumetric) data for ipsilateral and contralateral hemisphere and ischemic cortical lesion volume in chronic phase (D35).
		BL (CTRL)				MOUSE 6																															BL (CTRL)				MOUSE 7
						MOUSE 6 - IPSILATERAL HEMISPHERE VOLUME										MOUSE 6 - CONTRALATERAL HEMISPHERE VOLUME																									MOUSE 7 - IPSILATERAL HEMISPHERE VOLUME
							Label	Area	Mean	StdDev	Min	Max	%Area	Slice			Label	Area	Mean	StdDev	Min	Max	%Area	Slice																		Label	Area	Mean	StdDev	Min	Max	%Area	Slice
						1		6.88	69.417	17.564	7.852	110.4	100	5		1		7.47	65.748	14.265	14.743	108.667	100	5																	1		7.42	55.288	13.771	7.878	94.136	100	5
						2		9.02	70.318	17.528	11.453	113.697	100	6		2		9.12	66.569	13.495	15.875	107.663	100	6																	2		9.59	56.25	14.496	10.432	87.399	100	6
						3		12.31	66.63	17.587	13.745	121.323	100	7		3		11.98	62.244	14.37	10.647	105.427	100	7																	3		12.52	54.773	13.718	16.919	92.523	100	7
						4		15.29	63.858	17.47	14.757	132.734	100	8		4		14.63	59.841	14.205	15.019	109.467	100	8																	4		15.55	52.935	13.675	10.933	100.869	100	8
						5		17.6	62.876	18.358	10.442	131.114	100	9		5		17.42	57.481	15.903	13.137	127.089	100	9																	5		18.72	51.984	15.3	6.778	123.322	100	9
						6		19.65	63.442	19.124	14.113	148.623	100	10		6		19.38	56.983	16.187	15.096	133.151	100	10																	6		20.27	53.472	16.083	6.994	134.78	100	10
						7		21.6	64.099	20.877	6.721	154.402	100	11		7		21.6	57.027	18.103	14.262	163.96	100	11																	7		22.67	54.467	17.993	6.932	150.074	100	11
						8		23.07	66.574	22.601	10.548	164.929	100	12		8		23.08	58.517	20.531	12.578	150.441	100	12																	8		23.73	57.224	20.042	6.042	146.175	100	12
						9		24.04	64.743	23.882	1.493	157.31	100	13		9		24.68	55.822	20.195	12.889	144.993	100	13																	9		25.28	55.687	19.755	6.151	149.271	100	13
						10		25.12	65.137	23.644	8.51	170.164	100	14		10		25.43	55.658	19.576	8.602	137.544	100	14																	10		26.27	55.88	18.513	2.16	146.922	100	14
						11		25.72	65.092	24.063	3.318	149.415	100	15		11		26.2	55.672	20.056	10.3	146.543	100	15																	11		26.36	56.681	18.359	2.092	151.75	100	15
						12		25.99	65.852	24.397	1.252	150.25	100	16		12		26.16	56.341	19.843	8.036	138.74	100	16																	12		26.58	60.131	20.03	8.009	153.204	100	16
						13		25.6	63.885	23.865	6.784	169.385	100	17		13		26.23	54.22	20.016	3.813	149.613	100	17																	13		26.14	58.315	18.928	6.054	164.177	100	17
						14		24.45	63.069	23.314	1.04	153.504	100	18		14		25.14	52.156	18.562	6.834	131.616	100	18																	14		25.85	58.348	18.102	3.928	131.4	100	18
						15		12.38	66.036	20.528	2.094	134.127	100	19		15		13.03	50.129	17.138	4.719	113.676	100	19																	15		13.6	58.957	18.192	2.052	121.458	100	19
						16		9.88	60.792	19.296	6.36	115.466	100	20		16		5.37	47.849	8.879	33.73	75.192	100	20																	16		10.17	56.8	17.754	3.996	124.326	100	20
						17		6.37	58.096	15.282	9.154	99.817	100	21		17		5.37	41.655	8.87	4.322	64.715	100	21																	17		6.01	57.117	14.079	4.064	100.162	100	21
						18	Mean	17.939	64.701	20.552	7.626	139.804	100	13		18	Mean	17.782	56.112	16.482	12.035	124.029	100	13																	18	Mean	18.631	56.136	16.988	6.554	127.762	100	13
						19	SD	7.195	2.88	2.992	4.6	21.868	0	5.05		19	SD	7.801	6.102	3.736	6.886	26.826	0	5.05																	19	SD	7.456	2.189	2.357	3.756	24.794	0	5.05
						20	Min	6.37	58.096	15.282	1.04	99.817	100	5		20	Min	5.37	41.655	8.87	3.813	64.715	100	5																	20	Min	6.01	51.984	13.675	2.052	87.399	100	5
						21	Max	25.99	70.318	24.397	14.757	170.164	100	21		21	Max	26.23	66.569	20.531	33.73	163.96	100	21																	21	Max	26.58	60.131	20.042	16.919	164.177	100	21
							TOTAL IPSILATERAL HEMISPHERE VOLUME (mm3): 152.4815										TOTAL CONTRALATERAL HEMISPHERE VOLUME (mm3): 151.147																									TOTAL IPSILATERAL HEMISPHERE VOLUME(mm3): 158.3635
						TOTAL VOLUME OF THE IL HEMISPHERE CORRECTED FOR VENTRICULAR VOLUME (mm3): 147.7385										TOTAL VOLUME OF THE CL HEMISPHERE CORRECTED FOR VENTRICULAR VOLUME (mm3): 146.431																									TOTAL VOLUME OF THE IL HEMISPHERE CORRECTED FOR VENTRICULAR VOLUME (mm3): 152.005
		ACUTE PHASE (D01)				MOUSE 6 - IPSILATERAL HEMISPHERE VOLUME										MOUSE 6 - CONTRALATERAL HEMISPHERE VOLUME										MOUSE 6 - LESION VOLUME											ACUTE PHASE (D01)				MOUSE 7 - IPSILATERAL HEMISPHERE VOLUME
							Label	Area	Mean	StdDev	Min	Max	%Area	Slice			Label	Area	Mean	StdDev	Min	Max	%Area	Slice			Label	Area	Mean	StdDev	Min	Max	%Area	Slice								Label	Area	Mean	StdDev	Min	Max	%Area	Slice
						1		7.1	64.184	15.684	6.985	103.029	100	5		1		7.04	59.387	13.612	9.652	91.64	100	5		1		0.984	65.697	45.313	35.958	412.491	100	5							1		7.79	59.806	15.945	2.46	96.198	100	5
						2		9.48	68.83	20.924	16.042	127.755	100	6		2		8.91	58.914	13.073	9.384	95.574	100	6		2		2.688	63.984	12.534	28.451	162.388	100	6							2		10.05	62.263	15.834	12.427	100.516	100	6
						3		12.47	69.83	23.424	3.051	131.957	100	7		3		11.67	55.708	13.066	16.858	102.185	100	7		3		4.469	65.383	9.489	30.118	86.361	100	7							3		13.25	62.62	16.314	9.724	102.647	100	7
						4		16.18	68.372	22.735	10.027	133.684	100	8		4		14.05	52.604	12.854	11.274	93.434	100	8		4		8.859	61.327	9.648	40.64	85.231	100	8							4		16.53	64.611	16.899	16.159	106.637	100	8
						5		18.66	69.997	21.991	4.778	135.814	100	9		5		16.8	49.969	13.241	13.164	115.243	100	9		5		13	64.97	9.019	22.366	89.085	100	9							5		19.41	66.877	18.149	11.168	117.748	100	9
						6		21.06	71.621	22.316	13.356	133.934	100	10		6		18.96	48.931	13.789	11.85	104.766	100	10		6		14.922	66.816	9.141	28.558	94.648	100	10							6		21.63	68.39	19.071	9.953	133.636	100	10
						7		23.11	73.759	22.405	2.581	141.312	100	11		7		20.88	49.336	15.555	7.695	139.364	100	11		7		16.125	68.372	13.399	0	150.921	99.903	11							7		23.47	69.371	18.726	4.133	147.822	100	11
						8		24.89	74.723	22.712	9.499	146.196	100	12		8		22.7	51.45	19	10.41	142.348	100	12		8		17.172	67.999	13.906	0	133.49	99.818	12							8		25.2	70.254	20.602	14.558	151.554	100	12
						9		25.99	72.848	23.791	8.511	152.317	100	13		9		24.26	49.047	18.824	11.044	139.604	100	13		9		18.562	65.26	13.653	0	237.884	99.747	13							9		26.43	69.854	23.989	6.979	164.167	100	13
						10		27.38	71.643	25.342	6.505	156.741	100	14		10		24.84	48.017	17.192	5.085	121.211	100	14		10		21.953	62.341	12.172	28.07	193.514	100	14							10		27.48	70.261	24.203	5.363	147.993	100	14
						11		27.78	71.019	26.655	7.282	161.922	100	15		11		25.72	47.909	17.251	7.666	139.844	100	15		11		21.859	59.369	10.944	0	105.993	99.5	15							11		28.01	68.798	24.957	3.003	137.854	100	15
						12		28.38	68.592	26.259	1.545	143.433	100	16		12		26.01	49.288	17.918	2.667	127.16	100	16		12		21.219	57.546	10.624	0	101.735	99.779	16							12		27.97	67.602	25.342	7.222	154.543	100	16
						13		28.2	65.179	24.504	2.677	144.43	100	17		13		26.22	46.185	16.642	1.679	133.991	100	17		13		20.688	57.132	11.956	18.186	139.419	100	17							13		27.8	66.76	25.638	2.145	159.476	100	17
						14		27.27	61.567	24.644	1.094	143.72	100	18		14		25.17	43.615	15.028	5.335	107.26	100	18		14		19.656	53.203	10.633	31.433	196.196	100	18							14		26.94	64.163	25.422	1.13	152.069	100	18
						15		14.98	68.679	27.006	3.627	133.157	100	19		15		12.62	42.719	13.252	1.516	89.222	100	19		15		18.703	52.736	8.932	19.121	101.629	100	19							15		13.8	68.506	25.683	1.401	143.675	100	19
						16		12.29	68.888	32.165	1.957	155.522	100	20		16		9.48	38.773	10.888	5.277	74.955	100	20		16		7.625	63.705	12.884	29.989	91.95	100	20							16		12.32	66.035	26.557	4.791	146.334	100	20
						17		10.08	59.944	27.845	1.986	135.949	100	21		17		4.84	34.975	7.274	10.209	53.347	100	21		17		5.156	64.009	12.819	41.007	90.176	100	21							17		7.47	63.9	22.07	5.52	126.729	100	21
						18	Mean	19.724	68.804	24.141	5.971	140.051	100	13		18	Mean	17.657	48.637	14.615	8.28	110.067	100	13		18	Mean	13.744	62.344	13.357	20.817	145.477	99.926	13							18	Mean	19.738	66.475	21.494	6.949	134.682	100	13
						19	SD	7.533	4.069	3.504	4.384	13.642	0	5.05		19	SD	7.469	6.368	3.038	4.24	25.598	0	5.05		19	SD	7.27	4.792	8.41	15.13	82.696	0.14	5.05							19	SD	7.645	3.121	3.975	4.663	22.156	0	5.05
						20	Min	7.1	59.944	15.684	1.094	103.029	100	5		20	Min	4.84	34.975	7.274	1.516	53.347	100	5		20	Min	0.984	52.736	8.932	0	85.231	99.5	5							20	Min	7.47	59.806	15.834	1.13	96.198	100	5
						21	Max	28.38	74.723	32.165	16.042	161.922	100	21		21	Max	26.22	59.387	19	16.858	142.348	100	21		21	Max	21.953	68.372	45.313	41.007	412.491	100	21							21	Max	28.01	70.261	26.557	16.159	164.167	100	21
							TOTAL IPSILATERAL HEMISPHERE VOLUME (mm3): 167.654										TOTAL CONTRALATERAL HEMISPHERE VOLUME (mm3): 150.0845																									TOTAL IPSILATERAL HEMISPHERE VOLUME (mm3): 167.773
																											TOTAL LESION VOLUME (mm3): 116.824
						TOTAL VOLUME OF THE IL HEMISPHERE CORRECTED FOR VENTRICULAR VOLUME (mm3): 165.9305										TOTAL VOLUME OF THE CL HEMISPHERE CORRECTED FOR VENTRICULAR VOLUME (mm3): 144.212																									TOTAL VOLUME OF THE IL HEMISPHERE CORRECTED FOR VENTRICULAR VOLUME (mm3): 165.7435
																											PROPORTION OF THE LESION IN THE HEMISPHERE EXCLUDING THE VENTRICLES: 70.41%
		CHRONIC PHASE (D35)				MOUSE 6 - IPSILATERAL HEMISPHERE VOLUME										MOUSE 6 - CONTRALATERAL HEMISPHERE VOLUME																					CHRONIC PHASE (D35)				MOUSE 7 - IPSILATERAL HEMISPHERE VOLUME
							Label	Area	Mean	StdDev	Min	Max	%Area	Slice			Label	Area	Mean	StdDev	Min	Max	%Area	Slice																		Label	Area	Mean	StdDev	Min	Max	%Area	Slice
						1		6.1	63.537	17.443	9.063	160.381	100	5		1		7.7	61.737	15.158	5.625	113.84	100	5																	1		6.67	66.692	17.699	15.657	138.942	100	5
						2		7.06	63.585	13.444	18.985	121.117	100	6		2		9.5	61.429	12.482	24.397	95.994	100	6																	2		8.46	65.744	17.817	11.5	157.568	100	6
						3		8.37	61.875	13.11	17.043	145.827	100	7		3		13.1	55.653	14.22	14.13	95.291	100	7																	3		11.23	62.985	16.62	16.282	140.099	100	7
						4		9.56	57.776	14.961	19.297	130.157	100	8		4		16.14	53.585	14.302	17.31	100.894	100	8																	4		12.11	64.995	19.638	12.032	149.766	100	8
						5		10.68	57.412	18.353	19.42	134.8	100	9		5		18.03	51.813	15.485	8.594	125.738	100	9																	5		12.36	65.295	22.025	24.261	139.495	100	9
						6		12.1	56.53	18.81	14.297	131.385	100	10		6		20.7	49.621	15.513	7.556	134.51	100	10																	6		14.52	69.274	27.205	13.886	157.183	100	10
						7		13.4	58.711	20.891	19.476	137.557	100	11		7		22.23	50.357	16.891	9.788	129.521	100	11																	7		16.26	73.737	31.847	13.438	169.173	100	11
						8		15.29	60.045	23.332	18.705	145.068	100	12		8		24.19	48.428	17.843	7.511	133.238	100	12																	8		17.68	73.579	31.514	9.261	175.715	100	12
						9		17.12	56.878	21.957	20	137.479	100	13		9		25.42	46.904	16.851	8.616	132.635	100	13																	9		17.93	70.033	29.758	9.448	173.183	100	13
						10		17.78	55.424	19.644	4.386	145.771	100	14		10		25.91	46.476	16.831	3.281	125.325	100	14																	10		19.22	67.128	29.059	7.719	162.891	100	14
						11		18.44	51.307	16.622	5.48	123.271	100	15		11		26.17	46.26	16.567	3.906	113.427	100	15																	11		19.8	68.66	27.772	10.532	167.548	100	15
						12		18.19	51.746	18.383	4.721	143.483	100	16		12		26.56	45.026	15.809	2.879	105.536	100	16																	12		20.18	65.123	24.792	5.521	160.86	100	16
						13		17.85	52.044	19.611	5.926	140.09	100	17		13		25.78	43.279	14.846	2.958	105.57	100	17																	13		19.8	62.804	22.297	6.979	162.131	100	17
						14		4.51	53.227	14.281	16.998	95.369	100	18		14		13.67	40.728	14.202	0.614	92.322	100	18																	14		19.13	61.712	25.459	9.615	233.133	100	18
						15		1.57	51.499	6.3	39.096	69.621	100	19		15		10.81	39.159	12.384	4.743	83.405	100	19																	15		6.56	67.455	21.439	18.074	183.871	100	19
						16		1.04	45.632	12.04	5.268	89.543	100	20		16		7.55	34.848	9.044	5.413	58.371	100	20																	16		3.76	69.84	17.376	43.752	146.016	100	20
						17	Mean	11.191	56.077	16.824	14.885	128.182	100	12.5		17	Mean	18.341	48.456	14.902	7.958	109.101	100	12.5																	17	Mean	14.104	67.191	23.895	14.247	163.598	100	12.5
						18	SD	6.006	4.968	4.312	9.029	23.978	0	4.761		18	SD	7.143	7.394	2.196	6.141	21.214	0	4.761																	18	SD	5.488	3.534	5.244	9.163	22.892	0	4.761
						19	Min	1.04	45.632	6.3	4.386	69.621	100	5		19	Min	7.55	34.848	9.044	0.614	58.371	100	5																	19	Min	3.76	61.712	16.62	5.521	138.942	100	5
						20	Max	18.44	63.585	23.332	39.096	160.381	100	20		20	Max	26.56	61.737	17.843	24.397	134.51	100	20																	20	Max	20.18	73.737	31.847	43.752	233.133	100	20
							TOTAL IPSILATERAL HEMISPHERE VOLUME (mm3): 89.528										TOTAL CONTRALATERAL HEMISPHERE VOLUME (mm3): 146.728																									TOTAL IPSILATERAL HEMISPHERE VOLUME (mm3): 112.832
						TOTAL VOLUME OF THE IL HEMISPHERE CORRECTED FOR VENTRICULAR VOLUME (mm3): 83.744										TOTAL VOLUME OF THE CL HEMISPHERE CORRECTED FOR VENTRICULAR VOLUME (mm3): 142.435																									TOTAL VOLUME OF THE IL HEMISPHERE CORRECTED FOR VENTRICULAR VOLUME (mm3): 97.087
						PROPORTION OF IL HEMISPHERE TISSUE LOSS: 41.29%																																			PROPORTION OF IL HEMISPHERE TISSUE LOSS: 28.75%

## Sheet: Table 3 NS data
Table 3. Detailed and total point values for each category while determining neurological status of animals
				ACUTE PHASE (D01)										CHRONIC PHASE (D35)
			Mouse ID	MOUSE 1		MOUSE 2		MOUSE 3		MOUSE 4		MOUSE 5		MOUSE 6					MOUSE 7					MOUSE 8					MOUSE 9					MOUSE 10
			Time Point	BL	D01	BL	D01	BL	D01	BL	D01	BL	D01	BL	D01	D02	D03	D35	BL	D01	D02	D03	D35	BL	D01	D02	D03	D35	BL	D01	D02	D03	D35	BL	D01	D02	D03	D35
			Day	4.7.2022.	12.7.2022.	4.7.2022.	12.7.2022.	4.7.2022.	12.7.2022.	4.7.2022.	12.7.2022.	4.7.2022.	12.7.2022.	18.7.2022.	26.7.2022.	27.7.2022.	28.7.2022.	29.8.2022.	18.7.2022.	26.7.2022.	27.7.2022.	28.7.2022.	29.8.2022.	18.7.2022.	26.7.2022.	27.7.2022.	28.7.2022.	29.8.2022.	18.7.2022.	26.7.2022.	27.7.2022.	28.7.2022.	29.8.2022.	18.7.2022.	26.7.2022.	27.7.2022.	28.7.2022.	29.8.2022.
		Weight	Weight before MCAO	26.5		25.4		23.7		25.4		27.8		25.4					27.3					24.6					30.7					29.2
			Weight after MCAO		23.4		21.5		22.5		23.3		24.7		23.5	21.4	19.7	24.9		23.6	21.8	20	25.6		22.3	22.3	21.9	24.1		28.3	26.6	24.8	26.1		26.5	25.7	24.2	27.4
		Appearance	Hair (0-2)	0	1	0	0	0	0	0	1	0	1	0	0	1	1	0	0	0	1	0	0	0	0	1	1	0	0	0	0	0	0	0	0	1	1	0
			Ears (0-2)	0	1	0	0	0	0	0	0	0	1	0	0	1	1	0	0	0	0	0	0	0	0	0	1	0	0	0	0	0	0	0	0	0	0	0
			Eyes (0-4)	0	2	0	1	1	1	0	1	0	2	0	0	0	1	0	0	0	0	0	0	0	0	0	0	0	0	0	0	0	0	0	0	0	0	0
			Posture (0-4)	0	2	0	1	0	0	0	1	0	2	0	0	2	2	0	0	1	2	2	0	0	0	0	0	0	0	0	0	0	0	0	1	1	0	0
		Motility, spontaneous activity	Normal or slightly reduced exploratory behavior (0 - 1)	0	1	0	1	0	0	0	1	0		0	0			0	0	0	0	0	0	0	0	0	0	0	0	0	0	0	0	0	0	0	0	0
			Moving limbs without proceeding (2)													2	2
			Moving only to stimuli (3)										3
			Unresponsive to stimuli, normal muscle tone (4)
			Severely reduced muscle tone, premortal signs (5)
		Gait disturbances	Straight walking (0)	0		0		0	0	0		0		0				0	0				0	0	0	0	0	0	0				0	0	0	0	0	0
			Walking toward contralateral side (1)
			Alternate circling and walking straight (2)		2		2				2				2															2	2	2
			Alternate circling and walking towards paretic side (3)
			Circling and/or other gait disturbances (4)
			Constant circling towards paretic side (5)													5	5			5	5	5
		Postural sign, Forelimb flexion	Degree of limb flexion when held by tail (0 - 2)	0	1	0	2	0	0	0	1	0	2	0	1	1	1	1	0	1	1	1	1	0	1	1	1	1	0	1	1	1	1	0	1	1	0	1
		Postural sign, Thorax twisting	Degree of body rotation when held by tail (0 - 2)	0	1	0	1	1	0	0	1	0	1	0	1	1	1	1	0	1	1	1	1	0	1	1	1	1	0	1	1	1	1	0	1	1	0	1
		Lateral resistance	Degree of resistance against lateral push (0 - 2)	0	0	0	0	0	0	0	0	0	1	0	0	1	1	0	0	0	0	0	0	0	0	0	0	0	0	0	0	0	0	0	0	0	1	0
		Ipsilesional forelimb placing	Normal, weak, or no placing (0 - 2)	0	1	0	1	0	0	0	1	0	0	0	0	0	0	0	0	0	0	0	0	0	0	0	0	0	0	0	0	0	0	0	0	0	0	0
		Contralateral forelimb placing	Normal, weak, or no placing (0 - 2)	0	1	0	0	0	0	0	0	0	0	0	0	1	0	0	0	1	1	0	0	0	0	0	0	0	0	0	0	0	0	0	0	0	0	0
			Startle reflex	0	0	0	0	0	0	0	0	0	0	0	0	0	0	0	0	0	0	0	0	0	0	0	0	0	0	0	0	0	0	0	0	0	0	0
			Whisker reflex (L R)	0	0	0	1	0	0	0	1	0	0	0	0	0	0	0	0	0	0	0	0	0	0	0	0	0	0	0	0	0	0	0	0	0	0	0
			Pinna reflex (L R) Proprio-	0	0		0	0	0	0	0	0	0	0	0	0	0	0	0	0	0	0	0	0	0	0	0	0	0	0	0	0	0	0	0	0	0	0
					0	0		0	0	0	0	0	0	0	0	0	0	0	0	0	0	0	0	0	0	0	0	0	0	0	0	0	0	0	0	0	0	0
			TOTAL	0	13	0	10	2	1	0	10	0	13	0	4	15	15	2	0	9	11	9	2	0	2	3	4	2	0	4	4	4	2	0	3	4	2	2

## Sheet: Table 4 Nor.ipsilat.prot.data
Table 4. LC/MS Identified proteins from ipsilateral mouse brain cortex. Each protein value was normalized by the total sum of the area under the curve of each sample.
		Sample	CTRL1	CTRL2	CTRL3	CTRL4	CTRL5	D01_1	D01_2	D01_3	D01_4	D01_5	D35_1	D35_2	D35_3	D35_4	D35_5
		Label	CTRL	CTRL	CTRL	CTRL	CTRL	D01	D01	D01	D01	D01	D35	D35	D35	D35	D35
	1.	DYHC1_MOUSE	0.00111	0.00125	0.00118	0.00117	0.00112	0.00124	0.00119	0.0011	0.00113	0.00113	0.00115	0.00116	0.00128	0.00115	0.00116
	2.	A3KGU7_MOUSE	0.000101	9.38e-05	6.88e-05	6.96e-05	0.000112	0.00012	0.000103	0.000117	8.32e-05	0.000102	9.87e-05	0.000112	0.000107	0.000138	0.00014
	3.	PLEC_MOUSE	0.000501	0.000503	0.000511	0.000543	0.000486	0.000474	0.00047	0.000502	0.000492	0.000442	0.000595	0.00055	0.000638	0.000573	0.000584
	4.	SPTB2_MOUSE	0.00223	0.00218	0.00214	0.00224	0.00221	0.00227	0.00186	0.00207	0.00205	0.00189	0.00204	0.00182	0.0022	0.00226	0.00224
	5.	Q5SXR6_MOUSE	0.00979	0.0112	0.0103	0.0102	0.0097	0.0117	0.0108	0.0116	0.00974	0.0099	0.0103	0.0097	0.0108	0.0105	0.0114
	6.	ANK2_MOUSE	0.00088	0.000949	0.000869	0.000862	0.000838	0.000679	0.00108	0.00114	0.000903	0.000907	0.000625	0.000944	0.000656	0.000873	0.00111
	7.	E9PVY8_MOUSE	0.000189	0.000219	0.00023	0.000231	0.000198	0.000209	0.000218	0.000197	0.000189	0.000191	0.000222	0.000237	0.000229	0.000234	0.000228
	8.	Q68FG2_MOUSE	0.000964	0.00103	0.000967	0.00106	0.00104	0.000972	0.000875	0.000975	0.000945	0.000846	0.000753	0.00079	0.000887	0.000972	0.000905
	9.	Q3UH59_MOUSE	0.00047	0.000559	0.000583	0.000592	0.000531	0.0006	0.000598	0.000524	0.000551	0.000485	0.000551	0.000613	0.000556	0.000556	0.000544
	10.	RYR2_MOUSE	0.000134	0.000143	0.000148	0.000102	0.000142	0.000142	0.000141	0.000144	0.000134	0.000127	0.000126	0.000119	0.000122	0.000128	0.000124
	11.	A2ARP8_MOUSE	0.00173	0.00179	0.00178	0.00189	0.00183	0.00141	0.00112	0.00133	0.00136	0.00118	0.000968	0.00109	0.00132	0.00154	0.00138
	12.	A0A0R4J0I9_MOUSE	0.000136	0.000145	0.000147	0.000151	0.000146	0.00012	0.000108	0.000134	0.000132	0.000132	0.000178	0.000139	0.000171	0.000165	0.00011
	13.	BSN_MOUSE	0.000448	0.000401	0.000457	0.000475	0.000452	0.000367	0.000286	0.000308	0.000353	0.000286	0.00023	0.000257	0.000285	0.000318	0.000284
	14.	A0A668KLC6_MOUSE	0.00172	0.00174	0.00174	0.002	0.00175	0.00134	0.000914	0.00126	0.00118	0.000783	0.000954	0.00118	0.00112	0.00123	0.00137
	15.	DMXL2_MOUSE	0.000787	0.000787	0.000748	0.000694	0.000751	0.000727	0.000789	0.000801	0.000799	0.000701	0.000591	0.000677	0.000779	0.000768	0.000642
	16.	FAS_MOUSE	0.000535	0.000533	0.000543	0.000543	0.000487	0.000488	0.000449	0.000525	0.000518	0.000543	0.000577	0.000485	0.000558	0.000589	0.000562
	17.	MAP1B_MOUSE	0.00105	0.0012	0.00128	0.00125	0.00113	0.00108	0.000979	0.00105	0.00104	0.00103	0.000897	0.000902	0.00102	0.00101	0.000985
	18.	D3Z4J3_MOUSE	0.000589	0.000586	0.000623	0.000649	0.000583	0.000521	0.000597	0.000547	0.000504	0.000462	0.000512	0.000466	0.000549	0.00052	0.000545
	19.	MYH9_MOUSE	0.000185	0.000186	0.000169	0.000179	0.000179	0.000196	0.000195	0.0002	0.000196	0.000168	0.000371	0.00034	0.000343	0.000338	0.000318
	20.	A0A0G2JGX4_MOUSE	0.00482	0.00488	0.00532	0.00515	0.00463	0.00465	0.00545	0.00473	0.00449	0.00527	0.00429	0.00384	0.00445	0.00421	0.00424
	21.	NSF_MOUSE	0.00731	0.00739	0.00728	0.00741	0.00719	0.00687	0.00724	0.00718	0.00683	0.00692	0.0061	0.00614	0.00684	0.00671	0.00635
	22.	A0A0J9YUN4_MOUSE	0.000869	0.000945	0.000915	0.00083	0.000892	0.00077	0.000781	0.000822	0.000832	0.000784	0.000706	0.00072	0.000717	0.000793	0.000764
	23.	PCLO_MOUSE	0.000188	0.000188	0.000199	0.000202	0.000198	0.000132	0.000149	0.000164	0.000165	0.000123	0.000137	0.000126	0.000158	0.000157	0.000153
	24.	NBEA_MOUSE	0.000139	8.37e-05	0.000143	0.000122	0.000136	0.000128	0.000148	9.25e-05	0.000132	0.000132	0.000103	9.21e-05	0.000105	8.01e-05	0.000122
	25.	Q3UGX2_MOUSE	0.000197	0.000201	0.000179	0.000199	0.000188	0.000195	0.000225	0.000228	0.00019	0.000209	0.000172	0.000163	0.000221	0.000223	0.000207
	26.	ITPR1_MOUSE	0.000142	0.000154	0.000127	0.000108	0.000137	0.000153	0.000157	0.00016	0.000133	0.000154	0.000129	0.000121	0.000138	0.000132	0.000148
	27.	A1BN54_MOUSE	4.31e-06	3.6e-05	3.44e-05	3e-05	4.05e-05	3.96e-05	3.8e-05	4.37e-05	3.83e-05	4.16e-05	2.1e-05	2.4e-05	2.36e-05	2.57e-05	2.93e-05
	28.	E9PZ16_MOUSE	5.54e-05	5.91e-05	5.44e-05	5.48e-05	4.62e-05	5.16e-05	6.13e-05	5.45e-05	4.96e-05	5.32e-05	8.97e-05	8.3e-05	8.97e-05	7.53e-05	7.96e-05
	29.	MY18A_MOUSE	0.000266	0.000275	0.000315	0.000262	0.000275	0.000216	0.00026	0.000185	0.000257	0.000223	0.000251	0.00025	0.000267	0.000263	0.000271
	30.	MALE_ECO57	0.0332	0.032	0.041	0.0411	0.0363	0.0296	0.0279	0.0301	0.0337	0.0325	0.0315	0.0309	0.028	0.0298	0.0285
	31.	F7BQW7_MOUSE	0.0012	0.0011	0.00123	0.00122	0.00121	0.00126	0.00114	0.00117	0.00112	0.00121	0.000984	0.000832	0.00109	0.00109	0.00112
	32.	Q4FE56_MOUSE	0.000206	0.000209	0.000199	0.000211	0.000197	0.000218	0.000224	0.000185	0.000208	0.000185	0.000217	0.000161	0.000216	0.000197	0.000169
	33.	AP2B1_MOUSE	0.00252	0.00257	0.00254	0.00252	0.00241	0.00247	0.00243	0.00261	0.00256	0.00246	0.00185	0.002	0.00221	0.00226	0.00203
	34.	CYFP2_MOUSE	0.000626	0.000625	0.000634	0.000533	0.000645	0.000586	0.000596	0.000604	0.000587	0.000623	0.000457	0.000399	0.000566	0.000546	0.000513
	35.	HXK1_MOUSE	0.00523	0.00524	0.00487	0.00477	0.00516	0.00503	0.0055	0.00541	0.00484	0.00535	0.00439	0.00427	0.00488	0.00498	0.0048
	36.	A0A1L1SQ51_MOUSE	0.000198	0.000284	0.000298	0.000204	0.000229	0.000204	0.000254	0.000253	0.000273	0.000266	0.000274	0.000286	0.000297	0.000289	0.000203
	37.	PLCB1_MOUSE	0.000647	0.000632	0.000666	0.000581	0.000673	0.000701	0.000577	0.000651	0.000559	0.000544	0.000477	0.000471	0.000524	0.000544	0.000544
	38.	Q3UHH0_MOUSE	0.000139	0.000118	0.000163	9.64e-05	0.000144	8.72e-05	5.02e-05	6.75e-05	7.66e-05	5.91e-05	2.92e-05	5.78e-05	5.55e-05	4.86e-05	7.97e-05
	39.	TBB2A_MOUSE	0.000414	0.000388	0.000343	0.000256	0.000326	0.00035	0.000384	0.000347	0.000271	0.000318	0.000322	0.000283	0.000384	0.000378	0.000366
	40.	PI4KA_MOUSE	0.000189	0.000186	0.000186	0.00018	0.000185	0.000203	0.00022	0.00019	0.000191	0.000197	0.000166	0.000162	0.000118	0.00016	0.000172
	41.	ACON_MOUSE	0.00646	0.00649	0.0061	0.00606	0.00645	0.00654	0.00627	0.00659	0.00629	0.00612	0.00604	0.00601	0.00616	0.00637	0.00644
	42.	HS90A_MOUSE	0.00268	0.00287	0.00261	0.00267	0.00273	0.00307	0.0028	0.00285	0.0026	0.00269	0.00253	0.00256	0.00263	0.0026	0.0027
	43.	SYGP1_MOUSE	0.000925	0.000883	0.000896	0.000888	0.000953	0.000825	0.000711	0.000712	0.000794	0.000671	0.00068	0.000581	0.000702	0.000761	0.000759
	44.	ODO1_MOUSE	0.000693	0.000763	0.000715	0.000788	0.000724	0.00058	0.000692	0.000711	0.000683	0.000703	0.000634	0.000661	0.000663	0.000647	0.000585
	45.	MAP6_MOUSE	0.00241	0.00262	0.0025	0.0025	0.00241	0.00243	0.00182	0.00199	0.00169	0.0013	0.00113	0.00144	0.00171	0.0016	0.00166
	46.	1CAPS1_MOUSE	7.31e-05	6.98e-05	5.43e-05	7.48e-05	6.5e-05	6.14e-05	4.16e-05	4.78e-05	6.13e-05	5.49e-05	4.36e-05	5.07e-05	5.07e-05	5.32e-05	5e-05
	47.	VATA_MOUSE	0.00438	0.00421	0.00399	0.00382	0.00364	0.00459	0.00415	0.00468	0.00429	0.00444	0.00367	0.00401	0.00428	0.00416	0.00421
	48.	ACTB_MOUSE	0.000187	0.000188	0.000104	0.000104	0.000164	0.000259	0.000251	0.000215	0.000231	0.000283	0.000253	0.000214	0.000285	0.000224	0.000382
	49.	Q3U2G2_MOUSE	0.00189	0.00198	0.00193	0.00196	0.0019	0.00161	0.00184	0.00184	0.00178	0.00187	0.00175	0.00176	0.00183	0.0015	0.0018
	50.	PYGB_MOUSE	0.00132	0.00141	0.00115	0.00129	0.00126	0.00145	0.00114	0.00142	0.00134	0.00137	0.00181	0.00187	0.00174	0.0019	0.00177
	51.	1KPYM_MOUSE	0.000572	0.000531	0.000447	0.000462	0.000527	0.000726	0.000566	0.000713	0.000689	0.000795	0.000498	0.000537	0.000469	0.000493	0.000582
	52.	UBA1_MOUSE	0.00253	0.00291	0.00282	0.00249	0.00288	0.00281	0.00209	0.00205	0.00296	0.00242	0.00282	0.00204	0.0029	0.00291	0.00216
	53.	GRIA2_MOUSE	0.00135	0.00145	0.00136	0.00133	0.00142	0.0014	0.00141	0.00138	0.00126	0.00129	0.00118	0.00119	0.0013	0.00131	0.00128
	54.	WDR7_MOUSE	0.000378	0.000346	0.000277	0.000263	0.000356	0.000364	0.000321	0.000338	0.00026	0.000327	0.000342	0.000254	0.000326	0.000336	0.000308
	55.	CNTN1_MOUSE	0.00232	0.00218	0.00218	0.00217	0.00224	0.00232	0.00225	0.00211	0.00214	0.0021	0.00213	0.00205	0.00217	0.00224	0.00221
	56.	B7FAU9_MOUSE	4.23e-05	4.98e-05	2.95e-05	3.64e-05	4.83e-05	3.37e-05	4.98e-05	2.94e-05	3.23e-05	5.1e-05	0.000155	0.000169	0.000117	0.000124	0.000124
	57.	UBR4_MOUSE	2.68e-05	1.06e-05	9.04e-06	1.33e-05	1.49e-05	1.35e-05	2.16e-05	2.1e-05	2.26e-05	2.14e-05	2.63e-05	2.54e-05	1.33e-05	2.57e-05	3.27e-05
	58.	TENR_MOUSE	0.00143	0.00148	0.00147	0.00153	0.00155	0.00147	0.00122	0.00139	0.00145	0.00143	0.00126	0.00131	0.00127	0.00142	0.00137
	59.	A2AQR0_MOUSE	0.00173	0.00165	0.00165	0.00157	0.00176	0.00175	0.00194	0.00185	0.00162	0.0017	0.00161	0.00164	0.00178	0.0017	0.00169
	60.	G3X9H5_MOUSE	6.83e-05	6.57e-05	6.86e-05	6.77e-05	7.32e-05	6.86e-05	7.03e-05	6.67e-05	5.94e-05	6.34e-05	6.8e-05	6.39e-05	6.53e-05	6.96e-05	7.76e-05
	61.	G5E8R3_MOUSE	0.000917	0.000916	0.000869	0.000827	0.000894	0.000906	0.000896	0.000911	0.000903	0.00091	0.000953	0.000839	0.000903	0.000954	0.000931
	62.	TERA_MOUSE	0.00196	0.00195	0.00191	0.00179	0.00201	0.00208	0.00197	0.00206	0.00197	0.00208	0.00204	0.00219	0.00211	0.0021	0.00195
	63.	AT2A2_MOUSE	0.00139	0.00124	0.00127	0.0013	0.00132	0.00134	0.00132	0.00124	0.00121	0.00126	0.00116	0.00115	0.00109	0.00109	0.0013
	64.	A2AS98_MOUSE	0.000945	0.000981	0.000934	0.000938	0.000957	0.000934	0.000944	0.000829	0.000915	0.000885	0.000776	0.000622	0.000886	0.00086	0.00065
	65.	CAND1_MOUSE	0.00113	0.0012	0.00113	0.00121	0.00119	0.00102	0.001	0.00109	0.00108	0.00109	0.00105	0.00115	0.00119	0.0011	0.00113
	66.	AP2A1_MOUSE	0.00359	0.00369	0.00351	0.00346	0.00359	0.00372	0.00369	0.00383	0.00363	0.00366	0.00288	0.00299	0.0033	0.00289	0.00297
	67.	F8VQJ3_MOUSE	0.000155	0.000174	0.000198	0.000202	0.000168	0.000236	0.000193	0.000189	0.000227	0.000201	0.000345	0.000339	0.000288	0.000307	0.00029
	68.	DPYL2_MOUSE	0.00939	0.00985	0.00808	0.00768	0.00884	0.0107	0.00893	0.0106	0.00942	0.0105	0.00928	0.00967	0.0102	0.0102	0.011
	69.	D0VYV6_MOUSE	0.000143	0.00015	0.000138	0.000143	0.000136	0.000124	0.000118	0.000142	0.000127	0.000106	0.00012	0.000114	0.000135	0.000135	0.000148
	70.	A0A087WPX3_MOUSE	4.72e-05	4.3e-05	8.64e-05	6.32e-05	9.26e-05	0.000103	9.68e-05	9.85e-05	8.7e-05	8.12e-05	8.31e-05	0.000136	0.000137	0.000136	0.000115
	71.	ATPA_MOUSE	0.00522	0.00509	0.00487	0.00481	0.00516	0.00602	0.00548	0.00536	0.00524	0.00541	0.00492	0.00518	0.00492	0.00514	0.00547
	72.	EF2_MOUSE	0.00179	0.00178	0.00187	0.00186	0.0019	0.00167	0.0016	0.00164	0.00176	0.00179	0.00189	0.00188	0.00164	0.00183	0.00174
	73.	A0A5H1ZRM8_MOUSE	0.000216	0.000185	0.000195	0.000212	0.000192	0.000193	0.000155	0.000134	0.000161	0.000164	0.000132	7.32e-05	0.000124	8.33e-05	0.000101
	74.	VIME_MOUSE	0.0005	0.000539	0.000536	0.000536	0.000511	0.000581	0.00053	0.000572	0.000614	0.000563	0.00515	0.00628	0.00346	0.00295	0.00312
	75.	B1AQX7_MOUSE	0.00105	0.000986	0.00103	0.000967	0.00109	0.000596	0.00069	0.000777	0.000819	0.000659	0.000632	0.000774	0.000937	0.000516	0.000704
	76.	CH60_MOUSE	0.00237	0.00257	0.00241	0.00245	0.00245	0.00253	0.0025	0.00272	0.00232	0.0026	0.00237	0.00223	0.0024	0.00245	0.00237
	77.	AATM_MOUSE	0.00776	0.0081	0.00777	0.00819	0.00774	0.00809	0.008	0.00819	0.0079	0.00796	0.00705	0.0066	0.00729	0.00732	0.00714
	78.	A0A0A0MQF6_MOUSE	0.0133	0.0129	0.0127	0.0128	0.0123	0.0142	0.0129	0.0148	0.0153	0.0156	0.0113	0.0132	0.0119	0.0126	0.0125
	79.	Z4YL78_MOUSE	0.000226	0.000264	0.000238	0.000197	0.000236	0.000162	0.000142	0.000275	0.000264	0.000192	0.000243	0.000246	0.000232	0.000257	0.000268
	80.	S4R2K9_MOUSE	9.52e-05	0.000117	0.000118	0.000113	0.000109	0.000121	0.00013	9.95e-05	0.000102	0.000104	0.000111	9.25e-05	0.000106	0.000104	9.08e-05
	81.	Q3V117_MOUSE	0.000871	0.000981	0.000831	0.000805	0.000844	0.000974	0.000938	0.00081	0.000941	0.00097	0.000751	0.000754	0.000857	0.000813	0.000796
	82.	HS105_MOUSE	0.000685	0.000738	0.000689	0.000684	0.000697	0.000798	0.000671	0.000796	0.00069	0.000707	0.00051	0.000542	0.000586	0.000607	0.000619
	83.	PSA_MOUSE	0.00119	0.0013	0.00121	0.00122	0.0012	0.00116	0.00109	0.0012	0.00117	0.00108	0.00119	0.00117	0.00128	0.00125	0.00119
	84.	MIC60_MOUSE	0.00204	0.00196	0.00205	0.00236	0.00204	0.00204	0.00196	0.00185	0.00193	0.00199	0.0018	0.00163	0.0018	0.00178	0.00187
	85.	CA2D1_MOUSE	0.000708	0.000625	0.000639	0.000643	0.000671	0.000605	0.000552	0.000555	0.000641	0.000631	0.000382	0.000457	0.000489	0.0005	0.000478
	86.	F8VPK5_MOUSE	0.000293	0.000282	0.000296	0.000285	0.000279	0.000258	0.000229	0.000242	0.000259	0.00025	0.000251	0.000204	0.000249	0.000262	0.000281
	87.	NDUS1_MOUSE	0.003	0.00298	0.00299	0.00314	0.00313	0.00298	0.00287	0.00277	0.00312	0.00302	0.00262	0.00259	0.00276	0.00287	0.00272
	88.	OPA1_MOUSE	0.000445	0.000442	0.000343	0.000388	0.000451	0.000451	0.00038	0.000427	0.00041	0.000409	0.000341	0.000362	0.000397	0.00037	0.000416
	89.	AL1L1_MOUSE	0.001	0.000936	0.000965	0.00102	0.000918	0.000903	0.00101	0.000922	0.000965	0.000951	0.00118	0.00121	0.00116	0.0011	0.00108
	90.	ENPL_MOUSE	0.000622	0.000614	0.000651	0.000652	0.000611	0.000585	0.000615	0.00051	0.00054	0.000626	0.000786	0.000775	0.000719	0.000737	0.000765
	91.	S2512_MOUSE	0.00355	0.00368	0.00356	0.00377	0.00362	0.00379	0.00365	0.00369	0.00353	0.00356	0.00328	0.00309	0.00347	0.00332	0.00336
	92.	AP3B2_MOUSE	0.000509	0.000604	0.000556	0.000552	0.000567	0.000526	0.000558	0.000549	0.000575	0.000552	0.000465	0.000489	0.000536	0.000495	0.000481
	93.	TPP2_MOUSE	0.000259	0.000254	0.000242	0.000238	0.000246	0.000242	0.000248	0.000237	0.00026	0.000234	0.000209	0.000208	0.00021	0.000227	0.000191
	94.	E0CXB9_MOUSE	0.000225	0.000215	0.000221	0.000208	0.000214	0.000221	0.000211	0.000198	0.00021	0.000186	0.000183	0.000211	0.000201	0.000207	0.000182
	95.	CN37_MOUSE	0.00464	0.00449	0.00498	0.00597	0.00423	0.00529	0.00617	0.00626	0.00507	0.00541	0.00707	0.00748	0.00669	0.00709	0.00609
	96.	E9QNN1_MOUSE	0.000241	0.000291	0.000262	0.000249	0.000199	0.000279	0.000277	0.000289	0.000254	0.000268	0.000317	0.000297	0.000286	0.000308	0.000284
	97.	ALBU_MOUSE	0.000365	0.000267	0.00032	0.000398	0.000275	0.00143	0.00212	0.000933	0.00373	0.00262	0.00732	0.00513	0.00333	0.00323	0.00374
	98.	A0A0R4J036_MOUSE	0.00163	0.00155	0.00176	0.00187	0.0015	0.0015	0.00143	0.00158	0.00156	0.00143	0.00144	0.00164	0.00157	0.00166	0.00163
	99.	G3UYU6_MOUSE	0.000148	0.00015	0.000156	0.000141	0.000143	0.000172	0.000196	0.00019	0.000151	0.000154	0.000127	0.000151	0.000112	0.000145	0.000144
	100.	ENOA_MOUSE	0.009	0.00956	0.00828	0.00811	0.00894	0.00934	0.00859	0.0094	0.00888	0.00886	0.00822	0.00847	0.00937	0.00941	0.00901
	101.	CNTP1_MOUSE	0.00059	0.000546	0.000572	0.000526	0.000582	0.000664	0.000623	0.000627	0.000607	0.000587	0.000641	0.000687	0.000678	0.000714	0.000654
	102.	HSP7C_MOUSE	0.00449	0.00449	0.00429	0.00411	0.00448	0.00462	0.00418	0.00442	0.00408	0.00438	0.00444	0.00429	0.0044	0.00439	0.00482
	103.	E9Q3M3_MOUSE	0.000342	0.000367	0.00039	0.000346	0.000367	0.000351	0.000265	0.000357	0.00032	0.000338	0.000342	0.000314	0.000287	0.000301	0.000335
	104.	SYT1_MOUSE	0.00405	0.00397	0.00387	0.00371	0.00417	0.004	0.00414	0.00403	0.00375	0.00388	0.00324	0.00349	0.00353	0.00363	0.00345
	105.	ALDOC_MOUSE	0.00347	0.0036	0.00321	0.00359	0.00342	0.0031	0.00301	0.00319	0.00293	0.00324	0.00328	0.00336	0.00327	0.00354	0.00314
	106.	LPPRC_MOUSE	0.00031	0.000315	0.000305	0.000295	0.000283	0.000276	0.000215	0.000259	0.000273	0.000278	0.000288	0.000282	0.000242	0.000299	0.000296
	107.	KIF5C_MOUSE	0.000286	0.000284	0.000325	0.000399	0.000333	0.000272	0.000251	0.000227	0.000279	0.000266	0.000222	0.000204	0.000253	0.000246	0.000235
	108.	ADT1_MOUSE	0.00652	0.00675	0.00652	0.00605	0.00699	0.00622	0.00805	0.00684	0.00653	0.00727	0.00483	0.00449	0.00506	0.00511	0.00512
	109.	KPCG_MOUSE	0.00114	0.00105	0.00131	0.00124	0.00118	0.000857	0.00109	0.000908	0.000985	0.000969	0.000929	0.00085	0.00102	0.00101	0.00082
	110.	NFL_MOUSE	0.00191	0.00176	0.00173	0.00179	0.00175	0.00194	0.00174	0.00195	0.0018	0.00173	0.0018	0.00202	0.00195	0.00209	0.00219
	111.	PGK1_MOUSE	0.00332	0.00335	0.00318	0.00308	0.00306	0.00322	0.00313	0.00342	0.00322	0.00347	0.00285	0.00315	0.00326	0.00338	0.00312
	112.	OXR1_MOUSE	0.00115	0.00119	0.00117	0.0011	0.00102	0.0011	0.00101	0.00109	0.00101	0.000958	0.000963	0.000993	0.00106	0.00111	0.00103
	113.	AT1A2_MOUSE	0.00135	0.00131	0.00133	0.00143	0.00134	0.00133	0.0014	0.00123	0.00124	0.00134	0.00144	0.00106	0.00124	0.0012	0.00129
	114.	LAMB2_MOUSE	0.000109	0.000131	0.000127	0.000139	0.000123	0.000154	0.000137	0.000138	0.000145	0.000136	0.000237	0.000251	0.000232	0.000234	0.000224
	115.	GDIA_MOUSE	0.00271	0.00266	0.00261	0.00255	0.00275	0.00323	0.00323	0.00301	0.00283	0.00299	0.00247	0.00264	0.00274	0.00259	0.00258
	116.	GANAB_MOUSE	0.000123	0.000115	0.000122	0.000118	0.000121	0.000137	0.00013	0.000124	0.00012	0.000146	0.000121	0.000135	0.000148	0.000154	0.000166
	117.	TLN1_MOUSE	3.97e-05	9.27e-05	3.45e-05	4.34e-05	3.36e-05	9.71e-05	4.66e-05	3.49e-05	9.87e-05	3.06e-05	0.000205	0.000108	0.000174	7.92e-05	0.000169
	118.	K3W4T3_MOUSE	0.00145	0.00145	0.00132	0.00122	0.00142	0.0016	0.00162	0.00143	0.00137	0.00136	0.00122	0.00128	0.00137	0.00132	0.00137
	119.	Q3U4W8_MOUSE	0.000792	0.000811	0.000776	0.000767	0.000796	0.000745	0.000691	0.000761	0.000754	0.00059	0.000762	0.000789	0.000765	0.000663	0.000783
	120.	GABT_MOUSE	0.00171	0.00165	0.00151	0.00147	0.00175	0.00177	0.00186	0.00185	0.00173	0.00178	0.00184	0.0019	0.00162	0.00167	0.00181
	121.	GRP75_MOUSE	0.00199	0.00197	0.00186	0.00193	0.00203	0.00188	0.00186	0.00187	0.00193	0.00184	0.00201	0.00193	0.00197	0.00187	0.00185
	122.	RTN4_MOUSE	0.000513	0.000504	0.000535	0.000528	0.000559	0.000524	0.000398	0.000466	0.00042	0.000286	0.000345	0.00037	0.000459	0.000446	0.000461
	123.	ANXA6_MOUSE	0.000658	0.000694	0.000595	0.000615	0.00062	0.000628	0.000624	0.000654	0.000624	0.00065	0.000741	0.000757	0.000723	0.000714	0.000737
	124.	F8VPN4_MOUSE	0.000272	0.000263	0.000229	0.000237	0.000244	0.000248	0.000221	0.000231	0.00023	0.000209	0.000258	0.000254	0.000266	0.000237	0.000269
	125.	AT2B1_MOUSE	0.00108	0.00111	0.0011	0.00107	0.00106	0.00121	0.00114	0.00122	0.0011	0.00107	0.000916	0.000839	0.00102	0.00107	0.00101
	126.	LIPA3_MOUSE	0.000632	0.000613	0.000614	0.000614	0.000647	0.000587	0.000483	0.000553	0.000545	0.000524	0.000489	0.000414	0.000491	0.000511	0.000565
	127.	HS74L_MOUSE	0.000785	0.000851	0.000849	0.00085	0.000874	0.000797	0.000674	0.000731	0.000777	0.000737	0.00072	0.000652	0.000763	0.000772	0.000794
	128.	Q6P1J1_MOUSE	0.00179	0.00172	0.00179	0.00168	0.0018	0.00175	0.00162	0.00169	0.00162	0.00159	0.00137	0.00147	0.00134	0.00144	0.00136
	129.	KCRB_MOUSE	0.00609	0.00574	0.00621	0.00565	0.00597	0.00611	0.00686	0.00659	0.00626	0.00647	0.00639	0.00666	0.00618	0.00633	0.00623
	130.	SYEP_MOUSE	0.000356	0.000347	0.00039	0.00038	0.000341	0.000374	0.00033	0.000345	0.000407	0.000402	0.000396	0.000363	0.000376	0.00037	0.000355
	131.	ATPB_MOUSE	0.014	0.0148	0.0128	0.014	0.014	0.0159	0.0147	0.0163	0.0154	0.0155	0.0135	0.0147	0.0149	0.0156	0.0156
	132.	AP2A2_MOUSE	0.0012	0.00123	0.00122	0.00124	0.00123	0.00138	0.00138	0.00148	0.00136	0.0013	0.00102	0.00115	0.00132	0.00127	0.00115
	133.	AT8A1_MOUSE	0.000653	0.000699	0.000581	0.000679	0.00065	0.000703	0.000642	0.000642	0.000678	0.000715	0.000733	0.000594	0.000746	0.000712	0.000636
	134.	Q80VM5_MOUSE	0.00133	0.00131	0.00126	0.00128	0.00133	0.00118	0.0014	0.0013	0.00121	0.00124	0.0011	0.000993	0.00114	0.0011	0.00109
	135.	PFKAP_MOUSE	0.00106	0.000973	0.00105	0.00112	0.00101	0.00102	0.000898	0.000849	0.00102	0.00104	0.000796	0.000814	0.000819	0.000837	0.000844
	136.	NCDN_MOUSE	0.00219	0.00218	0.00201	0.002	0.00216	0.00208	0.00205	0.00218	0.00202	0.00215	0.00205	0.00212	0.00209	0.00217	0.00201
	137.	MTMR5_MOUSE	9.15e-05	9.41e-05	8.51e-05	9.57e-05	8.11e-05	0.000103	7.87e-05	8.04e-05	7.93e-05	7.65e-05	8.28e-05	8.17e-05	8.34e-05	9.11e-05	9.18e-05
	138.	HS12A_MOUSE	0.00113	0.00114	0.00112	0.00115	0.00119	0.00107	0.0011	0.00116	0.00108	0.00103	0.000879	0.000934	0.00107	0.00103	0.00102
	139.	E9PV14_MOUSE	0.000655	0.000606	0.000625	0.000596	0.000673	0.000616	0.00055	0.000538	0.000562	0.000554	0.000491	0.000522	0.000461	0.000477	0.000502
	140.	F8WGN6_MOUSE	0.000401	0.000392	0.000441	0.000405	0.000417	0.000428	0.000313	0.000402	0.000416	0.000388	0.00037	0.000377	0.000422	0.000395	0.000432
	141.	KPCB_MOUSE	0.000874	0.000753	0.00097	0.000904	0.00103	0.000763	0.000905	0.000697	0.000773	0.000756	0.000718	0.000614	0.000715	0.000765	0.000683
	142.	DHE3_MOUSE	0.00568	0.00614	0.00631	0.00657	0.0058	0.00607	0.00566	0.00585	0.00658	0.00668	0.00735	0.00673	0.00661	0.00676	0.00632
	143.	AATC_MOUSE	0.00365	0.00372	0.00358	0.00351	0.00378	0.00354	0.00344	0.00345	0.00355	0.00361	0.0031	0.00271	0.00342	0.0034	0.00316
	144.	GLSK_MOUSE	0.00189	0.00171	0.00163	0.00162	0.00188	0.00172	0.00184	0.0017	0.00169	0.00166	0.00134	0.00132	0.00151	0.00154	0.00143
	145.	TCPQ_MOUSE	0.00124	0.00142	0.00146	0.00169	0.0014	0.00144	0.00134	0.00143	0.00142	0.00145	0.00146	0.0015	0.00146	0.00148	0.0014
	146.	BIP_MOUSE	0.00191	0.00188	0.0019	0.00183	0.00203	0.00203	0.00196	0.00194	0.00192	0.00206	0.00246	0.00245	0.00224	0.00251	0.00257
	147.	TRIO_MOUSE	4.32e-05	5.25e-05	4.49e-05	3.78e-05	4.7e-05	4.77e-05	3.11e-05	4.56e-05	5.08e-05	4.53e-05	4.36e-05	2.97e-05	5.12e-05	5.09e-05	4.66e-05
	148.	Q6TA13_MOUSE	0.000275	0.000279	0.000278	0.000289	0.000266	0.000294	0.000269	0.000305	0.000285	0.00029	0.000258	0.000266	0.000274	0.0003	0.000276
	149.	A0A087WS83_MOUSE	7.05e-05	5.96e-05	5.93e-05	6.02e-05	6.41e-05	7.37e-05	6.79e-05	6.57e-05	6.16e-05	6.31e-05	5.35e-05	4.72e-05	5.71e-05	4.48e-05	6.06e-05
	150.	Q08EB5_MOUSE	0.000468	0.000368	0.000395	0.000446	0.000454	0.000363	0.000304	0.000295	0.000361	0.000289	0.000338	0.000247	0.000247	0.000344	0.000252
	151.	PGCB_MOUSE	0.00116	0.00102	0.0012	0.00111	0.00109	0.00119	0.00111	0.00109	0.00107	0.00117	0.00117	0.000977	0.00125	0.00118	0.00106
	152.	G6PI_MOUSE	0.00419	0.00405	0.00379	0.00387	0.00428	0.00433	0.00424	0.00461	0.00431	0.00443	0.00377	0.00402	0.00394	0.00392	0.00399
	153.	AT1A1_MOUSE	0.00374	0.00368	0.00386	0.00371	0.00396	0.00364	0.00323	0.00354	0.00367	0.00337	0.00261	0.00286	0.00288	0.00268	0.00297
	154.	F8WHL2_MOUSE	0.000129	0.000123	0.000124	0.000153	0.000119	0.000126	0.000127	7.95e-05	0.000125	0.000113	0.000147	0.0001	0.000143	0.000139	0.000123
	155.	A0A0J9YUL3_MOUSE	0.000457	0.000417	0.00043	0.000415	0.00045	0.00045	0.000458	0.00039	0.000369	0.000359	0.000402	0.000422	0.000381	0.000386	0.000413
	156.	CTNB1_MOUSE	0.000815	0.000691	0.000726	0.00072	0.000725	0.000677	0.000668	0.000694	0.000741	0.000667	0.000702	0.000749	0.000576	0.000621	0.000681
	157.	S12A5_MOUSE	0.00141	0.00132	0.00136	0.00128	0.00143	0.00137	0.0013	0.00128	0.00128	0.00124	0.00106	0.00102	0.00113	0.00111	0.00127
	158.	1433E_MOUSE	0.0049	0.0054	0.0053	0.00539	0.00541	0.00454	0.00576	0.00551	0.00518	0.00533	0.00417	0.00439	0.00427	0.00434	0.00462
	159.	B2RXT3_MOUSE	0.00104	0.00109	0.000954	0.00104	0.00103	0.00109	0.000992	0.00105	0.000981	0.00103	0.000925	0.000943	0.000997	0.00103	0.000935
	160.	GFAP_MOUSE	0.000972	0.000739	0.0012	0.000789	0.000994	0.00119	0.00125	0.0014	0.00119	0.00128	0.0123	0.0142	0.00783	0.00571	0.00598
	161.	MATR3_MOUSE	0.000306	0.000297	0.000328	0.000389	0.000317	0.000281	0.000281	0.000284	0.000331	0.000293	0.00023	0.000246	0.000272	0.000262	0.000272
	162.	NRX1A_MOUSE	0.000255	0.000262	0.000243	0.000235	0.000251	0.000252	0.000272	0.000254	0.00025	0.000259	0.000236	0.000222	0.000243	0.000231	0.000236
	163.	STIP1_MOUSE	0.000696	0.000764	0.000776	0.000756	0.000674	0.000572	0.000541	0.000698	0.000679	0.000677	0.000627	0.000651	0.000674	0.000664	0.000663
	164.	DCLK1_MOUSE	0.000825	0.000784	0.000783	0.000787	0.000865	0.000789	0.000687	0.000725	0.000739	0.000674	0.000507	0.000568	0.000607	0.000647	0.000634
	165.	A0A338P6J0_MOUSE	0.000667	0.000708	0.000668	0.000671	0.000679	0.000641	0.00059	0.000623	0.000555	0.00055	0.000515	0.000609	0.000622	0.000615	0.000619
	166.	E9Q1G8_MOUSE	0.00206	0.00184	0.00239	0.00226	0.00219	0.00128	0.00213	0.00121	0.00206	0.00192	0.00159	0.00176	0.00173	0.00168	0.00168
	167.	ADDB_MOUSE	0.0004	0.000398	0.000393	0.000411	0.000335	0.000391	0.000247	0.000392	0.000369	0.00031	0.000172	0.000322	0.000332	0.000353	0.000321
	168.	UBE2O_MOUSE	0.000111	0.000111	7.91e-05	9.52e-05	6.52e-05	6.22e-05	6.04e-05	4.39e-05	8.95e-05	5.94e-05	5.58e-05	5.67e-05	0.0001	5.72e-05	8.53e-05
	169.	A0A1L1SV25_MOUSE	0.000775	0.000705	0.000699	0.000759	0.00077	0.00074	0.000713	0.000722	0.00073	0.000716	0.000665	0.000712	0.000745	0.000638	0.000704
	170.	SND1_MOUSE	0.000318	0.000319	0.000312	0.000294	0.000316	0.000304	0.00028	0.000308	0.000283	0.000286	0.000361	0.000383	0.00036	0.000358	0.000343
	171.	2AAA_MOUSE	0.00256	0.00246	0.00249	0.00167	0.00259	0.00265	0.00201	0.00206	0.00192	0.00187	0.00234	0.00201	0.00243	0.00191	0.00206
	172.	AP3D1_MOUSE	0.000403	0.000466	0.000393	0.000435	0.000482	0.000419	0.000375	0.000409	0.000451	0.000465	0.000404	0.000392	0.000368	0.000395	0.000402
	173.	PFKAM_MOUSE	0.0026	0.00266	0.00262	0.00261	0.00259	0.0027	0.00264	0.00268	0.00276	0.0028	0.00228	0.00215	0.00259	0.0025	0.00226
	174.	A0A0R4IZX5_MOUSE	0.000352	0.000342	0.000317	0.000285	0.000348	0.000269	0.000263	0.000309	0.00029	0.000313	0.00031	0.000216	0.000323	0.0003	0.000283
	175.	HS90B_MOUSE	0.00141	0.00139	0.00127	0.0012	0.00142	0.0014	0.00139	0.00132	0.00134	0.00146	0.00149	0.00149	0.00135	0.00141	0.00161
	176.	GRM3_MOUSE	0.000273	0.000247	0.000283	0.000256	0.000262	0.000258	0.000233	0.000222	0.000265	0.00025	0.000169	0.000156	0.000171	0.000171	0.000192
	177.	F7D3W5_MOUSE	0.000466	0.000528	0.000532	0.000406	0.000517	0.000514	0.000575	0.000545	0.000527	0.000535	0.000471	0.000499	0.000469	0.000465	0.000469
	178.	F8VPQ4_MOUSE	0.000193	0.000182	0.000185	0.000227	0.000156	0.000161	0.000138	0.000169	0.000204	0.000155	0.000155	0.000137	0.00014	0.000176	0.000156
	179.	DDB1_MOUSE	0.000287	0.000334	0.000339	0.000277	0.000337	0.000322	0.000313	0.000296	0.000266	0.000336	0.000285	0.000234	0.000264	0.000296	0.00029
	180.	GUAD_MOUSE	0.0027	0.00279	0.00268	0.00268	0.00275	0.00271	0.00317	0.00274	0.00254	0.00257	0.00211	0.00236	0.00232	0.00222	0.00205
	181.	SYAC_MOUSE	0.000172	0.000153	0.00016	0.000188	0.000175	0.000199	0.000172	0.000182	0.000192	0.00017	0.000172	0.000183	0.000188	0.000174	0.000158
	182.	TCPG_MOUSE	0.000826	0.000848	0.000835	0.000862	0.000832	0.00093	0.00081	0.000935	0.000898	0.000952	0.000948	0.000962	0.00102	0.00093	0.000954
	183.	A0A1B0GSX0_MOUSE	0.00194	0.00206	0.00197	0.00192	0.00192	0.00171	0.00181	0.00176	0.00204	0.00184	0.00132	0.00116	0.0014	0.00152	0.00143
	184.	SDHA_MOUSE	0.00172	0.00179	0.00191	0.00196	0.00183	0.0018	0.00218	0.00197	0.0019	0.0018	0.00179	0.00183	0.00175	0.00158	0.00155
	185.	D3YZU5_MOUSE	0.000174	0.000173	0.000176	0.000151	0.000172	0.000108	0.000102	0.000127	0.000106	8.52e-05	0.000121	0.000108	0.000109	0.000111	0.000137
	186.	PLXA4_MOUSE	4.62e-05	5.31e-05	5.93e-05	4.93e-05	6.47e-05	5.35e-05	4.9e-05	4.83e-05	5.79e-05	6.24e-05	5.29e-05	6.07e-05	5.99e-05	5.83e-05	6.44e-05
	187.	NAC2_MOUSE	0.000461	0.000501	0.000544	0.000537	0.000516	0.000502	0.00049	0.000492	0.000491	0.000503	0.000418	0.000413	0.000454	0.000422	0.000462
	188.	EHD3_MOUSE	0.000223	0.000223	0.000197	0.00021	0.000199	0.000242	0.000221	0.000238	0.000204	0.0002	0.000193	0.00024	0.000217	0.000211	0.000212
	189.	KCC2A_MOUSE	0.00069	0.000801	0.00072	0.000662	0.000737	0.000486	0.000533	0.000535	0.000623	0.000592	0.000597	0.000526	0.000671	0.000655	0.000626
	190.	1RTN3_MOUSE	0.000187	0.000182	0.000188	0.000188	0.000181	0.000145	9.66e-05	0.000125	0.000138	6.83e-05	6.58e-05	9.59e-05	0.000122	0.000137	0.000121
	191.	VATB2_MOUSE	0.00495	0.00507	0.00486	0.00482	0.00509	0.00544	0.00544	0.00525	0.00505	0.00517	0.00452	0.0046	0.00488	0.00476	0.0048
	192.	F7AAP4_MOUSE	0.001	0.000944	0.000851	0.000875	0.000856	0.000792	0.0008	0.000986	0.000949	0.000919	0.000706	0.000656	0.000846	0.000613	0.00067
	193.	A6ZI44_MOUSE	0.00232	0.0023	0.00224	0.00235	0.00226	0.00229	0.00224	0.00237	0.00227	0.00233	0.00187	0.00174	0.00206	0.00212	0.00192
	194.	Q5ICG5_MOUSE	0.000702	0.000698	0.00069	0.000629	0.000682	0.000649	0.000649	0.000648	0.000696	0.000599	0.000669	0.000745	0.000726	0.000685	0.000712
	195.	DYN3_MOUSE	0.000446	0.000502	0.000382	0.00037	0.000418	0.000437	0.000475	0.000517	0.000482	0.00047	0.000353	0.000391	0.000453	0.00036	0.000398
	196.	Q3UDE9_MOUSE	0.000339	0.000401	0.000322	0.000404	0.000363	0.000373	0.000358	0.000398	0.000336	0.000217	0.000286	0.000317	0.000351	0.000384	0.000251
	197.	PSMD1_MOUSE	0.000174	0.00013	0.000186	0.00018	0.000178	0.000177	0.000167	0.000142	0.000158	0.000169	0.00017	0.000179	0.000173	0.000163	0.000181
	198.	KPCE_MOUSE	0.000457	0.00051	0.000433	0.000425	0.00046	0.000467	0.000464	0.000475	0.000446	0.000443	0.000374	0.000393	0.000439	0.000441	0.000427
	199.	SYVC_MOUSE	0.000229	0.000218	8.64e-05	0.00023	0.00026	0.000203	0.000236	0.000223	0.000226	0.000177	0.000276	0.000184	0.000271	0.000246	0.000249
	200.	TCPB_MOUSE	0.000867	0.000952	0.000884	0.000909	0.000847	0.000926	0.000953	0.000979	0.000917	0.000948	0.000995	0.000988	0.000958	0.000972	0.000968
	201.	CSKI1_MOUSE	0.000289	0.000262	0.000254	0.000239	0.000273	0.000215	0.000167	0.000217	0.000197	0.000166	0.000161	0.000215	0.000222	0.000226	0.000237
	202.	RPGF2_MOUSE	0.000178	0.000236	0.000263	0.000232	0.0002	0.000195	0.000174	0.000204	0.000186	0.000164	0.000252	0.000257	0.000254	0.00016	0.000171
	203.	EF1A2_MOUSE	0.000847	0.000884	0.000795	0.000732	0.000854	0.00102	0.000964	0.000927	0.000988	0.000956	0.000809	0.000859	0.000903	0.000902	0.000927
	204.	SUCB1_MOUSE	0.00192	0.00196	0.00182	0.00186	0.00186	0.00203	0.00205	0.00203	0.0019	0.00195	0.00177	0.00174	0.00184	0.00193	0.00173
	205.	TKT_MOUSE	0.000706	0.000738	0.000742	0.000948	0.000709	0.000798	0.000675	0.000787	0.000776	0.000774	0.000876	0.000999	0.000833	0.000982	0.00093
	206.	ECHA_MOUSE	0.000724	0.000736	0.00077	0.000822	0.000834	0.000771	0.000676	0.000807	0.000727	0.000689	0.00126	0.00121	0.000988	0.00107	0.001
	207.	MPP2_MOUSE	0.000786	0.000816	0.000834	0.000796	0.000797	0.000752	0.000773	0.00078	0.000769	0.000709	0.000699	0.000609	0.000682	0.000658	0.000568
	208.	CALX_MOUSE	0.000657	0.00064	0.000659	0.000597	0.000677	0.000664	0.000652	0.000674	0.000691	0.0007	0.00076	0.00077	0.000734	0.000717	0.000742
	209.	A0A1D5RM83_MOUSE	0.000452	0.000426	0.000517	0.000525	0.000503	0.000446	0.000499	0.000442	0.000468	0.000442	0.000375	0.000447	0.000426	0.000369	0.000381
	210.	M0QWP1_MOUSE	5.16e-05	6.17e-05	6.2e-05	4.65e-05	5.53e-05	6.56e-05	5.85e-05	5.73e-05	5.87e-05	5.57e-05	7.45e-05	4.18e-05	5.07e-05	7.13e-05	7.38e-05
	211.	S4A10_MOUSE	0.000132	0.00011	0.000121	0.000129	0.000125	0.000125	0.000118	0.000104	0.000111	9.63e-05	8.74e-05	5.73e-05	0.000103	9.98e-05	0.000108
	212.	TRFE_MOUSE	0.000613	0.000258	0.00026	0.000276	0.000341	0.000613	0.000692	0.000566	0.000833	0.000726	0.00119	0.000978	0.000767	0.000738	0.000775
	213.	TCPD_MOUSE	0.000963	0.000919	0.000866	0.000904	0.000916	0.00103	0.00101	0.001	0.00102	0.00109	0.00109	0.00112	0.00107	0.00107	0.00105
	214.	VDAC1_MOUSE	0.0053	0.005	0.0051	0.00493	0.00569	0.0049	0.00498	0.0048	0.00497	0.00525	0.00462	0.00491	0.00424	0.00443	0.00494
	215.	SAHH2_MOUSE	0.000265	0.000203	0.0002	0.000187	0.000235	0.000224	0.000227	0.000186	0.000184	0.000207	0.000191	0.000183	0.000172	0.000176	0.000205
	216.	PGM1_MOUSE	0.00086	0.00105	0.000967	0.00099	0.000887	0.000987	0.000971	0.000982	0.000993	0.00108	0.00109	0.00108	0.00108	0.00105	0.000992
	217.	VATC1_MOUSE	0.00078	0.000702	0.000739	0.000746	0.000759	0.000794	0.000753	0.000781	0.000737	0.000769	0.000608	0.000728	0.000715	0.000688	0.000662
	218.	XPO2_MOUSE	0.00021	0.000263	0.000277	0.000258	0.000237	0.000227	0.000233	0.000209	0.000237	0.000232	0.000271	0.000215	0.000134	0.000186	0.000235
	219.	SYIM_MOUSE	0.00027	0.000286	0.000201	0.000235	0.000266	0.000263	0.000223	0.00027	0.000189	0.000256	0.000278	0.00027	0.00028	0.000281	0.0003
	220.	IPO5_MOUSE	0.000206	0.000239	0.000211	0.000214	0.000225	0.000205	0.00018	0.000231	0.000248	0.000225	0.000232	0.000249	0.00026	0.000242	0.000179
	221.	GLNA_MOUSE	0.000999	0.000925	0.000892	0.000884	0.000895	0.000979	0.00095	0.000986	0.000894	0.000941	0.0011	0.0012	0.000949	0.00109	0.00114
	222.	E9QN47_MOUSE	9.29e-05	9.88e-05	9.58e-05	6.76e-05	8.6e-05	0.000102	8.07e-05	9.65e-05	9.67e-05	8.41e-05	7.32e-05	7.72e-05	8.74e-05	9.09e-05	9.52e-05
	223.	LMNA_MOUSE	0.000559	0.000512	0.000577	0.000633	0.000552	0.00061	0.000605	0.000584	0.00062	0.000602	0.000783	0.000745	0.000769	0.000671	0.000722
	224.	WDR1_MOUSE	0.00115	0.00111	0.00115	0.0011	0.00115	0.00106	0.00109	0.00102	0.00105	0.00111	0.00122	0.00125	0.00119	0.00121	0.00111
	225.	CSKP_MOUSE	0.000131	0.000134	0.000126	0.000115	0.000127	0.000126	0.000125	0.000132	0.000128	0.000127	0.000116	0.000112	0.000127	0.000121	0.000122
	226.	HNRPU_MOUSE	0.000408	0.000431	0.000412	0.000384	0.000403	0.000444	0.000454	0.00045	0.000464	0.00042	0.000407	0.000447	0.000495	0.000473	0.000456
	227.	ODPA_MOUSE	0.00108	0.000985	0.000899	0.000903	0.000998	0.00107	0.00105	0.00112	0.00088	0.000981	0.000896	0.000897	0.00103	0.000933	0.000997
	228.	SNAB_MOUSE	0.00293	0.00283	0.00292	0.00294	0.00282	0.00287	0.00321	0.00291	0.00269	0.00293	0.00224	0.00239	0.00245	0.00239	0.00234
	229.	D3YUM1_MOUSE	0.00181	0.00184	0.0017	0.00169	0.00184	0.00202	0.00212	0.00187	0.00185	0.00188	0.0017	0.00173	0.00177	0.00175	0.00177
	230.	PTPRZ_MOUSE	0.000184	0.000315	0.000389	0.000315	0.000352	0.000411	0.000386	0.0004	0.000374	0.000393	0.000334	0.00017	0.000366	0.000342	0.000177
	231.	PPCE_MOUSE	0.000286	0.000299	0.000281	0.000262	0.000303	0.000338	0.000294	0.000271	0.00025	0.000273	0.000325	0.000358	0.00031	0.000335	0.000327
	232.	CISY_MOUSE	0.0044	0.00461	0.00418	0.00387	0.00433	0.00417	0.00427	0.00445	0.00421	0.00412	0.00419	0.00433	0.00482	0.00464	0.00431
	233.	PGM2L_MOUSE	0.000663	0.000633	0.000611	0.000576	0.000662	0.000535	0.000607	0.000514	0.00057	0.000569	0.000461	0.000496	0.00056	0.000468	0.000511
	234.	ROA2_MOUSE	0.00221	0.0022	0.00278	0.00288	0.00261	0.00169	0.00156	0.00157	0.00206	0.00168	0.00184	0.00197	0.00198	0.00203	0.0018
	235.	ACBG1_MOUSE	0.000637	0.000685	0.000737	0.000828	0.000756	0.000672	0.000641	0.000626	0.000691	0.00058	0.00083	0.000864	0.00077	0.000744	0.000747
	236.	GRIA3_MOUSE	0.000435	0.000479	0.000494	0.000375	0.000452	0.000449	0.000489	0.00044	0.000449	0.000445	0.000336	0.00039	0.000429	0.000366	0.00038
	237.	ARP3_MOUSE	0.00059	0.00061	0.000528	0.000449	0.000543	0.000601	0.000594	0.000613	0.000575	0.000599	0.000629	0.000651	0.00067	0.00067	0.00061
	238.	A0A338P6I6_MOUSE	0.000926	0.000892	0.000857	0.000833	0.00093	0.00084	0.000753	0.000757	0.00082	0.00076	0.000694	0.000723	0.000746	0.000778	0.000752
	239.	D3Z5K8_MOUSE	0.000127	0.000121	0.000103	0.000101	0.000124	9.02e-05	4.74e-05	9.17e-05	8.71e-05	5.85e-05	6.22e-05	8.8e-05	9.07e-05	9.13e-05	0.000107
	240.	NFH_MOUSE	0.000283	0.000261	0.000288	0.0003	0.000261	0.000272	0.000233	0.000252	0.000274	0.000255	0.000266	0.00019	0.000284	0.000308	0.000315
	241.	PYGM_MOUSE	0.000405	0.000387	0.000317	0.000381	0.000351	0.000347	0.000284	0.000314	0.000337	0.000325	0.000313	0.000306	0.000322	0.000349	0.000341
	242.	A0A0A6YX18_MOUSE	0.00115	0.00114	0.00116	0.00103	0.00114	0.00115	0.00106	0.00114	0.00105	0.00113	0.000968	0.001	0.00112	0.00105	0.00105
	243.	GNAI2_MOUSE	0.000703	0.000678	0.000696	0.000662	0.000666	0.000694	0.000741	0.000656	0.000656	0.000679	0.00104	0.00106	0.00095	0.000884	0.000876
	244.	B7ZNF6_MOUSE	0.000216	0.00019	0.000216	0.000181	0.000218	0.000194	0.000203	0.000192	0.000172	0.000176	0.000174	0.000175	0.000192	0.000182	0.000187
	245.	EEA1_MOUSE	0.000126	0.00015	0.00021	0.000248	0.000172	0.000125	0.000113	0.000165	0.000132	0.000156	0.000185	0.000154	0.000207	0.000219	0.000189
	246.	ALDH2_MOUSE	0.000939	0.000905	0.000772	0.000825	0.000797	0.000761	0.000893	0.00087	0.000813	0.000744	0.00118	0.00132	0.00114	0.00112	0.00112
	247.	QCR2_MOUSE	0.00308	0.00316	0.00304	0.00323	0.00322	0.00359	0.00368	0.00318	0.00334	0.00354	0.00338	0.00229	0.00332	0.00341	0.0033
	248.	PTPRS_MOUSE	0.000259	0.000283	0.000288	0.000235	0.000306	0.000284	0.000168	0.000289	0.000287	0.000278	0.000278	0.000272	0.000225	0.000233	0.000267
	249.	CAMKV_MOUSE	0.00131	0.00136	0.00129	0.00143	0.00144	0.00115	0.00108	0.0012	0.00123	0.0011	0.00112	0.00115	0.00131	0.00131	0.00111
	250.	MDHM_MOUSE	0.00661	0.00642	0.00635	0.0059	0.0062	0.00645	0.00691	0.00737	0.00649	0.00737	0.00607	0.00637	0.00675	0.00656	0.00651
	251.	1SYN2_MOUSE	8.31e-05	5.38e-05	0.000156	0.000344	0.000124	4.03e-05	2.87e-05	1.81e-05	9.3e-05	7.32e-05	2.18e-05	1.01e-05	2.72e-05	3.72e-05	1.56e-05
	252.	AINX_MOUSE	0.00131	0.00126	0.00159	0.00166	0.00131	0.00169	0.0016	0.0019	0.00165	0.00116	0.00165	0.00184	0.00169	0.00194	0.00203
	253.	VINC_MOUSE	0.000238	0.000177	0.000166	0.000204	0.000208	0.000212	0.000242	0.000216	0.00023	0.000224	0.000303	0.000372	0.000357	0.000323	0.000281
	254.	E9Q8N8_MOUSE	0.000143	0.000138	0.000118	0.000118	0.000147	9.9e-05	0.000125	0.000129	0.000121	0.000136	0.000137	0.000104	9.72e-05	0.000125	0.000126
	255.	A0A5F8MPL6_MOUSE	0.0012	0.00118	0.00115	0.00107	0.00111	0.00107	0.00116	0.00117	0.00101	0.00109	0.000969	0.00104	0.00108	0.00112	0.00106
	256.	SF3B3_MOUSE	6.35e-05	7e-05	7.05e-05	6.79e-05	7.1e-05	7.26e-05	7.88e-05	5.24e-05	6.31e-05	6.11e-05	7.8e-05	6.72e-05	6.99e-05	7.25e-05	7.75e-05
	257.	E9QNF7_MOUSE	0.000218	0.00022	0.000224	0.000227	0.000232	0.000263	0.000245	0.000241	0.000217	0.000227	0.000201	0.000203	0.000204	0.000209	0.000227
	258.	H3BJZ7_MOUSE	0.000102	8.93e-05	8.87e-05	8.88e-05	9.61e-05	8.47e-05	8.2e-05	9.7e-05	9.11e-05	8.85e-05	8.05e-05	2.68e-05	7.34e-05	8.61e-05	8.53e-05
	259.	ODP2_MOUSE	0.00127	0.00132	0.00115	0.00116	0.00122	0.00126	0.00114	0.00125	0.00118	0.00114	0.00119	0.00117	0.00122	0.00126	0.00124
	260.	AP2M1_MOUSE	0.00166	0.00199	0.00154	0.00156	0.00168	0.00187	0.00158	0.00163	0.00142	0.00164	0.00154	0.00122	0.00143	0.00152	0.00132
	261.	E9PWP6_MOUSE	7.12e-05	7.74e-05	7.46e-05	7.13e-05	7.12e-05	4.35e-05	7.33e-05	7.26e-05	6.71e-05	6.37e-05	5.44e-05	5.66e-05	7.9e-05	7.36e-05	6.83e-05
	262.	VPS35_MOUSE	0.000854	0.000985	0.00096	0.000874	0.00096	0.000837	0.000753	0.000837	0.000739	0.000759	0.00084	0.000883	0.000725	0.000846	0.000688
	263.	GSTM1_MOUSE	0.00239	0.00239	0.00214	0.00251	0.00231	0.00242	0.00277	0.00255	0.00234	0.00248	0.00296	0.00298	0.00255	0.00277	0.00265
	264.	A0A338P769_MOUSE	0.00263	0.00242	0.00238	0.00226	0.00241	0.00227	0.00242	0.00244	0.0023	0.00227	0.00179	0.00188	0.00205	0.00201	0.00196
	265.	Q68FL0_MOUSE	0.000235	0.000291	0.000258	0.000244	0.00023	0.000239	0.000231	0.000238	0.00025	0.000246	0.000218	0.000221	0.000252	0.000278	0.000231
	266.	PUR9_MOUSE	0.000463	0.000418	0.000423	0.000441	0.000412	0.000424	0.000434	0.000425	0.000463	0.000403	0.00055	0.000523	0.000519	0.000515	0.000484
	267.	TCPA_MOUSE	0.00133	0.00142	0.00136	0.000986	0.00136	0.00147	0.00145	0.00149	0.00145	0.00146	0.00151	0.00151	0.00155	0.00149	0.00153
	268.	NNTM_MOUSE	0.000146	0.000151	0.000143	0.000138	0.000127	0.00015	7.79e-05	0.000149	0.000154	9.03e-05	0.000165	0.00017	0.000179	0.000169	0.000113
	269.	MK01_MOUSE	0.000193	0.000204	0.000174	0.000172	0.000189	0.000188	0.000182	0.000191	0.000185	0.000182	0.000186	0.00021	0.000212	0.000199	0.000181
	270.	OGT1_MOUSE	0.000324	0.00036	0.000338	0.00034	0.000333	0.000296	0.000314	0.0003	0.000277	0.00027	0.000288	0.000299	0.000323	0.000304	0.000306
	271.	AAK1_MOUSE	0.000578	0.000538	0.000529	0.00056	0.000555	0.000546	0.000533	0.000552	0.00056	0.000468	0.000448	0.000438	0.000551	0.000569	0.00054
	272.	CAPZB_MOUSE	0.000851	0.000879	0.000861	0.000834	0.000824	0.000913	0.000884	0.000959	0.000864	0.000902	0.000896	0.000878	0.000922	0.00087	0.000801
	273.	EIF3A_MOUSE	0.000175	0.000189	0.000186	0.000179	0.00015	0.000203	0.000189	0.000198	0.000194	0.000188	0.000219	0.000221	0.00022	0.000231	0.000223
	274.	GFP_AEQVI	0.00232	0.00218	0.002	0.00202	0.00235	0.00262	0.00219	0.00219	0.00241	0.0024	0.00231	0.00257	0.00216	0.00225	0.00236
	275.	Q6PGJ3_MOUSE	0.000328	0.000242	0.000289	0.000281	0.000237	0.000365	0.000275	0.000307	0.000308	0.000313	0.000256	0.000274	0.000279	0.000251	0.000308
	276.	QCR1_MOUSE	0.0046	0.00428	0.00379	0.00391	0.0041	0.00505	0.00467	0.00499	0.00483	0.00478	0.00441	0.00437	0.0046	0.00478	0.0047
	277.	EFTU_MOUSE	0.00108	0.00113	0.00108	0.00131	0.00109	0.0011	0.00113	0.00111	0.00112	0.00109	0.000982	0.000911	0.00102	0.000992	0.000974
	278.	NEB2_MOUSE	0.000193	0.000207	0.000227	0.000263	0.000209	0.000191	0.000156	0.000155	0.000179	0.000131	0.000149	0.000141	0.000162	0.000151	0.00017
	279.	PGAM1_MOUSE	0.00175	0.00176	0.00169	0.00175	0.00174	0.00178	0.00189	0.00195	0.00185	0.0018	0.00149	0.00172	0.00167	0.0017	0.0016
	280.	ADA22_MOUSE	0.00034	0.000311	0.000376	0.00039	0.000333	0.000301	0.00027	0.000247	0.000326	0.000323	0.000228	0.000219	0.000217	0.000216	0.000225
	281.	LANC2_MOUSE	0.000904	0.000809	0.000782	0.000713	0.000785	0.000804	0.000727	0.000596	0.000766	0.000774	0.000649	0.000412	0.000701	0.000708	0.000543
	282.	B9EKP8_MOUSE	0.000183	0.000191	0.000122	0.00015	0.000187	0.000104	0.000102	0.0001	0.000117	8.97e-05	8.39e-05	0.000104	9.01e-05	0.000102	0.000121
	283.	COPB2_MOUSE	0.000108	0.000145	0.000152	9.34e-05	0.000111	0.000139	0.000165	0.000112	0.000137	0.000146	0.000171	0.000134	0.000153	0.000152	0.000156
	284.	DPYL5_MOUSE	0.000398	0.000379	0.000385	0.000384	0.000372	0.000341	0.000374	0.00041	0.000393	0.000415	0.000331	0.000343	0.000404	0.000347	0.000302
	285.	Q91VA7_MOUSE	0.00233	0.00229	0.00243	0.00247	0.00228	0.00257	0.00245	0.00247	0.00252	0.00249	0.00182	0.00187	0.00202	0.00203	0.0019
	286.	PP1A_MOUSE	1.63e-05	1.43e-05	1.35e-05	1.27e-05	1.04e-05	1.21e-05	1.63e-05	1.44e-05	1.52e-05	1.33e-05	1.35e-05	1.47e-05	1.17e-05	1.24e-05	1.34e-05
	287.	THIL_MOUSE	0.00162	0.00188	0.00185	0.00186	0.00191	0.00175	0.00172	0.00171	0.00161	0.00192	0.00187	0.00163	0.00177	0.00189	0.0018
	288.	STX1B_MOUSE	0.00219	0.00221	0.00206	0.00211	0.0022	0.00226	0.00216	0.00205	0.00206	0.00205	0.00154	0.00168	0.0018	0.00178	0.00184
	289.	AMPL_MOUSE	0.000384	0.000334	0.000362	0.00036	0.000379	0.000375	0.000363	0.00037	0.000412	0.000392	0.000614	0.000584	0.00054	0.000475	0.000502
	290.	IMB1_MOUSE	0.000611	0.000638	0.0007	0.000674	0.000629	0.000648	0.000636	0.000666	0.000604	0.000616	0.000604	0.000622	0.000694	0.000552	0.000603
	291.	G5E884_MOUSE	0.000525	0.000516	0.000452	0.000419	0.000478	0.000527	0.00043	0.000461	0.000471	0.000445	0.000488	0.000509	0.000502	0.000511	0.000504
	292.	NDUS2_MOUSE	0.000996	0.00105	0.000805	0.000783	0.00101	0.00102	0.00102	0.000995	0.000995	0.000973	0.000855	0.000889	0.000894	0.000952	0.000808
	293.	CNDP2_MOUSE	0.000624	0.000594	0.000576	0.000571	0.000616	0.000553	0.00068	0.000617	0.00054	0.000599	0.000748	0.000799	0.000679	0.00078	0.000781
	294.	CALR_MOUSE	0.000867	0.000879	0.000909	0.000898	0.000868	0.000863	0.000984	0.000905	0.000951	0.000961	0.00101	0.00102	0.000942	0.000973	0.000918
	295.	G3X9V4_MOUSE	0.00012	9.67e-05	0.00012	0.000131	0.000123	0.000138	8.65e-05	0.000104	0.000137	0.000128	0.000118	7.88e-05	0.000127	0.000116	7.47e-05
	296.	Q6GT24_MOUSE	0.00235	0.00221	0.00207	0.00211	0.00235	0.00219	0.00229	0.00234	0.00227	0.00221	0.00601	0.00686	0.00492	0.00414	0.00478
	297.	NOMO1_MOUSE	5.89e-05	5.23e-05	4.9e-05	4.93e-05	6.2e-05	5.94e-05	5.26e-05	5.71e-05	5.73e-05	5.07e-05	6.45e-05	6.58e-05	6.45e-05	6.73e-05	6.9e-05
	298.	PDIA3_MOUSE	0.00134	0.00129	0.00141	0.00134	0.00152	0.00106	0.000987	0.000881	0.00136	0.00135	0.00145	0.00121	0.00118	0.0013	0.00122
	299.	CAP2_MOUSE	0.000655	0.000606	0.000556	0.000652	0.000593	0.000651	0.000617	0.000658	0.000654	0.000663	0.000488	0.000516	0.000448	0.000551	0.000524
	300.	NCAM2_MOUSE	0.000415	0.00038	0.000345	0.000351	0.000389	0.000315	0.000324	0.000264	0.000344	0.000351	0.000316	0.000338	0.000352	0.000317	0.000351
	301.	HYOU1_MOUSE	0.000177	0.000159	0.000182	0.000157	0.000179	0.000139	0.000131	0.000156	0.000154	0.000166	0.000144	0.000167	0.000179	0.000177	0.000168
	302.	Q3UEQ1_MOUSE	0.000141	0.000141	0.000135	0.000122	0.000149	0.00015	0.000133	0.000144	0.000135	0.000128	0.000113	0.000136	0.000134	0.000132	0.000125
	303.	IF4A1_MOUSE	0.000151	0.000143	0.000191	0.000207	0.000167	0.000158	0.000152	0.000158	0.000179	0.000169	0.000152	0.000144	0.000158	0.000147	0.000142
	304.	RASL1_MOUSE	0.0006	0.000585	0.000521	0.000541	0.00058	0.000501	0.000478	0.000534	0.000534	0.000546	0.000528	0.000529	0.000565	0.000545	0.000527
	305.	GDIB_MOUSE	0.000963	0.000871	0.000956	0.000889	0.000665	0.000654	0.000929	0.000936	0.000872	0.000882	0.000956	0.000991	0.000943	0.000944	0.00089
	306.	MRCKB_MOUSE	4.69e-05	4.75e-05	4.57e-05	4.78e-05	4.77e-05	5.27e-05	4.7e-05	5.26e-05	4.74e-05	4.04e-05	5.03e-05	4.73e-05	5.53e-05	4.96e-05	4.66e-05
	307.	Q3TMU8_MOUSE	0.000374	0.000396	0.000462	0.000389	0.000369	0.000502	0.000486	0.000531	0.000476	0.000404	0.000335	0.000454	0.000487	0.000328	0.000429
	308.	A0A6I8MX27_MOUSE	0.000941	0.000931	0.000858	0.00103	0.00098	0.00105	0.00107	0.000749	0.000871	0.000889	0.000764	0.000772	0.000845	0.000858	0.000764
	309.	DLDH_MOUSE	0.00212	0.00219	0.00197	0.00214	0.00205	0.00221	0.00212	0.00225	0.00216	0.00215	0.00205	0.00198	0.00213	0.00219	0.00208
	310.	E9PWE8_MOUSE	0.000849	0.000979	0.001	0.000915	0.000834	0.000731	0.000992	0.000987	0.000781	0.000963	0.000836	0.000892	0.000914	0.000857	0.00082
	311.	TCPH_MOUSE	0.000497	0.000545	0.000527	0.00052	0.000483	0.000564	0.000551	0.000541	0.000569	0.000577	0.000568	0.000538	0.000567	0.000551	0.00052
	312.	HNRPM_MOUSE	0.000307	0.000294	0.000316	0.000318	0.000304	0.000345	0.000313	0.00036	0.000339	0.000307	0.000341	0.000358	0.000383	0.000362	0.000367
	313.	ENOG_MOUSE	0.00313	0.00323	0.00271	0.00263	0.0033	0.00304	0.00266	0.00317	0.00289	0.00311	0.00282	0.00297	0.00287	0.00322	0.00333
	314.	MP2K1_MOUSE	0.000661	0.000678	0.000661	0.000724	0.00067	0.000602	0.000643	0.000643	0.000628	0.000589	0.00055	0.000562	0.000581	0.00055	0.000554
	315.	A2AI21_MOUSE	0.000251	0.000274	0.00024	0.000225	0.000279	0.000264	0.00029	0.000264	0.000251	0.00025	0.000208	0.000229	0.000269	0.000263	0.00022
	316.	ARC1A_MOUSE	0.000541	0.000517	0.000497	0.000414	0.000437	0.000466	0.000502	0.000544	0.000469	0.000519	0.000431	0.000419	0.000382	0.000378	0.000416
	317.	B1AX58_MOUSE	9.37e-05	0.000115	0.000107	0.000111	0.0001	9.35e-05	9.09e-05	0.00011	0.000106	9.05e-05	9.69e-05	0.000105	0.000115	9.38e-05	9.17e-05
	318.	ODPB_MOUSE	0.00235	0.00254	0.00238	0.00226	0.00235	0.00257	0.00269	0.0027	0.00251	0.00249	0.00227	0.00223	0.0025	0.00251	0.0024
	319.	EAA2_MOUSE	0.00343	0.00322	0.0032	0.00325	0.0035	0.00361	0.00355	0.00351	0.00338	0.00334	0.00258	0.00283	0.00282	0.00323	0.00351
	320.	TCPE_MOUSE	0.000361	0.000389	0.00035	0.000347	0.000373	0.000372	0.000349	0.000352	0.000366	0.000354	0.000386	0.000396	0.00037	0.000357	0.000379
	321.	A0A0R3P9C8_MOUSE	0.00146	0.00142	0.00147	0.00147	0.0015	0.00142	0.00154	0.00143	0.00148	0.00143	0.00116	0.00109	0.00102	0.00123	0.0012
	322.	ACOHC_MOUSE	7.86e-05	0.0001	0.0001	8.26e-05	8.16e-05	8.37e-05	8.5e-05	9.02e-05	8.83e-05	8.39e-05	8.75e-05	0.000102	0.0001	8.32e-05	9e-05
	323.	CLIP2_MOUSE	8.29e-05	7.21e-05	8.09e-05	9.96e-05	8.38e-05	7.52e-05	5.23e-05	6.61e-05	8.47e-05	3.37e-05	7.25e-05	7.2e-05	7.88e-05	8.24e-05	7.47e-05
	324.	E9QQ05_MOUSE	0.00183	0.00182	0.00177	0.00186	0.0018	0.00179	0.00163	0.00164	0.00166	0.00171	0.0013	0.00132	0.00131	0.00134	0.00146
	325.	Q5SVG5_MOUSE	0.000277	0.000391	0.000375	0.000408	0.000359	0.000253	0.00036	0.000338	0.00037	0.000356	0.000328	0.000366	0.000323	0.000331	0.000254
	326.	GP158_MOUSE	8.48e-05	9.29e-05	9e-05	9.27e-05	8.87e-05	9.29e-05	6.83e-05	9.2e-05	8.64e-05	8.44e-05	6.52e-05	7.72e-05	7.54e-05	5.08e-05	7.33e-05
	327.	A2ALV3_MOUSE	0.00169	0.00153	0.00153	0.00147	0.00167	0.00161	0.00162	0.00167	0.00154	0.00154	0.00117	0.00129	0.00139	0.00138	0.00137
	328.	PABP1_MOUSE	0.000387	0.0002	0.000174	0.000179	0.000443	0.00027	0.000198	0.00022	0.000467	0.000325	0.000246	0.000225	0.000255	0.000275	0.000226
	329.	DDX1_MOUSE	0.00023	0.000239	0.000241	0.000292	0.000237	0.00019	0.000192	0.000248	0.000239	0.000196	0.000229	0.000235	0.000227	0.000236	0.000235
	330.	ACTN2_MOUSE	0.000215	0.000197	0.000209	0.0002	0.000222	0.000272	0.000258	0.000252	0.000188	0.000171	0.0002	0.000216	0.000157	0.000222	0.000194
	331.	4F2_MOUSE	0.000822	0.000848	0.000818	0.000766	0.000861	0.00091	0.00079	0.000862	0.00085	0.000922	0.000889	0.00092	0.00092	0.000936	0.000898
	332.	KAP3_MOUSE	0.0011	0.00121	0.00112	0.0011	0.00112	0.00115	0.00116	0.00123	0.00112	0.00111	0.000918	0.001	0.000981	0.000935	0.000991
	333.	HNRPK_MOUSE	0.00229	0.00213	0.0025	0.00262	0.00253	0.00203	0.00191	0.00197	0.00214	0.00207	0.00212	0.00201	0.00212	0.00211	0.00203
	334.	CPNE6_MOUSE	0.000555	0.000637	0.000709	0.000708	0.000669	0.000598	0.00068	0.000609	0.00054	0.000608	0.000664	0.000608	0.000706	0.000654	0.000512
	335.	SYNC_MOUSE	0.000356	0.000371	0.000363	0.000304	0.000349	0.000404	0.000405	0.000424	0.000369	0.00039	0.000338	0.000368	0.000377	0.000381	0.000378
	336.	E9QN98_MOUSE	0.000546	0.000509	0.000511	0.000514	0.000478	0.000484	0.000486	0.000451	0.000444	0.000482	0.000405	0.000407	0.000446	0.000421	0.000416
	337.	ADDA_MOUSE	0.000311	0.000289	0.000311	0.000282	0.0003	0.00025	0.000203	0.000231	0.000204	0.000169	0.000206	0.000215	0.000219	0.000221	0.000229
	338.	E0CZ78_MOUSE	0.000194	0.000171	0.000195	0.000158	0.000198	0.000176	0.000173	0.00017	0.000177	0.000176	0.000157	0.000169	0.000174	0.000176	0.00015
	339.	ARPC2_MOUSE	0.00104	0.000848	0.00117	0.00119	0.00108	0.00104	0.00118	0.00111	0.00119	0.00114	0.000953	0.00101	0.00106	0.00107	0.00089
	340.	Q8C483_MOUSE	0.000511	0.000576	0.000526	0.000533	0.000518	0.000601	0.000585	0.00061	0.000566	0.000556	0.000556	0.00059	0.000608	0.000571	0.000559
	341.	PSMD2_MOUSE	0.000305	0.000323	0.000312	0.000301	0.000286	0.0003	0.000313	0.000291	0.000265	0.000318	0.000329	0.000361	0.000321	0.000334	0.000323
	342.	ICAM5_MOUSE	0.000388	0.000396	0.000401	0.0004	0.000412	0.000459	0.00045	0.000457	0.000376	0.000363	0.000338	0.000331	0.00041	0.000445	0.000455
	343.	FSCN1_MOUSE	0.00163	0.00159	0.00129	0.00125	0.00166	0.00123	0.00135	0.00123	0.00155	0.00156	0.0012	0.00145	0.00141	0.0013	0.00139
	344.	KCRU_MOUSE	0.00169	0.00162	0.00152	0.00135	0.00165	0.00209	0.0021	0.00193	0.00182	0.00192	0.00164	0.00165	0.0016	0.00176	0.00183
	345.	XPO1_MOUSE	7.73e-05	9.03e-05	7.75e-05	8.23e-05	7.85e-05	8.39e-05	0.000125	8.31e-05	7.65e-05	7.06e-05	8.07e-05	8e-05	8.32e-05	7.74e-05	5.05e-05
	346.	ADDG_MOUSE	0.000195	0.000145	0.00018	0.000187	0.000202	0.000211	0.000166	0.000228	0.000193	0.00019	0.000209	0.000236	0.000229	0.000214	0.00021
	347.	MPCP_MOUSE	0.00239	0.00245	0.00227	0.00207	0.00245	0.00239	0.00286	0.00266	0.00265	0.00277	0.00189	0.00196	0.00199	0.00204	0.00217
	348.	FLOT1_MOUSE	0.000548	0.000489	0.000496	0.00046	0.000526	0.000483	0.000559	0.000501	0.000494	0.000475	0.000484	0.000489	0.000483	0.000501	0.00046
	349.	ANXA5_MOUSE	0.000472	0.000543	0.000529	0.000585	0.000493	0.000416	0.000481	0.000459	0.000545	0.000499	0.00111	0.00108	0.00093	0.00094	0.000855
	350.	LONM_MOUSE	0.000217	0.000185	0.000217	0.00021	0.000229	0.000231	0.000209	0.000205	0.000231	0.000159	0.000197	0.00022	0.000237	0.000227	0.000219
	351.	CUL3_MOUSE	0.000144	0.000157	0.000127	0.000148	0.000133	0.000168	0.000152	0.000167	0.000175	0.00016	0.000162	0.000167	0.000148	0.00017	0.000171
	352.	E9Q174_MOUSE	7.11e-05	7.65e-05	7.25e-05	6.61e-05	7.21e-05	7.17e-05	6.28e-05	6.42e-05	6.77e-05	6.22e-05	0.000108	0.000119	9.66e-05	0.000101	9.23e-05
	353.	USO1_MOUSE	9.22e-05	0.000141	0.000146	0.000148	0.000145	0.000146	0.000126	0.000133	0.000146	0.000122	0.000152	0.000146	0.000141	0.000102	0.000153
	354.	AL7A1_MOUSE	0.00091	0.000732	0.000727	0.000793	0.000813	0.000825	0.000901	0.000743	0.000667	0.000747	0.000972	0.000939	0.000879	0.000775	0.000876
	355.	VIGLN_MOUSE	3.21e-05	2.89e-05	3.53e-05	4.43e-05	3.5e-05	2.5e-05	1.25e-05	2.4e-05	2.9e-05	2.54e-05	4.5e-05	3.98e-05	3.97e-05	3.86e-05	3.52e-05
	356.	Q52KG9_MOUSE	0.000215	0.000204	0.000207	0.000176	0.000211	0.000215	0.000213	0.000185	0.000175	0.000222	0.000218	0.000196	0.00015	0.000197	0.000203
	357.	SIR2_MOUSE	0.00142	0.0014	0.00159	0.00153	0.00132	0.00146	0.00163	0.00178	0.00147	0.00163	0.00166	0.00192	0.00145	0.00181	0.00168
	358.	TBB4A_MOUSE	0.00113	0.00127	0.00106	0.00119	0.00117	0.00146	0.00122	0.00145	0.00134	0.0014	0.00131	0.00151	0.00159	0.00171	0.00186
	359.	Q8BTS0_MOUSE	0.000571	0.000567	0.000604	0.000586	0.000558	0.000534	0.000566	0.00055	0.000575	0.000558	0.000557	0.000593	0.000625	0.000616	0.00061
	360.	SCOT1_MOUSE	0.0013	0.00121	0.00119	0.00111	0.00129	0.00147	0.00136	0.00133	0.00139	0.00131	0.00126	0.00132	0.00128	0.00128	0.00125
	361.	VATE1_MOUSE	0.000831	0.00092	0.000889	0.000967	0.000835	0.00105	0.00104	0.000985	0.00096	0.000948	0.000821	0.000847	0.000905	0.000929	0.000812
	362.	SYDC_MOUSE	0.000447	0.000466	0.00048	0.000354	0.00047	0.000471	0.000499	0.000433	0.000459	0.000445	0.000561	0.000495	0.000523	0.000477	0.000408
	363.	PDC6I_MOUSE	0.000347	0.000256	0.000326	0.000265	0.000287	0.000317	0.000199	0.000264	0.00031	0.000228	0.000284	0.000346	0.000362	0.000345	0.000314
	364.	PACN1_MOUSE	0.0016	0.00147	0.00147	0.00148	0.00159	0.0016	0.00162	0.00157	0.0015	0.0015	0.00119	0.00135	0.00135	0.00133	0.00146
	365.	1433Z_MOUSE	0.00898	0.00705	0.00861	0.00848	0.00949	0.00583	0.00294	0.0015	0.00882	0.0083	0.00394	0.00159	0.00319	0.00434	0.00172
	366.	C1TC_MOUSE	0.00022	0.000202	0.000148	0.00021	0.000178	0.000146	0.000169	0.000182	0.000136	0.000194	0.000247	0.000285	0.000268	0.000219	0.000235
	367.	Q5SVJ0_MOUSE	0.000894	0.000879	0.000786	0.0008	0.000865	0.000576	0.000597	0.000626	0.000693	0.000655	0.000679	0.000707	0.000798	0.000822	0.000783
	368.	SRC_MOUSE	0.000173	0.000188	0.000181	0.000195	0.000171	0.000171	0.000175	0.00016	9.62e-05	0.00015	0.000176	0.000172	0.000168	0.000163	0.000159
	369.	PCCB_MOUSE	0.000359	0.000354	0.00028	0.000331	0.000325	0.000354	0.00035	0.000336	0.000354	0.000328	0.000373	0.000386	0.000393	0.000331	0.000349
	370.	FUMH_MOUSE	0.000981	0.00122	0.00114	0.00108	0.00127	0.00101	0.000963	0.000939	0.000965	0.000995	0.000853	0.000861	0.000992	0.000969	0.000871
	371.	EPHA4_MOUSE	8.48e-05	8.77e-05	9.61e-05	9.28e-05	9.16e-05	7.55e-05	8.7e-05	9.05e-05	8.06e-05	6.61e-05	7.36e-05	7.4e-05	7.13e-05	7.82e-05	8.16e-05
	372.	GRIA1_MOUSE	0.000166	0.00018	0.000178	0.000182	0.000174	0.00016	0.000162	0.000186	0.000148	0.000172	0.000167	0.000157	0.00018	0.000174	0.000112
	373.	LKHA4_MOUSE	0.000478	0.000468	0.000402	0.000363	0.000496	0.000503	0.000482	0.000494	0.000492	0.000499	0.000561	0.000619	0.000571	0.000538	0.000541
	374.	E9PYH0_MOUSE	0.000234	0.00025	0.000288	0.000205	0.000231	0.000295	0.00029	0.000304	0.0003	0.000278	0.000345	0.000295	0.000317	0.00026	0.000266
	375.	F8WGL3_MOUSE	0.00106	0.000954	0.000942	0.000932	0.000991	0.000977	0.000932	0.000822	0.000833	0.000873	0.000978	0.000984	0.00099	0.000921	0.00102
	376.	PRDX1_MOUSE	0.000715	0.000634	0.000726	0.000731	0.000808	0.00062	0.000772	0.000826	0.000836	0.000769	0.0011	0.00113	0.000985	0.00099	0.00108
	377.	RACK1_MOUSE	0.000651	0.000723	0.000667	0.000619	0.000712	0.000698	0.000736	0.00076	0.000764	0.000773	0.000791	0.000846	0.000744	0.000756	0.000798
	378.	A2A7S7_MOUSE	0.000162	0.000176	0.000158	0.000143	0.000136	0.000182	0.00017	0.00013	0.000136	0.000161	0.000177	0.000165	0.00016	0.000162	0.000164
	379.	E9QAD8_MOUSE	0.000219	0.000216	0.00023	0.000212	0.000175	0.000201	0.000184	0.000193	0.000195	0.000124	0.000165	0.000108	0.000183	0.000185	0.000185
	380.	TOM70_MOUSE	0.000814	0.000883	0.000738	0.000746	0.000771	0.000966	0.000912	0.000901	0.000891	0.000878	0.000802	0.000806	0.000766	0.000828	0.000788
	381.	AGAP2_MOUSE	0.000428	0.000442	0.000442	0.000296	0.000399	0.000393	0.000342	0.000381	0.000389	0.000341	0.000371	0.000378	0.000443	0.000447	0.000305
	382.	E9QKE4_MOUSE	8.4e-05	8.11e-05	9.03e-05	9.24e-05	8.95e-05	8.16e-05	7.43e-05	7.66e-05	7.68e-05	7.61e-05	0.000101	8.65e-05	8.16e-05	8.88e-05	9.11e-05
	383.	CAZA2_MOUSE	0.0011	0.00104	0.00095	0.000938	0.00101	0.00096	0.0009	0.000996	0.000954	0.000975	0.000906	0.00103	0.001	0.00103	0.000941
	384.	E9PZF0_MOUSE	0.000281	0.000274	0.000298	0.000312	0.000277	0.000326	0.000311	0.000322	0.000313	0.000192	0.000341	0.000355	0.000375	0.000351	0.000355
	385.	LIS1_MOUSE	0.000932	0.000903	0.000914	0.000658	0.000907	0.000894	0.00107	0.00093	0.000873	0.000982	0.000803	0.000705	0.000836	0.000773	0.000823
	386.	SCRN1_MOUSE	0.000381	0.000312	0.000347	0.000398	0.000376	0.000394	0.000381	0.000394	0.000373	0.000366	0.000321	0.000348	0.000361	0.000347	0.000321
	387.	CYFP1_MOUSE	0.000261	0.000261	0.000206	0.00022	0.000238	0.000243	0.00024	0.00025	0.000231	0.000266	0.000337	0.000267	0.000322	0.000211	0.000296
	388.	SERC_MOUSE	0.000834	0.00087	0.00095	0.000951	0.000685	0.000936	0.000895	0.000954	0.000908	0.000916	0.00122	0.00129	0.00113	0.00108	0.00103
	389.	BIN1_MOUSE	0.000856	0.000837	0.000869	0.000874	0.000894	0.000883	0.000685	0.000814	0.000809	0.000703	0.000694	0.000734	0.00079	0.000873	0.000845
	390.	PHF24_MOUSE	0.0015	0.00138	0.00145	0.00146	0.00158	0.00102	0.0009	0.000765	0.00126	0.00117	0.000761	0.000569	0.000726	0.000787	0.000654
	391.	MMSA_MOUSE	0.00047	0.000472	0.000443	0.000527	0.000465	0.000464	0.000471	0.000508	0.000483	0.000359	0.000556	0.000502	0.000547	0.000531	0.000502
	392.	DC1L1_MOUSE	0.000183	0.000183	0.0002	0.000218	0.000154	0.000188	0.00016	0.000179	0.000176	0.000168	0.000162	0.000152	0.000165	0.000127	0.000159
	393.	GRM5_MOUSE	0.000106	0.000109	0.000119	0.000107	9.98e-05	9.75e-05	0.000107	8.39e-05	7.29e-05	9.29e-05	9.01e-05	5.97e-05	9.25e-05	9.69e-05	7.65e-05
	394.	A0A1L1STE6_MOUSE	0.00416	0.00413	0.00417	0.00416	0.00404	0.00472	0.00459	0.00461	0.00437	0.00448	0.00381	0.00362	0.00401	0.00393	0.00384
	395.	CATD_MOUSE	0.000484	0.000426	0.000481	0.000468	0.000465	0.000406	0.000386	0.000447	0.000445	0.00039	0.00233	0.00246	0.00159	0.00158	0.00206
	396.	IDHC_MOUSE	0.000311	0.000373	0.000392	0.000438	0.000358	0.000378	0.000321	0.00037	0.000317	0.000404	0.00044	0.000392	0.000426	0.000451	0.00044
	397.	PFKAL_MOUSE	0.000865	0.000911	0.000909	0.000725	0.000784	0.000785	0.000879	0.000835	0.000871	0.000842	0.000718	0.0007	0.000821	0.000776	0.000652
	398.	SSDH_MOUSE	0.00126	0.00125	0.00099	0.00103	0.00112	0.00129	0.00133	0.00125	0.00123	0.00127	0.00124	0.00124	0.0013	0.00128	0.00133
	399.	PITM2_MOUSE	0.000135	0.00014	0.000144	0.000142	0.000125	0.000122	8.48e-05	0.000122	0.000119	0.000108	0.00013	0.000124	0.000136	0.000121	0.000117
	400.	LMNB2_MOUSE	0.000185	0.000188	0.000205	0.000207	0.000179	0.000176	0.000171	0.00019	0.000175	0.000151	0.000192	0.0002	0.000208	0.0002	0.000178
	401.	GRIN1_MOUSE	0.000307	0.000256	0.000354	0.000365	0.000374	0.000219	0.000163	0.00019	0.000201	0.000125	0.000163	0.000202	0.000217	0.0002	0.000201
	402.	NDUAA_MOUSE	0.00135	0.00136	0.00141	0.00143	0.00131	0.0011	0.00134	0.0012	0.00117	0.00119	0.00116	0.00112	0.0011	0.0011	0.00108
	403.	PEBP1_MOUSE	0.000542	0.000541	0.000527	0.0005	0.000568	0.000624	0.000571	0.000642	0.00059	0.000599	0.000557	0.000676	0.000596	0.000592	0.000626
	404.	SYNPO_MOUSE	0.000345	0.000337	0.000299	0.000342	0.000318	0.000323	0.000264	0.000302	0.000297	0.000182	0.000235	0.00026	0.000262	0.000234	0.000278
	405.	KINH_MOUSE	0.000134	0.000173	0.000115	0.000143	0.000128	0.000129	0.000124	0.000104	9.77e-05	0.000122	0.000155	0.000145	0.000354	0.000149	0.000148
	406.	PPP5_MOUSE	0.000443	0.00044	0.000379	0.000349	0.000391	0.00043	0.000445	0.00044	0.000394	0.000445	0.000383	0.00039	0.000412	0.00039	0.000349
	407.	TAU_MOUSE	5.47e-05	5.06e-05	5.06e-05	5e-05	5.12e-05	4.83e-05	2.22e-05	3.95e-05	3.75e-05	2.64e-05	2.81e-05	3.96e-05	3.81e-05	4.02e-05	3.84e-05
	408.	AT1B1_MOUSE	0.014	0.0145	0.0128	0.0134	0.0138	0.0143	0.0142	0.0141	0.014	0.0139	0.0116	0.0119	0.013	0.0132	0.0133
	409.	UBP14_MOUSE	0.000431	0.000435	0.000394	0.000383	0.000399	0.000415	0.000408	0.0004	0.000432	0.000419	0.000382	0.000408	0.000451	0.000424	0.000413
	410.	E9PUC5_MOUSE	0.000633	0.000615	0.000642	0.000593	0.000591	0.000522	0.000581	0.000546	0.000545	0.000512	0.000458	0.000426	0.000537	0.000516	0.000419
	411.	NDRG2_MOUSE	0.00137	0.00118	0.00112	0.00119	0.00132	0.00123	0.00128	0.00114	0.00109	0.00115	0.00122	0.00114	0.00114	0.0011	0.00124
	412.	RAB7A_MOUSE	0.000913	0.000906	0.000906	0.000943	0.000913	0.000888	0.000926	0.000996	0.000943	0.000899	0.00094	0.000977	0.000956	0.000969	0.000719
	413.	COR1A_MOUSE	0.0017	0.0016	0.00158	0.00146	0.00163	0.0014	0.00139	0.00134	0.00145	0.00152	0.00135	0.000841	0.00138	0.00129	0.00132
	414.	SERA_MOUSE	0.000591	0.000604	0.000628	0.000651	0.000571	0.00067	0.000655	0.000681	0.000633	0.000615	0.000971	0.000963	0.000906	0.000783	0.000817
	415.	A0A5F8MPN8_MOUSE	0.00548	0.0055	0.0057	0.00525	0.00543	0.00541	0.00689	0.00572	0.00553	0.0059	0.00466	0.00487	0.00468	0.00456	0.00486
	416.	GBB1_MOUSE	0.0021	0.00183	0.00192	0.00149	0.00191	0.00204	0.00292	0.00214	0.00184	0.00257	0.00181	0.00133	0.00182	0.00169	0.00184
	417.	HOME1_MOUSE	0.000314	0.000274	0.000296	0.000259	0.000331	0.000258	0.000227	0.000243	0.000239	0.000204	0.000215	0.000265	0.000212	0.00023	0.000263
	418.	RPN1_MOUSE	0.000369	0.000337	0.000376	0.000375	0.000382	0.00035	0.000347	0.00034	0.00034	0.000358	0.000438	0.000453	0.000381	0.00038	0.000383
	419.	ECHB_MOUSE	0.000495	0.000446	0.00049	0.000466	0.000503	0.000419	0.000403	0.000361	0.000437	0.000442	0.000727	0.00055	0.000652	0.000624	0.000455
	420.	Q52KF7_MOUSE	0.000454	0.000434	0.000433	0.000445	0.000466	0.000438	0.000395	0.000422	0.000419	0.000377	0.000368	0.000382	0.000331	0.000403	0.00038
	421.	Q80UE5_MOUSE	0.000215	0.000227	0.000238	0.000241	0.000221	0.000222	0.000196	0.000214	0.000219	0.000179	0.000276	0.000279	0.000296	0.00028	0.000249
	422.	G3UYZ1_MOUSE	0.000684	0.000631	0.000549	0.000638	0.000655	0.000836	0.000698	0.000763	0.000774	0.000735	0.000674	0.000724	0.000671	0.000762	0.000776
	423.	MBP_MOUSE	0.00348	0.00357	0.00437	0.004	0.00288	0.00472	0.00411	0.00371	0.00291	0.00318	0.00632	0.00649	0.00548	0.00554	0.00589
	424.	E9QB02_MOUSE	0.000157	0.000184	0.000184	0.000198	0.000181	0.000191	0.000188	0.00022	0.000184	0.000171	0.000245	0.000189	0.00021	0.000187	0.000182
	425.	SYWC_MOUSE	0.000215	0.000204	0.000198	0.000178	0.000209	0.000207	0.000206	0.000211	0.000182	0.000215	0.000199	0.000216	0.00022	0.000208	0.000228
	426.	PALS2_MOUSE	0.000474	0.000415	0.000462	0.000478	0.000476	0.000476	0.000453	0.000474	0.000432	0.000427	0.00052	0.000442	0.000515	0.000514	0.000496
	427.	D3Z5M6_MOUSE	9.59e-05	0.000103	9.4e-05	0.000101	9.23e-05	8.11e-05	8.81e-05	8.9e-05	8.51e-05	7.31e-05	7.23e-05	8.01e-05	8.98e-05	8.31e-05	7.55e-05
	428.	RP3A_MOUSE	0.000582	0.000675	0.000656	0.000642	0.000704	0.000627	0.000595	0.000595	0.0006	0.00059	0.00042	0.00042	0.000491	0.000488	0.000445
	429.	A0A668KM31_MOUSE	0.00101	0.000904	0.001	0.0011	0.001	0.000963	0.000776	0.000902	0.00088	0.000804	0.000665	0.000756	0.000721	0.0008	0.000835
	430.	EIF3C_MOUSE	0.00012	0.000122	0.000139	0.000114	0.000134	0.000137	0.000119	0.000101	0.00013	0.000115	0.000153	0.000174	0.000151	0.000121	0.000148
	431.	VISL1_MOUSE	0.00236	0.00206	0.00183	0.00163	0.00191	0.0017	0.00167	0.00195	0.00206	0.00182	0.00152	0.00179	0.00198	0.00193	0.0021
	432.	MARE3_MOUSE	5.03e-05	4.1e-05	4.57e-05	4.08e-05	7.07e-05	4.6e-05	3.47e-05	3.7e-05	3.28e-05	3.3e-05	3.79e-05	4.35e-05	3.87e-05	3.37e-05	5.14e-05
	433.	HNRL2_MOUSE	0.000319	0.000282	0.000332	0.000285	0.000319	0.000339	0.000336	0.000355	0.00036	0.000335	0.000236	0.000387	0.000413	0.000377	0.00029
	434.	ARP2_MOUSE	0.00161	0.00163	0.00152	0.00148	0.00151	0.00187	0.00184	0.0019	0.00174	0.00185	0.00153	0.0017	0.00165	0.00171	0.00154
	435.	AOFA_MOUSE	0.00022	0.000426	0.000301	0.00032	0.000283	0.000392	0.000335	0.000265	0.000228	0.000427	0.000408	0.000311	0.000227	0.000257	0.000275
	436.	ACAD9_MOUSE	0.000387	0.000367	0.000398	0.000393	0.000391	0.00041	0.000396	0.000379	0.00044	0.000392	0.0004	0.000377	0.000377	0.000401	0.000348
	437.	GSTM5_MOUSE	0.00201	0.00193	0.00193	0.00198	0.0019	0.00192	0.00209	0.00221	0.00203	0.00197	0.00165	0.00186	0.00178	0.0019	0.0018
	438.	GNAO_MOUSE	0.000168	0.000151	0.000138	0.000127	0.000161	0.000143	0.000161	0.000144	0.000138	5.04e-06	0.00012	0.00014	0.000137	0.000124	0.000146
	439.	TIF1B_MOUSE	0.000161	0.000172	0.000174	0.000167	0.000157	0.000163	0.000149	0.000162	0.000148	0.000135	0.000164	0.000143	0.000177	0.00018	0.000166
	440.	UCHL1_MOUSE	0.00108	0.000921	0.000884	0.000714	0.000862	0.00149	0.0014	0.00139	0.00114	0.00119	0.00117	0.00113	0.00132	0.00127	0.00125
	441.	PHB2_MOUSE	0.0014	0.00144	0.00129	0.00126	0.00135	0.00133	0.00131	0.00144	0.00133	0.00138	0.00133	0.00128	0.00139	0.00144	0.00133
	442.	G5E924_MOUSE	0.00053	0.000549	0.000574	0.000548	0.000555	0.00062	0.000572	0.000572	0.000565	0.000506	0.000549	0.000566	0.000553	0.000533	0.000564
	443.	LMNB1_MOUSE	0.000126	0.000132	0.000138	0.000166	0.000162	0.000132	0.000132	0.000136	0.000135	0.000135	0.000173	0.00018	0.000161	0.000156	0.000156
	444.	CBR1_MOUSE	0.000381	0.000413	0.000379	0.000367	0.000373	0.000408	0.000375	0.000403	0.000397	0.000381	0.00038	0.000437	0.000417	0.000405	0.000397
	445.	SGIP1_MOUSE	0.000323	0.00032	0.00029	0.000255	0.000292	0.000307	0.000253	0.000292	0.000274	0.000274	0.000229	0.000236	0.000279	0.000279	0.000276
	446.	RL4_MOUSE	0.000626	0.000602	0.0006	0.000537	0.000618	0.000515	0.000534	0.000576	0.000568	0.000513	0.000668	0.0007	0.000585	0.000628	0.00062
	447.	A0A1B0GSG5_MOUSE	0.000436	0.000449	0.000349	0.000392	0.000432	0.000474	0.000473	0.000426	0.000296	0.000491	0.000622	0.000622	0.000572	0.000533	0.000537
	448.	H3BIV5_MOUSE	0.000311	0.000344	0.000324	0.000331	0.000336	0.00031	0.000185	0.000241	0.000247	0.000178	0.000184	0.000218	0.000238	0.000254	0.000234
	449.	C1TM_MOUSE	7.96e-05	7.68e-05	6.14e-05	7.62e-05	6.61e-05	6.87e-05	3.19e-05	6.78e-05	6.88e-05	5.65e-05	6.93e-05	6.55e-05	3.33e-05	6.75e-05	6.54e-05
	450.	Q8VHM5_MOUSE	0.000179	0.000187	0.000201	0.000195	0.000183	0.000191	0.000189	0.000192	0.000204	0.000186	0.000189	0.000199	0.000201	0.000199	0.000175
	451.	SV2B_MOUSE	0.00126	0.00129	0.00126	0.00125	0.00112	0.00133	0.00128	0.00134	0.00116	0.0011	0.000829	0.000844	0.00103	0.000994	0.000941
	452.	DCTN2_MOUSE	0.000383	0.000392	0.00042	0.00043	0.000396	0.000395	0.000394	0.000447	0.000453	0.000421	0.000388	0.000418	0.000472	0.000439	0.00043
	453.	M2OM_MOUSE	0.00119	0.00114	0.00105	0.00103	0.0012	0.00113	0.00114	0.00116	0.00119	0.00113	0.000994	0.00112	0.00103	0.00106	0.00114
	454.	Q99N15_MOUSE	0.000224	0.000226	0.000242	0.000274	0.000245	0.000195	0.000205	0.000215	0.000194	0.000181	0.000205	0.0002	0.000253	0.000246	0.00025
	455.	EF1G_MOUSE	0.000559	0.000563	0.000578	0.000583	0.000587	0.000524	0.0005	0.000536	0.000553	0.000548	0.00055	0.000547	0.000558	0.000572	0.000536
	456.	PPIA_MOUSE	0.00564	0.00566	0.00582	0.00599	0.00569	0.00618	0.00604	0.00666	0.00618	0.00609	0.00567	0.00615	0.00635	0.00587	0.00626
	457.	VDAC2_MOUSE	0.00193	0.00169	0.00178	0.00161	0.00187	0.00171	0.00164	0.00175	0.00158	0.00175	0.00172	0.00184	0.00164	0.00172	0.00179
	458.	SBP1_MOUSE	0.00014	0.000151	0.000105	0.000157	0.00011	0.000133	0.000112	0.00013	9.37e-05	0.000129	0.000213	0.000228	0.000177	0.00021	0.000201
	459.	AT5F1_MOUSE	0.0011	0.00112	0.00129	0.00132	0.00117	0.00133	0.00146	0.00134	0.00133	0.00133	0.00109	0.00103	0.00108	0.00107	0.00105
	460.	F8WHW6_MOUSE	0.000412	0.00044	0.00038	0.000394	0.000403	0.000451	0.000353	0.00039	0.000378	0.000346	0.000295	0.000327	0.000301	0.000351	0.000337
	461.	Q3UHH4_MOUSE	0.000251	0.000227	0.000249	0.000264	0.000273	0.000211	0.000217	0.000209	0.000222	0.00024	0.000255	0.000275	0.00022	0.000239	0.000262
	462.	GHC1_MOUSE	0.00107	0.00109	0.00112	0.00108	0.00111	0.00108	0.00121	0.0012	0.00106	0.00115	0.000941	0.000942	0.00104	0.00104	0.000957
	463.	H3BJD6_MOUSE	0.000189	0.000205	0.00022	0.000221	0.000199	0.00018	0.000182	0.000165	0.000171	0.000115	0.000137	0.000144	0.000156	0.000149	0.000168
	464.	E9PUW7_MOUSE	0.00013	0.000125	0.000124	0.000125	0.000126	0.000132	0.000136	0.000129	0.000104	0.000134	0.000122	0.000123	0.00012	0.000113	0.000124
	465.	CNKR2_MOUSE	7.11e-05	7.84e-05	8.55e-05	8.76e-05	7.85e-05	7.55e-05	4.59e-05	7.71e-05	6.55e-05	6.65e-05	5.8e-05	5.53e-05	7.44e-05	6.54e-05	6.07e-05
	466.	PACS1_MOUSE	0.000146	0.000119	0.000117	0.00011	0.000135	0.000115	0.000106	0.000116	0.000104	0.000116	0.000114	0.000126	0.000118	0.000117	0.000127
	467.	CAP1_MOUSE	0.000308	0.000384	0.000363	0.000347	0.000336	0.000378	0.0004	0.000352	0.000367	0.000429	0.000359	0.000344	0.000362	0.000313	0.000316
	468.	1433F_MOUSE	0.000442	0.000335	0.000342	0.000285	0.000468	0.00035	0.000362	0.000284	0.000291	0.000375	0.000332	0.00037	0.000344	0.000327	0.000372
	469.	KAPCA_MOUSE	0.000366	0.000369	0.000376	0.000337	0.00034	0.000291	0.000296	0.000321	0.000315	0.000314	0.000278	0.000322	0.00027	0.00029	0.000257
	470.	RUFY3_MOUSE	0.000401	0.000442	0.000397	0.00041	0.000402	0.000417	0.000414	0.000442	0.000402	0.000413	0.000366	0.000388	0.000321	0.000382	0.00037
	471.	EMC1_MOUSE	6.04e-05	5.91e-05	6.31e-05	5.53e-05	3.28e-05	3.55e-05	6.07e-05	5.75e-05	6.6e-05	5.71e-05	6.16e-05	5.24e-05	6.42e-05	6.88e-05	6.15e-05
	472.	AMPB_MOUSE	0.000106	0.000117	9.44e-05	0.000103	9.92e-05	0.000149	0.000149	9.27e-05	0.00013	0.00011	0.000124	0.000159	0.000113	0.000146	0.000154
	473.	PHB1_MOUSE	0.00139	0.00145	0.00134	0.00138	0.00142	0.00141	0.00133	0.00142	0.00135	0.00138	0.00136	0.00142	0.00133	0.0014	0.00143
	474.	B1AS06_MOUSE	5.47e-05	5.45e-05	5.86e-05	5.23e-05	5.76e-05	5.62e-05	5e-05	5.53e-05	5.34e-05	4.63e-05	3.68e-05	5.05e-05	4.64e-05	4.51e-05	5.16e-05
	475.	ABR_MOUSE	0.00027	0.000308	0.000314	0.000308	0.000291	0.000252	0.000223	0.000241	0.000259	0.00024	0.000269	0.000262	0.000286	0.000292	0.000257
	476.	A0JNY3_MOUSE	0.000394	0.000335	0.000343	0.000356	0.000294	0.000358	0.000467	0.000356	0.000354	0.000345	0.000299	0.000344	0.000251	0.000354	0.000265
	477.	A0A0R4J0Z1_MOUSE	0.00023	0.000189	0.000214	0.000216	0.000274	0.000219	0.000228	0.000203	0.000189	0.000214	0.000346	0.000382	0.000294	0.000298	0.000304
	478.	NUCL_MOUSE	0.000391	0.000429	0.000439	0.000502	0.00044	0.000391	0.000387	0.000371	0.000389	0.000452	0.00051	0.000503	0.000414	0.000459	0.000475
	479.	PRS7_MOUSE	0.000151	0.000175	0.000125	0.000155	0.000179	0.000185	0.000181	0.000189	0.000173	0.000125	0.000185	0.000201	0.000201	0.000197	0.000186
	480.	ATLA1_MOUSE	0.000221	0.000148	0.000157	0.000224	0.000217	0.000248	0.000249	0.00022	0.000229	0.000221	0.000179	0.000194	0.000205	0.000186	0.000183
	481.	SHPS1_MOUSE	0.00104	0.00102	0.00101	0.00108	0.00104	0.000975	0.000871	0.000945	0.000905	0.000887	0.000644	0.000723	0.000797	0.000768	0.000783
	482.	IDHP_MOUSE	0.000333	0.000346	0.000295	0.000305	0.000232	0.000254	0.000255	0.000364	0.000328	0.000339	0.000545	0.000439	0.000368	0.000428	0.000483
	483.	RS3_MOUSE	0.00038	0.000459	0.000439	0.000384	0.00042	0.00033	0.000422	0.000452	0.000385	0.000384	0.000471	0.000448	0.000468	0.000396	0.000468
	484.	PDE1A_MOUSE	0.0004	0.000373	0.000353	0.000353	0.000378	0.000344	0.000372	0.000346	0.000371	0.000363	0.000317	0.000246	0.000357	0.000342	0.000362
	485.	CSN4_MOUSE	0.000213	0.000233	0.000215	0.000204	0.000206	0.000168	0.000225	0.00024	0.000234	0.00023	0.00022	0.000242	0.000232	0.000147	0.000206
	486.	GIT1_MOUSE	8.62e-05	0.000102	7.16e-05	9.07e-05	8.58e-05	0.000105	9.04e-05	9.35e-05	8.89e-05	9.61e-05	8.69e-05	7.04e-05	8.71e-05	9.27e-05	5.93e-05
	487.	TPIS_MOUSE	0.00636	0.00663	0.0064	0.00648	0.00645	0.00696	0.00795	0.00748	0.00675	0.00716	0.00576	0.00631	0.00654	0.00622	0.00662
	488.	E9Q3Q6_MOUSE	0.000226	0.000299	0.000325	0.000254	0.000297	0.000266	0.000274	0.00022	0.00023	0.000276	0.000263	0.000279	0.00025	0.000224	0.000216
	489.	GABR1_MOUSE	0.00014	0.000147	0.00012	0.000116	0.000138	7.79e-05	0.000151	0.00014	0.000126	0.000105	7.45e-05	0.000106	0.000132	7.76e-05	0.000123
	490.	E0CZ72_MOUSE	3.49e-05	3.31e-05	3.18e-05	3.61e-05	3.53e-05	2.52e-05	2.25e-05	3.43e-05	3.22e-05	2.34e-05	2.23e-05	2.62e-05	2.88e-05	3.57e-05	3.14e-05
	491.	AUXI_MOUSE	0.000425	0.000412	0.000435	0.0004	0.000437	0.000411	0.000461	0.000434	0.000404	0.000417	0.000327	0.000297	0.000382	0.000364	0.000381
	492.	TBB3_MOUSE	0.00121	0.00123	0.00107	0.00113	0.00125	0.00121	0.00109	0.0012	0.00132	0.00132	0.00105	0.00121	0.00124	0.00124	0.00132
	493.	LETM1_MOUSE	0.000566	0.000584	0.000497	0.000499	0.00047	0.000622	0.00055	0.000605	0.0006	0.000586	0.000552	0.000601	0.000625	0.000623	0.000614
	494.	GPD1L_MOUSE	0.000382	0.000368	0.000353	0.000338	0.000341	0.000399	0.000386	0.00039	0.000388	0.000381	0.000334	0.000348	0.000368	0.000368	0.000335
	495.	BDH_MOUSE	0.000606	0.000517	0.000621	0.000525	0.000654	0.000583	0.000616	0.000537	0.0006	0.000623	0.00054	0.000557	0.000513	0.000558	0.000557
	496.	H7BX15_MOUSE	0.000122	0.000103	9.95e-05	0.000117	6.04e-05	0.000113	6.07e-05	0.000101	0.00012	9.34e-05	4.78e-05	0.000113	9.93e-05	0.000106	0.000117
	497.	MARK1_MOUSE	9.45e-05	8.16e-05	0.0001	0.000113	9.17e-05	7.97e-05	8.88e-05	7.7e-05	5.5e-05	6.17e-05	6.81e-05	6.09e-05	7.59e-05	6.84e-05	7.41e-05
	498.	FLOT2_MOUSE	0.000327	0.000313	0.000265	0.00026	0.000326	0.000314	0.00032	0.00031	0.000321	0.000294	0.000309	0.0003	0.000317	0.00035	0.000292
	499.	RAB14_MOUSE	0.000763	0.000822	0.000717	0.000701	0.00076	0.000798	0.000788	0.000901	0.000815	0.000791	0.000742	0.000804	0.000817	0.000808	0.000794
	500.	A0A1Y7VL44_MOUSE	0.000105	0.000113	0.000159	0.000154	0.000105	0.000169	0.000116	0.000171	0.000154	0.000166	0.000135	0.000136	0.00016	9.58e-05	9.63e-05
	501.	A2A6U3_MOUSE	0.000257	0.000228	0.000226	0.000213	0.000223	0.000254	0.000224	0.00025	0.000232	0.000219	0.000233	0.000244	0.00025	0.000281	0.000251
	502.	J3QMG3_MOUSE	0.00177	0.00182	0.00169	0.00157	0.00185	0.00149	0.0016	0.00173	0.00179	0.00179	0.00147	0.00169	0.00142	0.00172	0.00153
	503.	RS4X_MOUSE	0.00036	0.000371	0.000386	0.000312	0.000367	0.000365	0.000358	0.000377	0.000389	0.00035	0.000418	0.000355	0.00036	0.00037	0.000389
	504.	PURA_MOUSE	0.00127	0.00126	0.00155	0.00153	0.00152	0.00104	0.00101	0.000997	0.00133	0.00125	0.000911	0.000958	0.000982	0.000966	0.000901
	505.	BACH_MOUSE	0.00055	0.000547	0.000474	0.000403	0.000567	0.000552	0.000512	0.000546	0.000511	0.000587	0.000525	0.000506	0.000544	0.000582	0.000543
	506.	SFPQ_MOUSE	0.000258	0.000287	0.000317	0.000329	0.000269	0.000284	0.000318	0.000263	0.000269	0.000257	0.000287	0.000289	0.000291	0.000315	0.000295
	507.	PP1R7_MOUSE	0.000836	0.000884	0.000808	0.000809	0.000829	0.000887	0.000888	0.000925	0.000882	0.00088	0.000765	0.000847	0.000877	0.000848	0.000765
	508.	AK1A1_MOUSE	0.000584	0.000521	0.000571	0.000511	0.000586	0.000575	0.000525	0.000603	0.000573	0.000563	0.00072	0.000776	0.000674	0.000709	0.000683
	509.	AFG32_MOUSE	0.000101	0.000131	0.000132	0.000121	0.000124	0.000136	0.000119	0.000136	0.000133	0.000129	0.000117	0.000129	0.000114	0.000136	0.000118
	510.	Q924B0_MOUSE	0.00073	0.000754	0.00095	0.00113	0.000838	0.000683	0.000697	0.000592	0.00079	0.000723	0.00066	0.000679	0.000672	0.000728	0.000661
	511.	IVD_MOUSE	0.000334	0.000287	0.000293	0.000254	0.000246	0.000301	0.000318	0.00026	0.000327	0.000347	0.000367	0.000294	0.000369	0.000317	0.000276
	512.	PCCA_MOUSE	0.000191	0.000186	0.00017	0.000185	0.000204	0.000186	0.000176	0.000176	0.000175	0.000147	0.000188	0.000206	0.000201	0.00016	0.000195
	513.	PSMD6_MOUSE	0.000371	0.000298	0.000335	0.000312	0.000354	0.000366	0.0004	0.000369	0.000362	0.000315	0.00035	0.000368	0.000296	0.000324	0.000322
	514.	1433T_MOUSE	0.000824	0.000822	0.00121	0.00192	0.00106	0.000725	0.000872	0.000707	0.000755	0.00086	0.000681	0.000728	0.000649	0.000677	0.000662
	515.	NPTN_MOUSE	0.0013	0.00121	0.0015	0.00159	0.00137	0.00118	0.00122	0.00121	0.0012	0.00125	0.000935	0.000903	0.000902	0.00093	0.00101
	516.	IPYR_MOUSE	0.000486	0.000481	0.000508	0.000493	0.000463	0.000491	0.000486	0.000482	0.00047	0.000492	0.000457	0.00044	0.000484	0.000493	0.000466
	517.	DX39B_MOUSE	0.000413	0.000408	0.000385	0.000397	0.00039	0.000413	0.000426	0.000415	0.000401	0.000409	0.000409	0.000449	0.000428	0.00042	0.000416
	518.	CP46A_MOUSE	0.000502	0.000478	0.000489	0.000499	0.000534	0.000307	0.000452	0.000335	0.000472	0.000427	0.000411	0.000416	0.000471	0.000462	0.000456
	519.	Q8CBB7_MOUSE	0.000399	0.000431	0.000395	0.000409	0.000384	0.000359	0.000363	0.000334	0.000398	0.000391	0.000369	0.000264	0.000352	0.000367	0.000284
	520.	S4R2Q2_MOUSE	0.000672	0.000694	0.000636	0.000593	0.000632	0.000612	0.000579	0.000545	0.000567	0.000544	0.000483	0.000524	0.000562	0.000479	0.000421
	521.	A0A0R4IZY0_MOUSE	0.000337	0.00033	0.000316	0.000275	0.000333	0.000322	0.000329	0.000314	0.000286	0.00027	0.000305	0.00035	0.000313	0.000303	0.000301
	522.	ASTN1_MOUSE	8.51e-05	5.95e-05	5.78e-05	4.41e-05	6.86e-05	5.58e-05	6.05e-05	5.19e-05	5.22e-05	4.86e-05	4.45e-05	7.47e-05	7.64e-05	7.45e-05	6.36e-05
	523.	STX1A_MOUSE	0.000263	0.000193	0.000198	0.000225	0.000248	0.000263	0.000228	0.000168	0.000207	0.000247	0.00011	0.000159	0.000128	0.000128	0.000183
	524.	GCYB1_MOUSE	0.000248	0.000274	0.000247	0.000245	0.000244	0.000232	0.000234	0.000267	0.000258	0.0002	0.000211	0.000224	0.00023	0.000227	0.000219
	525.	ATP5H_MOUSE	0.000656	0.000735	0.000685	0.000645	0.000656	0.000795	0.000806	0.000776	0.00076	0.000738	0.000645	0.000649	0.00076	0.000718	0.000701
	526.	HS71A_MOUSE	0.00121	0.00138	0.00125	0.00119	0.00122	0.002	0.00151	0.00195	0.0013	0.00137	0.0013	0.00125	0.00133	0.00133	0.00137
	527.	CDK5_MOUSE	0.000375	0.000379	0.000398	0.000397	0.000342	0.00037	0.000351	0.000357	0.000421	0.000354	0.000312	0.000417	0.000359	0.000326	0.000321
	528.	SAHH_MOUSE	0.00077	0.00079	0.000719	0.00086	0.000728	0.000764	0.000729	0.00075	0.000828	0.000737	0.000806	0.000882	0.000914	0.000917	0.000823
	529.	RTCB_MOUSE	2e-05	2.06e-05	2.15e-05	1.85e-05	1.67e-05	2.34e-05	4.88e-06	2.7e-05	2.37e-05	2.35e-05	2.07e-05	3.17e-05	2.82e-05	2.73e-05	2.47e-05
	530.	PARK7_MOUSE	0.000707	0.000733	0.00082	0.000862	0.000787	0.000777	0.00076	0.000876	0.000895	0.000862	0.000724	0.000808	0.000654	0.000749	0.000804
	531.	RTN1_MOUSE	7.05e-05	8.68e-05	7.01e-05	9.38e-05	7.03e-05	6.46e-05	5.66e-05	6.3e-05	8.38e-05	5.89e-05	3.02e-05	3.33e-05	4.2e-05	8.48e-05	6.69e-05
	532.	RENT1_MOUSE	4.03e-05	4.22e-05	3.06e-05	3.33e-05	4.39e-05	4.19e-05	4.16e-05	4.24e-05	4.31e-05	3.38e-05	4.51e-05	4.6e-05	4.05e-05	4.38e-05	4.64e-05
	533.	CALB1_MOUSE	0.000783	0.000899	0.0008	0.000934	0.000896	0.000805	0.00107	0.000962	0.000847	0.000833	0.000707	0.000842	0.000831	0.000762	0.000807
	534.	AP1M1_MOUSE	0.000261	0.000257	0.000183	0.000248	0.000256	0.00014	0.000241	0.000249	0.000267	0.00025	0.000239	0.000253	0.000189	0.000252	0.000237
	535.	Q3UE92_MOUSE	0.000159	0.000149	0.000166	0.000181	0.000171	0.000181	0.000186	0.000183	0.000124	0.000163	0.000167	0.000122	0.000184	0.000173	0.000122
	536.	Q4VBF8_MOUSE	8.05e-05	9.6e-05	7.53e-05	8.07e-05	8.21e-05	6.86e-05	6.39e-05	5.27e-05	7.27e-05	5.94e-05	5.83e-05	3.84e-05	6.66e-05	6.83e-05	5.56e-05
	537.	LGI1_MOUSE	0.000765	0.000828	0.000736	0.000693	0.000684	0.00079	0.000742	0.000706	0.000717	0.000761	0.000622	0.000509	0.000585	0.000653	0.000629
	538.	CAH2_MOUSE	0.00134	0.00146	0.00178	0.00167	0.00133	0.00175	0.00174	0.00195	0.00184	0.0019	0.00288	0.00287	0.00241	0.00247	0.00252
	539.	A2ALS4_MOUSE	0.000134	0.000137	0.000151	0.000136	0.00014	0.000133	0.000166	0.000146	0.000139	0.000143	0.000107	7.17e-05	0.000103	9.53e-05	0.000117
	540.	PP2AA_MOUSE	0.000157	0.000173	0.000149	0.000105	0.000144	0.000153	0.000189	0.000171	0.000153	0.000171	0.000137	0.000143	0.000163	0.000158	0.000156
	541.	HIP1R_MOUSE	4.63e-05	4.46e-05	4.17e-05	4.22e-05	4.94e-05	3.93e-05	2.75e-05	3.36e-05	2.5e-05	3.47e-05	3.7e-05	4.53e-05	4.83e-05	5e-05	4.46e-05
	542.	GLOD4_MOUSE	0.000363	0.000352	0.000395	0.000359	0.000366	0.000387	0.000427	0.000422	0.000386	0.000381	0.000434	0.000463	0.000428	0.000449	0.000435
	543.	OTUB1_MOUSE	0.00115	0.00117	0.00126	0.00122	0.0011	0.00106	0.00114	0.00111	0.0011	0.00107	0.00096	0.00098	0.000994	0.00104	0.000971
	544.	GSTP1_MOUSE	0.00149	0.00145	0.00146	0.00152	0.00149	0.00154	0.00169	0.00183	0.00162	0.00164	0.00224	0.00232	0.00203	0.00205	0.00203
	545.	SFXN3_MOUSE	0.000818	0.000784	0.000796	0.0008	0.000844	0.000787	0.000778	0.000835	0.000783	0.000794	0.000674	0.000703	0.00072	0.00076	0.000744
	546.	G3X9V2_MOUSE	7.31e-05	7.33e-05	6.89e-05	6.56e-05	7.57e-05	6.05e-05	6.94e-05	7.1e-05	6.19e-05	6.51e-05	7.17e-05	7.33e-05	7.56e-05	7.58e-05	7.31e-05
	547.	3HIDH_MOUSE	0.000219	0.00021	0.000217	0.0002	0.00023	0.000186	0.000167	0.000134	0.000193	0.000227	0.000192	0.000142	0.000164	0.000205	0.000163
	548.	SC31A_MOUSE	4.78e-05	4.96e-05	1.9e-06	1.7e-06	4.53e-05	4.52e-05	2.95e-06	4.5e-05	4.81e-05	4.6e-05	5.17e-05	5.16e-06	5.04e-05	4.87e-05	5.24e-05
	549.	PPM1H_MOUSE	0.00029	0.000264	0.000221	0.000221	0.000189	0.000298	0.000273	0.000297	0.000284	0.000273	0.000233	0.000264	0.000267	0.000287	0.000268
	550.	V9GXM1_MOUSE	0.000366	0.000378	0.00034	0.000334	0.000334	0.000308	0.000262	0.000278	0.000285	0.000255	0.00023	0.000253	0.00026	0.000247	0.000198
	551.	Q0VF59_MOUSE	0.000145	0.000142	0.000155	0.000159	0.000141	0.000118	0.000121	0.000109	0.000193	9.56e-05	9.26e-05	0.000162	0.000119	8.37e-05	9.43e-05
	552.	ECHM_MOUSE	0.00042	0.000395	0.000399	0.000379	0.000406	0.000442	0.000431	0.000469	0.000453	0.00043	0.000438	0.000447	0.000338	0.000424	0.00039
	553.	COX41_MOUSE	0.00126	0.00126	0.00135	0.00144	0.00132	0.00147	0.00142	0.00155	0.00149	0.00146	0.0012	0.00118	0.0012	0.00124	0.0013
	554.	HPCA_MOUSE	0.000106	0.000117	0.000115	0.000122	0.000128	0.000109	0.000116	0.000118	0.000117	8.91e-05	7.59e-05	9.75e-05	9.03e-05	0.000133	0.00012
	555.	SAM50_MOUSE	0.000517	0.00048	0.000382	0.000494	0.000499	0.000519	0.000554	0.000627	0.000584	0.000531	0.000573	0.000562	0.000577	0.000475	0.000595
	556.	DDX3X_MOUSE	3.93e-05	4.62e-05	4.37e-05	4.07e-05	6.78e-06	3.51e-05	4.25e-05	3.87e-05	2.42e-05	4.36e-05	3.91e-05	6.17e-06	5.22e-05	4.17e-05	3.98e-05
	557.	NIPS1_MOUSE	0.000923	0.00103	0.000928	0.00093	0.000946	0.00111	0.00103	0.00106	0.00105	0.00106	0.000861	0.000897	0.000976	0.00104	0.000948
	558.	PPID_MOUSE	0.00011	0.000101	0.000114	0.000123	9.57e-05	0.000129	0.000129	0.000122	0.000137	0.000132	0.000116	0.000125	0.000116	0.000122	0.000107
	559.	ROGDI_MOUSE	0.000378	0.000384	0.000356	0.000343	0.00038	0.000277	0.00036	0.000375	0.000385	0.000374	0.000252	0.000329	0.00033	0.000363	0.00035
	560.	E9QAQ5_MOUSE	0.000393	0.000358	0.00038	0.000359	0.000378	0.00036	0.000347	0.000339	0.000276	0.000318	0.000311	0.000328	0.000331	0.000322	0.000295
	561.	E9Q3B9_MOUSE	0.00019	0.00019	0.000199	0.000193	0.000198	0.000217	0.000211	0.000207	0.000211	0.000197	0.000214	0.000226	0.00019	0.000212	0.000212
	562.	KBTBB_MOUSE	0.000245	0.000258	0.000241	0.000212	0.000227	0.000261	0.000253	0.000287	0.000243	0.000273	0.000253	0.000256	0.000257	0.00027	0.00026
	563.	G3UXL2_MOUSE	9.63e-05	8.76e-05	9.29e-05	8.95e-05	9.34e-05	7.68e-05	8.6e-05	7.94e-05	8.17e-05	9.41e-05	8.01e-05	7.72e-05	6.75e-05	7.42e-05	3.71e-05
	564.	A2ACG7_MOUSE	0.00014	8.89e-05	0.00013	0.00011	0.000131	0.000121	7.84e-05	0.000106	0.000136	9.05e-05	0.000165	0.000155	0.000151	0.000144	0.000151
	565.	EXOC4_MOUSE	3.14e-05	4.44e-05	3.66e-05	3.93e-05	4.22e-05	2e-05	3.4e-05	2.53e-05	2.23e-05	1.56e-05	4.08e-05	3.93e-05	3.44e-05	4.02e-05	3.62e-05
	566.	DREB_MOUSE	0.000183	0.000186	0.00019	0.000205	0.000209	0.000174	0.000143	0.000163	0.000149	0.000134	8.05e-05	0.000144	0.000156	0.000151	0.000154
	567.	Q8CGB9_MOUSE	1.58e-05	1.57e-05	1.5e-05	1.53e-05	1.71e-05	3.51e-06	1.16e-05	9.47e-07	1.59e-05	1.19e-05	1.65e-05	1.99e-05	1.47e-05	1.69e-05	1.79e-05
	568.	VA0D1_MOUSE	0.00173	0.00166	0.00176	0.00178	0.00169	0.00158	0.00176	0.00153	0.00161	0.00166	0.00133	0.00133	0.00134	0.00127	0.00126
	569.	SNP47_MOUSE	0.000394	0.00038	0.000386	0.000369	0.000332	0.000337	0.000298	0.000288	0.00031	0.000299	0.000298	0.000268	0.000303	0.000305	0.0003
	570.	VAT1_MOUSE	0.00018	0.000205	0.000245	0.000238	0.000234	0.000186	0.00019	0.000243	0.000262	0.00029	0.000486	0.000516	0.000418	0.000335	0.000416
	571.	F8WIV2_MOUSE	0.000133	0.000208	0.000133	0.000121	0.000186	0.000207	0.00021	0.000185	0.000192	0.000211	0.000276	0.000277	0.000236	0.000294	0.00024
	572.	GNAZ_MOUSE	0.000861	0.000659	0.000764	0.000756	0.000802	0.000802	0.000756	0.000864	0.000798	0.000798	0.000663	0.000692	0.000702	0.000567	0.000697
	573.	Q8C845_MOUSE	0.000946	0.000936	0.000929	0.00099	0.000903	0.000808	0.000772	0.000815	0.000912	0.000781	0.000574	0.000635	0.00076	0.000741	0.000792
	574.	RSSA_MOUSE	0.00129	0.00111	0.00115	0.00114	0.00118	0.00129	0.00124	0.00111	0.00117	0.00111	0.00135	0.0014	0.00117	0.00121	0.0013
	575.	B1AQZ0_MOUSE	0.000521	0.000512	0.000528	0.000508	0.000515	0.000479	0.000516	0.000541	0.000508	0.000486	0.000476	0.000503	0.000508	0.000472	0.000471
	576.	PTN11_MOUSE	0.00013	0.000131	0.000136	0.000141	0.000139	0.000138	0.00015	0.000146	0.00016	0.000124	0.00011	0.000135	0.000159	0.000154	0.00014
	577.	OLA1_MOUSE	0.000429	0.000455	0.000414	0.000414	0.000394	0.000403	0.000367	0.000402	0.000384	0.000366	0.000442	0.000417	0.00043	0.000427	0.000407
	578.	F8WIA1_MOUSE	7.61e-05	7.83e-05	7.8e-05	7.9e-05	7.99e-05	6.79e-05	4.13e-05	4.6e-05	4.53e-05	4.59e-05	5.83e-05	5.86e-05	5.24e-05	6.38e-05	6.67e-05
	579.	MYEF2_MOUSE	0.000325	0.00034	0.000333	0.000281	0.000329	0.000314	0.000299	0.000317	0.000309	0.000287	0.000306	0.000234	0.000327	0.000339	0.000322
	580.	PRS8_MOUSE	0.000219	0.000184	0.000163	0.000186	0.000191	0.000215	0.000238	0.000244	0.000217	0.000224	0.000219	0.00027	0.000232	0.000234	0.000154
	581.	CCAR2_MOUSE	0.000164	0.000185	0.000125	0.000153	0.000155	0.000155	0.000154	0.000156	0.000135	0.000135	0.000131	0.000143	0.000161	0.00016	0.00014
	582.	NB5R3_MOUSE	0.000314	0.000328	0.000341	0.000421	0.000313	0.000328	0.000334	0.000323	0.000346	0.000322	0.000431	0.000459	0.000406	0.0004	0.000348
	583.	SNAA_MOUSE	0.00111	0.00108	0.00105	0.00114	0.00112	0.00105	0.00106	0.00105	0.00106	0.00107	0.000964	0.000955	0.000925	0.00095	0.000971
	584.	EP15R_MOUSE	8.57e-05	7.27e-05	7.91e-05	8.05e-05	8.33e-05	6.74e-05	6.71e-05	6.43e-05	6.01e-05	6.07e-05	5.57e-05	7.8e-05	6.71e-05	7.11e-05	7.3e-05
	585.	PRS10_MOUSE	0.000328	0.000335	0.000303	0.000266	0.000317	0.000349	0.000312	0.000354	0.000341	0.000286	0.000318	0.00026	0.000317	0.000355	0.000357
	586.	A2AH25_MOUSE	0.000165	8.67e-05	0.000174	0.000156	0.000166	0.000181	0.000172	0.000185	0.000185	0.000184	0.000146	0.000171	0.000183	0.000169	0.000179
	587.	DDAH1_MOUSE	0.000252	0.000221	0.000214	0.000174	0.00022	0.000195	0.00022	0.000226	0.000221	0.000224	0.000219	0.000242	0.000236	0.00022	0.000224
	588.	NDUS3_MOUSE	0.000542	0.00052	0.000533	0.000483	0.000472	0.000498	0.000428	0.000538	0.000549	0.000482	0.000446	0.000461	0.000431	0.000483	0.000497
	589.	PIPNA_MOUSE	0.000275	0.000254	0.000301	0.000238	0.000191	0.000219	0.00019	0.000245	0.000266	0.000261	0.000226	0.000224	0.000215	0.00024	0.000261
	590.	PPM1E_MOUSE	0.000392	0.000396	0.000314	0.000342	0.000382	0.000398	0.000383	0.000394	0.000245	0.00026	0.000335	0.000291	0.000371	0.000387	0.000229
	591.	ODO2_MOUSE	0.00127	0.00129	0.00123	0.00129	0.00127	0.00135	0.00143	0.00146	0.00141	0.00138	0.00119	0.00129	0.00132	0.00134	0.00131
	592.	PDXK_MOUSE	0.000617	0.000709	0.000752	0.000847	0.000656	0.000707	0.000739	0.00058	0.000717	0.000768	0.000674	0.000465	0.000629	0.000684	0.00059
	593.	Q921L6_MOUSE	0.00053	0.000553	0.000506	0.000566	0.000514	0.000393	0.000318	0.0004	0.000375	0.00026	0.000331	0.000336	0.000374	0.000371	0.000316
	594.	PSMD3_MOUSE	0.000298	0.000299	0.000324	0.000297	0.000297	0.000303	0.000278	0.000294	0.000256	0.000293	0.000305	0.000276	0.000311	0.000305	0.000268
	595.	EF1A1_MOUSE	0.00111	0.00121	0.0011	0.000941	0.00109	0.00116	0.00124	0.00138	0.00118	0.0012	0.00172	0.00181	0.0016	0.00149	0.00156
	596.	DJC11_MOUSE	0.000248	0.000229	0.000252	0.00025	0.000241	0.000237	0.000246	0.000245	0.000254	0.000265	0.00022	0.000207	0.000256	0.000208	0.000253
	597.	VATD_MOUSE	0.000505	0.000513	0.000458	0.000524	0.000487	0.000401	0.000412	0.000472	0.000516	0.000501	0.000323	0.000324	0.000362	0.000421	0.000408
	598.	A0A0R4J083_MOUSE	0.000401	0.000414	0.000404	0.000415	0.000416	0.00046	0.000445	0.000453	0.000377	0.000416	0.000561	0.000606	0.00046	0.000553	0.000498
	599.	PSD12_MOUSE	0.000339	0.00032	0.00029	0.000315	0.000386	0.000354	0.000348	0.000315	0.00035	0.000286	0.000329	0.000372	0.000404	0.000346	0.000304
	600.	SV2A_MOUSE	0.00145	0.00153	0.00141	0.00151	0.00142	0.000764	0.00164	0.00154	0.00143	0.00144	0.00118	0.00121	0.00134	0.00124	0.00133
	601.	PRS6A_MOUSE	0.000302	0.000268	0.000317	0.00029	0.000247	0.000337	0.000308	0.000332	0.000319	0.000299	0.000272	0.000316	0.000304	0.000297	0.000277
	602.	PPIB_MOUSE	0.000383	0.00044	0.000372	0.000453	0.00049	0.000428	0.000486	0.000489	0.000492	0.000361	0.000601	0.000615	0.000575	0.000461	0.000475
	603.	CSN2_MOUSE	0.000149	0.000154	0.000126	0.000151	0.000171	0.000168	0.000153	0.000156	0.000172	0.000167	0.000171	0.000145	0.000185	0.000176	0.000171
	604.	PSB5_MOUSE	0.000252	0.000262	0.000241	0.000237	0.000276	0.000294	0.000276	0.000298	0.000264	0.000285	0.000245	0.000256	0.000234	0.000258	0.000253
	605.	GARS_MOUSE	0.000284	0.000209	0.000267	0.000295	0.000277	0.00029	0.00019	0.000201	0.000287	0.000287	0.000287	0.000293	0.00029	0.000293	0.00028
	606.	CLIC4_MOUSE	0.00014	0.000136	0.000138	0.000102	0.000145	0.000135	0.000161	0.00015	0.000139	0.000154	0.000195	0.000204	0.000165	0.000215	0.000175
	607.	B1AU25_MOUSE	0.000461	0.000395	0.000414	0.000406	0.000456	0.000415	0.000358	0.000408	0.000418	0.000418	0.000448	0.000365	0.00044	0.000457	0.000471
	608.	WASF1_MOUSE	0.000371	0.000296	0.000347	0.000365	0.000368	0.000344	0.000348	0.000304	0.000337	0.000344	0.000265	0.00028	0.000288	0.000234	0.000277
	609.	ETFB_MOUSE	0.000882	0.000821	0.000858	0.000851	0.000925	0.000833	0.000502	0.000877	0.000868	0.000817	0.000994	0.00103	0.000971	0.000961	0.000969
	610.	DEST_MOUSE	0.000902	0.000888	0.000914	0.000929	0.0009	0.000975	0.00104	0.000992	0.000913	0.000882	0.000895	0.000957	0.00101	0.000933	0.000905
	611.	KCAB2_MOUSE	0.00024	0.000241	0.000244	0.000222	0.000238	0.000264	0.000244	0.000268	0.000242	0.000246	0.000186	0.000206	0.000192	0.000235	0.000234
	612.	DCE2_MOUSE	0.000284	0.000299	0.000312	0.000342	0.000342	0.0003	0.000257	0.000279	0.000325	0.000326	0.000338	0.000334	0.000294	0.000265	0.000298
	613.	EHD1_MOUSE	0.000112	0.00011	0.000126	0.000127	9.27e-05	0.000126	0.000118	0.000127	0.000127	0.000122	0.000139	0.000139	0.000114	0.000139	0.000124
	614.	A0A498WGM0_MOUSE	0.000306	0.000333	0.000292	0.000287	0.000302	0.000314	0.0003	0.000276	0.000307	0.000293	0.000239	9.37e-05	0.000289	0.000295	0.0003
	615.	SNAG_MOUSE	0.000721	0.000668	0.000714	0.000689	0.000657	0.000752	0.000751	0.000733	0.000725	0.0007	0.00056	0.000616	0.000626	0.000603	0.000526
	616.	Q3TA40_MOUSE	0.000707	0.000717	0.000762	0.000782	0.000727	0.000741	0.000737	0.000673	0.000682	0.000634	0.000538	0.000534	0.000606	0.000582	0.000578
	617.	G6PD1_MOUSE	0.000251	0.000226	0.000212	0.000196	0.000153	0.000256	0.000215	0.000176	0.000254	0.000257	0.000303	0.000364	0.000365	0.00033	0.000321
	618.	IPO7_MOUSE	0.000112	0.000152	0.000135	0.000151	0.000152	0.000134	9.34e-05	9.49e-05	0.000122	0.000124	0.000107	7.36e-05	0.000107	0.000129	9.23e-05
	619.	A0A498WGD8_MOUSE	0.000497	0.000436	0.00064	0.000406	0.00056	0.000551	0.000524	0.000463	0.000506	0.000556	0.000491	0.000551	0.000414	0.000686	0.000542
	620.	SYIC_MOUSE	9.08e-05	0.000102	9.8e-05	0.000102	9.95e-05	9.27e-05	7.83e-05	8.05e-05	9.16e-05	8.21e-05	9e-05	9.62e-05	9.5e-05	9.71e-05	9.58e-05
	621.	VAT1L_MOUSE	0.000237	0.000279	0.000241	0.000255	0.000253	0.000278	0.000338	0.000289	0.000291	0.00035	0.000283	0.000265	0.000258	0.000207	0.000216
	622.	CYRIA_MOUSE	0.000195	0.000151	0.000149	0.000171	0.000176	0.000144	0.00023	0.000209	0.00021	0.000179	0.000169	0.000187	0.000192	0.0002	0.000175
	623.	ETFD_MOUSE	0.000243	0.000229	0.000239	0.000229	0.000249	0.000251	0.000217	0.000235	0.000223	0.00024	0.000278	0.000244	0.000268	0.000274	0.000263
	624.	AP3M2_MOUSE	0.000135	0.000124	9.82e-05	7.7e-05	9.06e-05	0.000143	0.000126	0.000129	0.000121	0.000124	0.000102	0.000106	0.000122	9.48e-05	0.000121
	625.	CRYM_MOUSE	0.0004	0.000288	0.000403	0.000465	0.000396	0.000348	0.000437	0.000478	0.000449	0.000446	0.000587	0.000477	0.000541	0.000672	0.000469
	626.	AOFB_MOUSE	0.000144	0.000118	7.77e-05	8.32e-05	0.000126	0.000154	0.000141	0.00014	0.000138	0.00014	0.000137	0.000157	0.000135	0.000144	0.000147
	627.	HPLN1_MOUSE	0.00038	0.000366	0.000365	0.000373	0.000346	0.000424	0.000421	0.000389	0.000336	0.000357	0.00043	0.000416	0.000428	0.000463	0.000346
	628.	Q8K1M3_MOUSE	0.000202	0.000186	0.0002	0.000208	0.00022	0.000224	0.000178	0.00018	0.000203	0.000204	0.000173	0.000148	0.000205	0.000215	0.000213
	629.	ASSY_MOUSE	7.71e-05	8.14e-05	7.83e-05	6.89e-05	6.18e-05	9.27e-05	9.48e-05	8.96e-05	8.91e-05	8.78e-05	0.000149	0.000147	0.000122	0.000139	9.77e-05
	630.	UGPA_MOUSE	0.000155	0.000191	0.000207	0.00016	0.000198	0.000194	0.000201	0.000192	0.000178	0.000178	0.000252	0.000294	0.000236	0.000241	0.000231
	631.	H3BLJ9_MOUSE	1.98e-05	1.92e-05	2.39e-05	2.7e-05	2.08e-05	1.58e-05	2.19e-05	1.52e-05	2.03e-05	1.73e-05	1.93e-05	1.99e-05	1.88e-05	1.79e-05	1.66e-05
	632.	SYFB_MOUSE	0.000266	0.000276	0.000228	0.000209	0.000272	0.000202	0.000233	0.000255	0.000254	0.000233	0.000265	0.000251	0.000288	0.000216	0.000252
	633.	RAB2A_MOUSE	0.0002	0.000205	0.000187	0.000182	0.000185	0.000178	0.000172	0.000173	0.000177	0.00018	0.000166	0.000172	0.000198	0.000185	0.000189
	634.	APOE_MOUSE	0.000343	0.000333	0.00047	0.000523	0.000424	0.000245	0.000311	0.000252	0.000344	0.000262	0.00101	0.00101	0.000906	0.000602	0.000752
	635.	COR2B_MOUSE	0.000151	0.000168	0.000143	0.000127	0.000159	0.000201	0.000193	0.000182	0.000172	0.000157	0.000164	0.000151	0.000166	0.000171	0.000161
	636.	ERF3A_MOUSE	1.6e-05	1.29e-05	1.85e-05	1.71e-05	1.59e-05	1.7e-05	1.84e-05	1.91e-05	1.52e-05	1.74e-05	2.49e-05	2.04e-05	1.79e-05	1.64e-05	1.94e-05
	637.	RB11B_MOUSE	0.00127	0.00126	0.00135	0.00132	0.00134	0.00123	0.00123	0.0013	0.00121	0.00123	0.00131	0.00129	0.00128	0.00121	0.00132
	638.	A0A3B2WCD8_MOUSE	0.000428	0.000464	0.0004	0.000429	0.000431	0.000415	0.000303	0.000397	0.000396	0.000364	0.000473	0.000445	0.000463	0.00048	0.000463
	639.	DC1I1_MOUSE	0.00013	0.000141	0.00013	0.000128	0.000126	0.000117	9.62e-05	0.000114	0.000103	0.000117	9.75e-05	0.000102	0.000103	0.000116	0.000116
	640.	AHSA1_MOUSE	0.000538	0.000547	0.000409	0.00043	0.000313	0.000547	0.000447	0.00046	0.000494	0.000487	0.000497	0.000279	0.000479	0.000537	0.000269
	641.	COR1C_MOUSE	0.00024	0.000225	0.0002	0.000144	0.000218	0.000198	0.000198	0.00021	0.000205	0.000212	0.000242	0.00026	0.000249	0.000238	0.000259
	642.	BPHL_MOUSE	0.000232	0.000244	0.000248	0.000327	0.000215	0.000235	0.000225	0.000243	0.000251	0.000225	0.000234	0.000249	0.000257	0.000248	0.000238
	643.	VIAAT_MOUSE	0.000137	0.000151	0.000161	0.00016	0.000151	0.00015	0.000157	0.000123	0.000144	0.000161	0.00013	8.4e-05	0.000116	0.000107	0.000107
	644.	PITM1_MOUSE	9.81e-05	0.000112	8.69e-05	8.68e-05	0.000102	0.000105	8.23e-05	9.38e-05	7.78e-05	7.62e-05	8.95e-05	9.75e-05	0.0001	0.000102	9.61e-05
	645.	Q8C2Q8_MOUSE	0.00155	0.00165	0.00155	0.00162	0.00163	0.00156	0.00154	0.0017	0.00164	0.00161	0.00141	0.00143	0.00143	0.00148	0.00149
	646.	PUR2_MOUSE	6.83e-05	6.81e-05	4.84e-05	5.37e-05	7.19e-05	6.04e-05	6.32e-05	7e-05	5.08e-05	6.55e-05	8.18e-05	8.49e-05	6.23e-05	7.22e-05	8.08e-05
	647.	CAN2_MOUSE	0.000317	0.000283	0.000298	0.000303	0.00028	0.000263	0.00028	0.000279	0.000271	0.000278	0.000388	0.000373	0.000365	0.000323	0.000362
	648.	SNX2_MOUSE	0.000173	0.000189	0.000179	0.000168	0.000177	0.000151	0.000145	0.000164	0.000147	0.00014	0.000186	0.000174	0.000196	0.000147	0.000164
	649.	STRAP_MOUSE	0.000127	0.000101	0.000159	0.000161	0.000144	9.28e-05	0.0001	7.05e-05	0.00012	0.000108	0.000106	0.000112	9.4e-05	0.00011	8.36e-05
	650.	DCE1_MOUSE	0.000289	0.000347	0.000321	0.000299	0.000325	0.000209	0.00029	0.000302	0.000322	0.00024	0.000283	0.00027	0.000329	0.000336	0.000283
	651.	PPME1_MOUSE	0.000346	0.000328	0.00034	0.000396	0.000351	0.000263	0.000255	0.000231	0.000306	0.000306	0.000241	0.000182	0.000223	0.000238	0.000217
	652.	A0A1B0GR11_MOUSE	2.58e-05	1.99e-05	1.93e-05	2.41e-05	2.27e-05	2.96e-05	3.06e-05	3.07e-05	2.81e-05	3.15e-05	4.1e-05	3.5e-05	3.14e-05	3.35e-05	3.58e-05
	653.	ARP3B_MOUSE	0.000515	0.000527	0.000513	0.000411	0.000502	0.000528	0.000508	0.000491	0.000499	0.000517	0.000394	0.000346	0.000447	0.000503	0.000346
	654.	PLXB1_MOUSE	8.09e-05	7.06e-05	6.19e-05	6.62e-05	8.01e-05	7.07e-05	1.82e-05	6.15e-05	7.01e-05	6.46e-05	8.87e-05	8.52e-05	7.83e-05	4.86e-05	8.32e-05
	655.	2ABA_MOUSE	0.000264	0.000276	0.000265	0.000274	0.000256	0.000279	0.000322	0.000284	0.00028	0.000265	0.000242	0.00023	0.00027	0.000236	0.000233
	656.	DHRS1_MOUSE	0.000313	0.000396	0.000339	0.000264	0.000327	0.000388	0.000412	0.000386	0.000389	0.000352	0.00115	0.00115	0.000883	0.000658	0.000758
	657.	GNAQ_MOUSE	0.00041	0.000362	0.000359	0.000334	0.000381	0.00037	0.000348	0.000368	0.000358	0.000387	0.000368	0.000387	0.000377	0.000386	0.000358
	658.	PRDX5_MOUSE	0.000966	0.000961	0.000988	0.00101	0.000979	0.000999	0.000938	0.00108	0.00099	0.00102	0.000958	0.000898	0.00106	0.00101	0.00106
	659.	TAGL3_MOUSE	0.000585	0.00061	0.00063	0.000608	0.000672	0.000572	0.000467	0.000502	0.000571	0.000556	0.000512	0.000507	0.000508	0.000448	0.000539
	660.	A2AGI2_MOUSE	0.000206	0.000225	0.000227	0.000218	0.000205	0.000185	0.000179	0.00018	0.000162	0.000153	0.000119	0.000156	0.000175	0.000176	0.000171
	661.	DPP3_MOUSE	0.000192	0.00016	0.000156	0.000162	0.00017	0.000131	0.000162	0.000146	0.000153	0.000124	0.000185	9.51e-05	0.000162	0.000174	0.000154
	662.	RAP1B_MOUSE	9.4e-05	6.52e-05	7.72e-05	6.94e-05	9.09e-05	8.39e-05	8.32e-05	7.68e-05	7.56e-05	8.33e-05	0.000103	0.000107	8.55e-05	7.57e-05	0.000103
	663.	PLPP_MOUSE	0.000429	0.000436	0.000394	0.000416	0.000407	0.000393	0.000398	0.000447	0.000393	0.000436	0.000393	0.000406	0.000448	0.000434	0.000415
	664.	Q91V89_MOUSE	0.000116	0.000123	8.86e-05	0.000104	0.000121	0.000113	9.84e-05	0.000124	8.43e-05	0.000121	0.000107	0.000117	8.58e-05	0.000109	0.000107
	665.	Q8C2Q7_MOUSE	6.99e-05	6.2e-05	7.08e-05	5.87e-05	6.81e-05	6.36e-05	7.72e-05	6.24e-05	5.59e-05	6.97e-05	6.91e-05	6.56e-05	7.69e-05	6.3e-05	6.67e-05
	666.	IPYR2_MOUSE	0.000158	0.000143	0.000155	0.000142	0.000153	0.000136	0.000143	0.000156	0.000147	0.00014	0.000143	0.000148	0.000156	0.00015	0.000144
	667.	H2AY_MOUSE	0.000192	0.000207	0.0002	0.000201	0.000201	0.000237	0.000181	0.00022	0.000216	0.000212	0.000305	0.000287	0.000277	0.000286	0.00027
	668.	MARC2_MOUSE	0.000386	0.000241	0.000431	0.000455	0.000413	0.000278	0.000279	0.000254	0.000362	0.000238	0.000268	0.00028	0.000297	0.000304	0.000253
	669.	E9QM90_MOUSE	8.86e-05	9.06e-05	8.7e-05	4.63e-05	7.25e-05	8.73e-05	9.24e-05	8.88e-05	8.41e-05	9.26e-05	9.11e-05	9.09e-05	5.69e-05	6.58e-05	9.21e-05
	670.	G3UZM4_MOUSE	0.00103	0.000923	0.00104	0.00124	0.00109	0.000855	0.00089	0.000867	0.001	0.000929	0.000615	0.000653	0.000619	0.000708	0.000661
	671.	STXB5_MOUSE	0.000277	0.000268	0.000252	0.000261	0.000291	0.000267	0.000257	0.000239	0.000275	0.000196	0.000231	0.000198	0.000175	0.000245	0.000248
	672.	IDHG1_MOUSE	0.00126	0.00128	0.00124	0.00123	0.00123	0.00133	0.00113	0.00098	0.00131	0.00133	0.00108	0.000602	0.00103	0.00112	0.000763
	673.	A0A0R4J0G0_MOUSE	0.000282	0.000292	0.000215	0.00027	0.00025	0.000268	0.000221	0.000241	0.00027	0.000252	0.000331	0.000353	0.000355	0.000392	0.000355
	674.	TRAP1_MOUSE	0.000142	0.000152	0.000134	0.000147	0.000144	0.00013	9.33e-05	0.000132	0.000131	0.000132	0.000143	0.000154	0.000139	0.000163	0.000153
	675.	OAT_MOUSE	0.000171	0.000159	0.000179	0.000158	0.000166	0.000173	0.000173	0.000162	0.000166	0.000159	0.000232	0.000178	0.000212	0.000227	0.0002
	676.	ALDR_MOUSE	0.000503	0.000532	0.000506	0.000499	0.00052	0.000513	0.000477	0.000524	0.000509	0.000503	0.000668	0.000687	0.000657	0.000619	0.000615
	677.	VPS51_MOUSE	9.29e-05	8.88e-05	8.89e-05	8.4e-05	8.61e-05	0.000114	8.59e-05	0.000116	0.000125	0.000109	9.37e-05	0.000113	0.000113	0.000112	0.000111
	678.	BIG3_MOUSE	2.71e-05	2.63e-05	2.47e-05	2.29e-05	3.07e-05	2.66e-05	1.79e-05	2.05e-05	1.67e-05	2.11e-05	1.06e-05	1.77e-05	2.48e-05	2.74e-05	2.45e-05
	679.	RL6_MOUSE	0.000397	0.00039	0.000388	0.000356	0.000392	0.000388	0.000426	0.000368	0.000361	0.000389	0.000459	0.000277	0.000468	0.000441	0.000398
	680.	IF2A_MOUSE	0.000305	0.000296	0.000349	0.000314	0.000294	0.000345	0.000399	0.000333	0.00034	0.000349	0.000361	0.000396	0.00037	0.000328	0.000333
	681.	A0A087WSJ9_MOUSE	8.66e-05	8.22e-05	7.79e-05	8.58e-05	8.56e-05	6.52e-05	6.9e-05	7.61e-05	7.45e-05	7.01e-05	5.84e-05	5.3e-05	6.19e-05	5.97e-05	6.77e-05
	682.	E0CXN5_MOUSE	0.000203	0.000249	0.000228	0.000217	0.000191	0.000247	0.000248	0.000242	0.000222	0.000241	0.000265	0.000264	0.000253	0.000283	0.000214
	683.	A0A0R4J093_MOUSE	0.000331	0.00034	0.000406	0.000378	0.000363	0.000361	0.000342	0.000394	0.000362	0.000339	0.000346	0.00038	0.000354	0.000347	0.000374
	684.	RS3A_MOUSE	0.000188	0.000192	0.000186	0.000186	0.000201	0.00027	0.000258	0.000189	0.000202	0.000226	0.000281	0.000134	0.000133	0.000251	0.000243
	685.	GCN1_MOUSE	5.22e-06	4.2e-06	3.28e-06	5.61e-06	5.53e-06	4.66e-06	5.22e-06	4.54e-06	4.47e-06	5.11e-06	6.17e-06	5.42e-06	5.73e-06	2.13e-06	7.21e-06
	686.	RLA0_MOUSE	0.000925	0.000874	0.000935	0.000921	0.000938	0.000824	0.000813	0.000832	0.00088	0.000835	0.000896	0.000985	0.000902	0.000911	0.000896
	687.	ADT2_MOUSE	0.0031	0.00349	0.0032	0.00286	0.00343	0.0032	0.00351	0.00369	0.00349	0.00347	0.00254	0.00293	0.00284	0.00312	0.00299
	688.	MFN2_MOUSE	0.000126	0.000116	0.000114	0.000111	7.93e-05	0.000106	0.0001	0.000116	9.87e-05	9.53e-05	0.000108	0.000107	0.000119	0.000118	8.32e-05
	689.	PSD11_MOUSE	0.000296	0.000297	0.000275	0.000265	0.000272	0.000289	0.000261	0.00026	0.000293	0.000248	0.000303	0.000307	0.000305	0.000318	0.000278
	690.	Q3TQP6_MOUSE	0.000203	0.000204	0.000165	0.000192	0.000207	0.000203	0.000198	0.00022	0.000122	0.00019	0.000159	0.000225	0.000214	0.0002	0.0002
	691.	SODM_MOUSE	0.00084	0.000907	0.000881	0.000939	0.000894	0.000918	0.000892	0.000946	0.000945	0.000886	0.000777	0.000837	0.000833	0.000878	0.000839
	692.	DEMA_MOUSE	0.000272	0.00025	0.000285	0.000236	0.000261	0.000256	0.000188	0.000198	0.000176	0.000153	0.000146	0.000153	0.000178	0.000191	0.000164
	693.	DHPR_MOUSE	0.000599	0.000672	0.000787	0.000736	0.00065	0.000867	0.000843	0.000947	0.000869	0.000894	0.00121	0.00125	0.00104	0.00114	0.00107
	694.	ARL8B_MOUSE	0.000108	0.000116	0.000106	9.77e-05	0.00011	0.000106	0.000108	0.000137	0.000127	0.000117	0.000118	9.96e-05	0.000101	0.00013	0.000115
	695.	CTBP1_MOUSE	0.000576	0.000582	0.000542	0.000532	0.00053	0.000586	0.000564	0.000584	0.000581	0.000654	0.000503	0.000509	0.000506	0.000513	0.000498
	696.	MECP2_MOUSE	0.00019	0.000191	0.000165	0.000164	0.000167	0.000216	0.000165	0.00019	0.000176	0.000151	0.000198	0.000179	0.000204	0.000223	0.00021
	697.	Q8BSH9_MOUSE	8.7e-05	0.0001	8.58e-05	6.33e-05	9.21e-05	0.000107	0.000102	0.000106	0.000116	0.000118	0.000105	0.000102	0.000103	0.000113	7.7e-05
	698.	ELAV4_MOUSE	1.9e-05	2.15e-05	1.97e-05	1.96e-05	2.31e-05	1.98e-05	1.23e-05	1.61e-05	7.52e-06	1.76e-05	2.01e-05	2.09e-05	2.06e-05	2.08e-05	2.3e-05
	699.	K3W4M4_MOUSE	0.000192	0.000189	0.000223	0.00022	0.00022	0.000206	0.000188	0.000197	0.000228	0.000135	0.000231	0.000217	0.000198	0.000199	0.000192
	700.	RL7_MOUSE	0.000292	0.000306	0.00029	0.000243	0.00031	0.000295	0.000228	0.0003	0.000312	0.00029	0.000317	0.000325	0.00033	0.000315	0.000341
	701.	KCC1D_MOUSE	5.76e-05	4.23e-05	5.99e-05	5.71e-05	4.89e-05	4.15e-05	4.26e-05	4.95e-05	5.65e-05	4.58e-05	4.49e-05	4.33e-05	4.64e-05	5.11e-05	4.31e-05
	702.	Q91YS4_MOUSE	5.1e-05	5.54e-05	6.37e-05	3.24e-05	3.46e-05	5.12e-05	4.32e-05	3.94e-05	4.16e-05	3.54e-05	3.58e-05	3.62e-05	4.13e-05	3.7e-05	3.44e-05
	703.	ATPO_MOUSE	0.00198	0.00207	0.00196	0.00196	0.00205	0.0019	0.0019	0.00215	0.00202	0.00205	0.00173	0.00202	0.0021	0.00202	0.00207
	704.	VPS50_MOUSE	6.93e-05	7.35e-05	7.17e-05	9.06e-05	7.68e-05	6.98e-05	6.54e-05	7.67e-05	7.03e-05	6.96e-05	3.49e-05	4.8e-05	7.91e-05	5.45e-05	5.98e-05
	705.	A8DUK4_MOUSE	0.00104	0.000494	0.000367	0.000652	0.000285	0.00157	0.00377	0.000806	0.00348	0.00331	0.00338	0.00125	0.000408	0.000374	0.000263
	706.	AGK_MOUSE	8.98e-05	8.76e-05	9.8e-05	9.6e-05	9.75e-05	0.000105	0.000132	6.94e-05	9.84e-05	0.000101	9.43e-05	7.28e-05	9.34e-05	0.000102	8.55e-05
	707.	UCRI_MOUSE	0.000595	0.000625	0.000647	0.000736	0.000681	0.000509	0.000596	0.000659	0.000681	0.000663	0.000485	0.000475	0.000499	0.000496	0.000564
	708.	Q8BRQ9_MOUSE	0.000684	0.000547	0.000576	0.000567	0.000689	0.000609	0.000819	0.000615	0.000543	0.00066	0.000716	0.000765	0.000667	0.000686	0.000715
	709.	SNX27_MOUSE	0.000168	0.000174	0.000167	0.000163	0.000157	0.000165	0.000157	0.000154	0.000156	0.000144	0.000184	0.000162	0.000165	0.000175	0.00017
	710.	GNAS1_MOUSE	0.000527	0.000524	0.000515	0.000496	0.000511	0.000513	0.000508	0.000505	0.00048	0.000491	0.000561	0.000549	0.000566	0.000512	0.000505
	711.	HEXB_MOUSE	7.98e-05	6.47e-05	7.54e-05	8.13e-05	5.04e-05	9.67e-05	8.95e-05	9.04e-05	9.01e-05	6.23e-05	0.000297	0.000267	0.000217	0.000145	0.000186
	712.	A0A0R4J0B4_MOUSE	0.000167	0.000257	0.000257	0.000248	0.000238	0.000255	0.000266	0.000277	0.000252	0.000254	0.000279	0.000241	0.00021	0.000258	0.000241
	713.	RAB3A_MOUSE	0.001	0.000913	0.00088	0.00069	0.00102	0.000827	0.000859	0.000802	0.000791	0.000846	0.000725	0.000821	0.000726	0.000763	0.000938
	714.	RS9_MOUSE	0.00039	0.000379	0.000267	0.000324	0.000395	0.000284	0.00026	0.000403	0.000386	0.000385	0.00043	0.000411	0.000432	0.00041	0.000444
	715.	B1ASZ3_MOUSE	0.000166	0.000198	0.00018	0.00015	0.000207	0.000239	0.000217	0.000236	0.000206	0.000196	0.000192	0.000227	0.000215	0.000214	0.000219
	716.	CO4A2_MOUSE	0.00011	0.000105	9.56e-05	0.000115	0.000102	0.00013	0.000127	0.000124	0.000127	0.00011	0.000185	0.000123	0.000163	0.000151	0.000105
	717.	RL7A_MOUSE	4.62e-05	6.96e-05	0.00014	0.000162	9.89e-05	5.06e-05	1.72e-05	1.5e-05	4.36e-05	5.95e-05	5.02e-05	1.61e-05	6.62e-06	1.49e-05	4.34e-05
	718.	SOGA3_MOUSE	0.000125	0.000121	0.00012	0.000123	0.000132	0.000117	0.000104	0.000114	0.000114	0.000118	0.00011	0.000107	0.000127	0.000117	0.00012
	719.	NDRG3_MOUSE	0.000225	0.000194	0.00021	0.000195	0.000208	0.000173	0.000159	0.000119	0.000188	0.000157	0.000141	0.00019	0.000233	0.00016	0.000149
	720.	Q3TLP8_MOUSE	0.00116	0.00114	0.00125	0.0012	0.00121	0.00133	0.00132	0.00136	0.00126	0.00127	0.00122	0.000829	0.00127	0.00114	0.00126
	721.	E9QN59_MOUSE	6.83e-05	8.54e-05	9.01e-05	7.65e-05	7.74e-05	8.37e-05	7.3e-05	7.55e-05	7.62e-05	7.21e-05	6.75e-05	6.86e-05	8.1e-05	7.91e-05	8.13e-05
	722.	PCBP1_MOUSE	0.000241	0.00025	0.000243	0.000236	0.000228	0.000261	0.000244	0.000245	0.000242	0.000254	0.000265	0.000212	0.000256	0.000259	0.000244
	723.	ELAV1_MOUSE	0.000196	0.000199	0.000202	0.000199	0.000196	0.000196	0.000217	0.000204	0.0002	0.000185	0.000217	0.000204	0.000203	0.000213	0.000222
	724.	CALB2_MOUSE	0.000375	0.00045	0.00042	0.000429	0.000415	0.000342	0.000391	0.000335	0.000367	0.000416	0.000471	0.000503	0.000493	0.000451	0.000436
	725.	TWF2_MOUSE	0.000197	0.000192	0.000189	0.000197	0.000195	0.000162	0.000158	0.000167	0.000165	0.000138	0.000172	0.000168	0.000178	0.000175	0.000174
	726.	PDIA1_MOUSE	0.000195	0.000223	0.000191	0.000178	0.000202	0.000209	0.000187	0.000222	0.000213	0.000205	0.000342	0.00037	0.000309	0.000341	0.000328
	727.	GDIR1_MOUSE	0.00109	0.00113	0.0011	0.00106	0.00106	0.00109	0.00118	0.00119	0.00116	0.00111	0.00127	0.00143	0.0013	0.00126	0.00129
	728.	NDUAD_MOUSE	0.000531	0.000589	0.000571	0.00065	0.000575	0.000574	0.00056	0.000599	0.000638	0.000582	0.000489	0.00046	0.000535	0.000512	0.000541
	729.	SEPT6_MOUSE	0.00122	0.00113	0.00113	0.00108	0.0012	0.00113	0.00107	0.00101	0.00112	0.00109	0.000897	0.000751	0.000915	0.000968	0.000958
	730.	CADM1_MOUSE	0.000229	0.000227	0.000236	0.000253	0.000229	0.000253	0.000227	0.00023	0.00024	0.000223	0.000201	0.000208	0.000218	0.000208	0.000179
	731.	EAA1_MOUSE	0.00189	0.00163	0.00168	0.00156	0.00206	0.00184	0.0019	0.00162	0.0016	0.00171	0.00183	0.00195	0.00185	0.00179	0.00176
	732.	LRC59_MOUSE	0.000255	0.000256	0.000229	0.000198	0.000255	0.000243	0.000202	0.000214	0.000204	0.000247	0.000246	0.000246	0.000234	0.000269	0.000275
	733.	MTCH2_MOUSE	0.000751	0.000798	0.000807	0.000781	0.000757	0.0007	0.000741	0.000755	0.00078	0.000713	0.000625	0.000629	0.000657	0.000711	0.000629
	734.	NT5D3_MOUSE	0.000228	0.000253	0.000247	0.000227	0.00023	0.000218	0.000251	0.000221	0.000213	0.00024	0.000192	0.000217	0.00023	0.000238	0.000217
	735.	FXL16_MOUSE	0.000118	0.000136	0.000114	0.00012	0.000123	0.000118	0.00012	0.000122	0.000122	0.000116	0.000103	0.000107	9.55e-05	9.82e-05	0.0001
	736.	A0A0A0MQA5_MOUSE	0.000369	0.000348	0.000318	0.00029	0.000342	0.000384	0.000408	0.000379	0.000373	0.000487	0.000345	0.000364	0.000377	0.000357	0.000433
	737.	PPM1A_MOUSE	0.000265	0.000239	0.000292	0.00024	0.000277	0.000275	0.000291	0.00029	0.000272	0.000267	0.000243	0.0002	0.000254	0.000218	0.00022
	738.	PALM_MOUSE	0.000303	0.000289	0.000368	0.000351	0.000347	0.000309	0.000267	0.000299	0.000296	0.000219	0.000221	0.000263	0.000272	0.000303	0.000307
	739.	PGRC1_MOUSE	0.000281	0.000327	0.000326	0.000317	0.00034	0.000309	0.00038	0.000345	0.000349	0.000388	0.000357	0.000364	0.000362	0.000363	0.000364
	740.	SDHB_MOUSE	0.000762	0.00072	0.000725	0.000671	0.000757	0.000723	0.000778	0.000822	0.00092	0.000784	0.000494	0.000783	0.00079	0.000797	0.000792
	741.	A2AWI7_MOUSE	0.000235	0.000226	0.000198	0.000183	0.000248	0.00023	0.000219	0.000212	0.000189	0.000205	0.000174	0.000189	0.000189	0.000191	0.000226
	742.	NTRK2_MOUSE	0.000152	0.000158	0.000146	0.000136	0.000149	0.000148	0.000134	0.000155	0.000132	0.000147	0.000137	0.000164	0.000155	0.000157	0.000157
	743.	CSK21_MOUSE	0.00013	0.000138	0.00011	9.91e-05	0.000143	0.000129	0.000116	0.00011	0.000111	0.000118	0.000117	0.000126	0.0001	0.000115	0.000112
	744.	FBX2_MOUSE	0.000232	0.000212	0.000257	0.000254	0.000225	0.000221	0.000228	0.00028	0.000197	0.000218	0.000346	0.000349	0.000319	0.000276	0.000247
	745.	MAG_MOUSE	0.000313	0.000341	0.000339	0.000361	0.000313	0.000315	0.000327	0.000407	0.000329	0.000346	0.000398	0.000364	0.00043	0.000462	0.000448
	746.	PHYIP_MOUSE	0.000387	0.00035	0.00033	0.000325	0.000341	0.000373	0.000383	0.00038	0.000334	0.000364	0.000282	0.000305	0.000301	0.000301	0.000283
	747.	PSA7_MOUSE	0.00052	0.000541	0.000563	0.000447	0.00052	0.000519	0.000525	0.000551	0.000543	0.000521	0.00053	0.000577	0.000603	0.000568	0.000533
	748.	BIEA_MOUSE	0.000151	0.000108	0.000169	0.000166	0.000166	0.000154	0.000144	0.000141	0.00015	0.000153	0.00018	0.000191	0.000166	0.000166	0.000195
	749.	NGEF_MOUSE	0.000371	0.000354	0.000381	0.00038	0.000357	0.000259	0.000308	0.000279	0.000337	0.000298	0.000221	0.000188	0.000252	0.000259	0.000235
	750.	PSA5_MOUSE	0.000429	0.000433	0.000378	0.000408	0.000464	0.000509	0.000489	0.000472	0.000496	0.000508	0.000473	0.000491	0.000438	0.000494	0.000508
	751.	PGP_MOUSE	0.00012	0.000104	9.04e-05	0.000121	0.000116	6.73e-05	0.000152	0.000135	0.000121	0.000156	0.00012	8.98e-05	0.000124	0.000114	0.000132
	752.	WDR48_MOUSE	7.46e-05	7.57e-05	8.3e-05	6.42e-05	4.66e-05	8.37e-05	8.62e-05	9.19e-05	8.29e-05	8.35e-05	7.61e-05	7.5e-05	9.23e-05	7.99e-05	6.48e-05
	753.	PDE1B_MOUSE	0.000196	0.000301	0.000238	0.000226	0.000193	0.000344	0.000443	0.000426	0.000334	0.000288	0.000244	0.000292	0.000183	0.00028	0.000226
	754.	DHB4_MOUSE	0.000188	0.000188	0.000182	0.000219	0.00018	0.000139	0.000155	0.00015	0.000159	0.000148	0.000221	0.000223	0.000205	0.000203	0.000195
	755.	KAD1_MOUSE	0.000569	0.000568	0.000594	0.000535	0.000578	0.000579	0.000546	0.000592	0.00057	0.000522	0.000547	0.000627	0.000603	0.000586	0.000592
	756.	PI42B_MOUSE	0.000109	0.000109	0.000102	8.69e-05	0.000108	0.000114	9.44e-05	0.000108	0.000103	0.000104	9.3e-05	9.97e-05	0.000102	0.000107	0.000101
	757.	AT1B2_MOUSE	0.000666	0.000606	0.000649	0.000678	0.000646	0.000652	0.000566	0.000692	0.000664	0.00068	0.00063	0.000619	0.000559	0.000581	0.000595
	758.	COTL1_MOUSE	0.000111	0.000105	0.000112	0.000131	0.000106	0.000128	0.000115	0.000115	0.000105	9.85e-05	0.000254	0.000255	0.000224	0.000192	0.00019
	759.	ABD12_MOUSE	0.000165	0.000154	0.000138	0.000142	0.000153	0.000156	0.000181	0.000144	0.000138	0.000142	0.000215	0.000206	0.000191	0.000165	0.000173
	760.	6PGD_MOUSE	0.000358	0.000352	0.000355	0.00036	0.000345	0.00038	0.000385	0.00036	0.000333	0.000381	0.000539	0.000539	0.000456	0.000491	0.000453
	761.	J3QNK8_MOUSE	4.66e-05	4.86e-05	5.47e-05	5.71e-05	4.59e-05	5.34e-05	5.8e-05	5.81e-05	4.56e-05	4.3e-05	4.75e-05	4.45e-05	4.63e-05	4.66e-05	4.72e-05
	762.	Q3TML0_MOUSE	0.000416	0.000405	0.000365	0.000332	0.000397	0.000426	0.000354	0.000365	0.000383	0.000401	0.000551	0.000578	0.000335	0.00052	0.00059
	763.	PSA6_MOUSE	0.000183	0.000171	0.000218	0.00024	0.000196	0.00019	0.000198	0.000245	0.000221	0.000199	0.000183	0.000196	0.000208	0.000194	0.000181
	764.	E9QAU4_MOUSE	9.87e-05	0.00011	0.000113	6.31e-05	9.39e-05	9.57e-05	7.92e-05	9.54e-05	9e-05	7.55e-05	4.92e-05	5.58e-05	5.94e-05	6.21e-05	9.02e-05
	765.	FKBP4_MOUSE	9.72e-05	0.00016	0.000146	0.00017	0.000158	0.000172	0.000157	0.00016	0.000148	0.000166	0.000174	0.000156	0.000163	0.000161	0.00016
	766.	MARE2_MOUSE	0.000127	0.000133	0.000134	0.000174	0.000135	0.000119	0.000131	0.000115	8.47e-05	0.000117	8.77e-05	0.000128	0.000129	0.000124	0.000118
	767.	E9PY16_MOUSE	0.000148	0.00014	0.000126	0.000115	0.000143	0.000145	0.000124	0.000143	0.000136	0.000125	0.000119	0.000124	0.000143	0.000132	0.00013
	768.	A0A5F8MPY3_MOUSE	6.13e-05	6.95e-05	5.47e-05	4.97e-05	6.46e-05	6.16e-05	5.19e-05	5.17e-05	5.51e-05	4.93e-05	3.12e-05	5.63e-05	4.84e-05	5.18e-05	5.67e-05
	769.	SPEE_MOUSE	8.24e-05	9.57e-05	8.36e-05	8.25e-05	8.37e-05	8.76e-05	8.84e-05	8.54e-05	9e-05	8.42e-05	9.69e-05	0.000103	9.7e-05	0.000107	9.1e-05
	770.	TMOD2_MOUSE	0.00033	0.000344	0.000358	0.000374	0.000335	0.000327	0.000225	0.000335	0.00033	0.000306	0.000303	0.000356	0.000356	0.000293	0.000314
	771.	ADHX_MOUSE	0.00033	0.000352	0.000357	0.000317	0.000355	0.000375	0.000382	0.000368	0.000353	0.000375	0.000468	0.000352	0.00044	0.000439	0.000352
	772.	SYRC_MOUSE	0.000101	8.93e-05	8.11e-05	7.99e-05	9.31e-05	9.63e-05	9.82e-05	6.23e-05	9.46e-05	9.01e-05	9.78e-05	0.000117	0.000108	0.000105	0.000109
	773.	PCYOX_MOUSE	0.000193	0.00013	0.000162	0.00015	0.000187	0.000116	0.000176	0.000154	0.00012	0.000182	0.000203	0.000214	0.000187	0.000183	0.000195
	774.	CXA1_MOUSE	0.000145	0.000131	0.000141	0.000149	0.000157	0.000151	0.000115	9.53e-05	0.000144	0.000151	0.000247	0.000122	0.00019	0.000179	0.000119
	775.	G3X972_MOUSE	7.14e-05	7.63e-05	4.08e-05	5.29e-05	5.86e-05	4.45e-05	6.26e-05	3.79e-05	7.4e-05	6.27e-05	7.13e-05	6.56e-05	5.16e-05	7.05e-05	6.94e-05
	776.	MPI_MOUSE	0.000243	0.000272	0.000255	0.000221	0.000245	0.000267	0.000282	0.000288	0.00028	0.000266	0.000234	0.000186	0.000271	0.000263	0.00026
	777.	WDR47_MOUSE	0.000232	0.000231	0.000235	0.000219	0.000234	0.000194	0.000208	0.000206	0.000207	0.000189	0.000178	0.000187	0.0002	0.000155	0.000202
	778.	PRS4_MOUSE	0.000163	0.000193	0.000151	0.000142	0.000151	0.000202	0.000183	0.000188	0.000193	0.000172	0.000178	0.000176	0.000189	0.000199	0.000184
	779.	CY1_MOUSE	0.000643	0.000607	0.000607	0.000581	0.000619	0.00081	0.000821	0.000712	0.000624	0.000634	0.000585	0.000611	0.000622	0.000589	0.000656
	780.	MIRO1_MOUSE	0.000146	0.000154	0.000139	0.000127	0.00015	0.00015	0.000123	0.00014	0.00012	0.000132	0.000121	0.000115	0.000136	0.000143	0.000115
	781.	PSA1_MOUSE	0.000286	0.000304	0.000324	0.000345	0.000309	0.000328	0.000345	0.000329	0.000343	0.000307	0.000325	0.00029	0.000335	0.000309	0.000286
	782.	E9PWR4_MOUSE	4.04e-05	4.01e-05	4.42e-05	4.51e-05	4.43e-05	3.77e-05	4.27e-05	3.59e-05	4.32e-05	3.63e-05	3.31e-05	3.97e-05	4.69e-05	3.78e-05	4.45e-05
	783.	MCCB_MOUSE	7.35e-05	7.77e-05	4.76e-05	0.000107	7.19e-05	8.3e-05	6.67e-05	7.48e-05	7.73e-05	7.49e-05	0.000101	8.22e-05	9.37e-05	8.54e-05	0.000104
	784.	AL9A1_MOUSE	0.000163	0.000128	0.000139	0.000142	0.000147	0.00014	0.000175	0.000148	0.000142	0.00015	0.000198	0.000164	0.000184	0.000173	0.000179
	785.	HYEP_MOUSE	6.12e-05	5.52e-05	4.6e-05	4.28e-05	6.05e-05	4.16e-05	3.95e-05	5.59e-05	5.86e-05	5.16e-05	0.00011	0.000109	9.12e-05	9.35e-05	7.92e-05
	786.	NDUV2_MOUSE	0.000425	0.000395	0.000339	0.000317	0.000428	0.000472	0.000384	0.000425	0.000495	0.000473	0.000422	0.00043	0.000435	0.000473	0.00042
	787.	HMOX2_MOUSE	0.000107	6.18e-05	0.000107	0.000116	0.000117	0.000107	9.41e-05	0.00011	0.000106	0.000109	0.000105	0.000109	0.000102	0.000111	0.000106
	788.	IP3KA_MOUSE	0.000275	0.000286	0.00028	0.000219	0.000263	0.000166	0.000228	0.000232	0.000246	0.00023	0.000226	0.000206	0.000206	0.000178	0.000221
	789.	ETFA_MOUSE	0.000194	0.000129	0.000139	0.000148	0.00015	0.000148	0.000185	0.000165	0.000167	0.000174	0.000197	0.000203	0.000166	0.00019	0.000201
	790.	MYPR_MOUSE	0.00902	0.00836	0.0103	0.00996	0.00813	0.0118	0.0147	0.0122	0.0087	0.0139	0.019	0.0169	0.0136	0.0141	0.0175
	791.	Q3U125_MOUSE	0.000459	0.000438	0.000364	0.00041	0.000399	0.00039	0.000418	0.00045	0.000442	0.000418	0.000408	0.000467	0.000494	0.0005	0.000482
	792.	ASGL1_MOUSE	0.000661	0.000637	0.000668	0.000666	0.00061	0.000603	0.00071	0.000653	0.000646	0.000666	0.000805	0.000759	0.000746	0.0007	0.000717
	793.	CLYBL_MOUSE	9.61e-05	9.48e-05	0.000106	0.00011	0.00011	8.65e-05	0.000105	0.000108	0.000102	9.45e-05	9.97e-05	0.000101	0.000106	0.000107	0.000101
	794.	VPS52_MOUSE	4.21e-05	4.61e-05	3.95e-05	3.45e-05	4.12e-05	4.65e-05	4.98e-05	4.66e-05	4.38e-05	4.26e-05	4.48e-05	4.49e-06	4.8e-05	4.44e-05	4.1e-05
	795.	A0A1B0GRU0_MOUSE	0.000551	0.000534	0.000531	0.000517	0.000567	0.000543	0.000669	0.000523	0.000455	0.000473	0.000469	0.000425	0.000448	0.000465	0.00053
	796.	E9PXG9_MOUSE	5.74e-05	4.76e-05	4.38e-05	5.09e-05	4.48e-05	4.45e-05	4.37e-05	4.77e-05	5.42e-05	4.05e-05	4.41e-05	4.58e-05	4.53e-05	4.61e-05	3.85e-05
	797.	RASH_MOUSE	5.64e-05	6.59e-05	6.59e-05	6.4e-05	6.64e-05	7.3e-05	7.12e-05	5.17e-05	6.65e-05	5.93e-05	4.8e-05	1.97e-05	5.62e-05	5.04e-05	3.92e-05
	798.	NONO_MOUSE	0.000295	0.0003	0.000225	0.000231	0.000265	0.000241	0.000302	0.000345	0.00035	0.000284	0.000219	0.000315	8.59e-05	0.000351	0.000302
	799.	Q9D881_MOUSE	0.000395	0.000387	0.000433	0.000421	0.000457	0.000303	0.000306	0.000377	0.000347	0.000382	0.000375	0.000332	0.00026	0.000325	0.000365
	800.	E9QKR0_MOUSE	0.000771	0.000593	0.000676	0.000611	0.000709	0.000731	0.00084	0.000725	0.000677	0.000844	0.000681	0.000732	0.000673	0.000682	0.000749
	801.	A2AAN0_MOUSE	0.000172	0.000169	0.000151	0.000145	0.000173	0.000172	0.000142	0.000165	0.000162	0.000154	0.000174	0.000174	0.000161	0.000181	0.000173
	802.	CMPK2_MOUSE	5.14e-05	4.51e-05	4.62e-05	5.26e-05	5.26e-05	5.15e-05	4.82e-05	4.28e-05	2.79e-05	5.14e-05	7.62e-05	6.73e-05	6.18e-05	5.44e-05	6.59e-05
	803.	SYFA_MOUSE	0.000285	0.000297	0.000368	0.00039	0.00034	0.000221	0.000196	0.000166	0.000329	0.000302	0.000228	0.000189	0.000213	0.000223	0.000151
	804.	PP2BA_MOUSE	0.00149	0.00146	0.00135	0.00127	0.00151	0.00153	0.00132	0.00155	0.0014	0.0012	0.000971	0.00114	0.00121	0.00125	0.00133
	805.	TANC2_MOUSE	8.02e-05	7.58e-05	6.15e-05	6.44e-05	6.98e-05	7.77e-05	6.9e-05	7.31e-05	4.42e-05	7.47e-05	6.13e-05	5.86e-05	6.77e-05	5.21e-05	7.72e-05
	806.	UBE3A_MOUSE	9.26e-05	8.25e-05	6.84e-05	8.13e-05	7.1e-05	9.02e-05	8.48e-05	7.62e-05	8.19e-05	7.86e-05	7.91e-05	7.99e-05	8.36e-05	8.3e-05	8.44e-05
	807.	RAB10_MOUSE	0.00046	0.000484	0.00038	0.000345	0.00042	0.000501	0.000466	0.000513	0.000442	0.000435	0.000444	0.000478	0.000479	0.000508	0.000504
	808.	SUCA_MOUSE	0.000776	0.000786	0.000715	0.000711	0.000788	0.000801	0.000725	0.000798	0.000755	0.000567	0.000749	0.000758	0.000752	0.000795	0.000795
	809.	MAOM_MOUSE	5.49e-05	5.39e-05	5.24e-05	2.32e-05	5.15e-05	6.52e-05	5.4e-05	7.05e-05	5.96e-05	6.05e-05	5.73e-05	7e-05	6.52e-05	5.74e-05	5.87e-05
	810.	Q3UY21_MOUSE	0.000577	0.000648	0.00069	0.000757	0.000542	0.00079	0.000789	0.000948	0.00075	0.000737	0.00103	0.0011	0.000992	0.00117	0.00106
	811.	FRIH_MOUSE	3.16e-05	5.25e-05	3.93e-05	5.42e-05	5.53e-05	5.99e-05	4.11e-05	7.72e-05	7.47e-05	6.98e-05	8.58e-05	9.39e-05	6.54e-05	7.74e-05	7.82e-05
	812.	D3Z4T6_MOUSE	0.000979	0.00105	0.000939	0.000918	0.00081	0.000796	0.000913	0.000969	0.000889	0.000935	0.000566	0.000732	0.000803	0.00073	0.00072
	813.	RAB5C_MOUSE	0.000102	6.68e-05	7.74e-05	5.23e-05	9.15e-05	7.87e-05	7.01e-05	5.41e-05	7.05e-05	8.02e-05	8.51e-05	9.47e-05	8.23e-05	7.06e-05	0.000103
	814.	RAB18_MOUSE	0.000218	0.000219	0.000202	0.000209	0.00021	0.000191	0.000204	0.000246	0.000228	0.000226	0.00012	0.000204	0.000198	0.000217	0.000208
	815.	ADK_MOUSE	0.000134	0.000129	0.00014	0.00013	0.000127	0.000138	0.00015	0.000144	0.000126	0.000135	0.000167	0.000172	0.000156	0.000146	0.000143
	816.	PDK3_MOUSE	7.74e-05	5.79e-05	7.41e-05	8.34e-05	7.54e-05	5.68e-05	5.64e-05	7.58e-05	7.04e-05	5.66e-05	8.38e-05	8.2e-05	8.1e-05	8.37e-05	7.17e-05
	817.	H4_MOUSE	0.00134	0.00149	0.00147	0.00169	0.00138	0.0016	0.00162	0.00178	0.00159	0.00173	0.00311	0.00223	0.00252	0.00243	0.00278
	818.	PRDX3_MOUSE	0.00141	0.00142	0.00129	0.00133	0.00146	0.00128	0.0013	0.00142	0.0014	0.00134	0.00132	0.00137	0.00133	0.00138	0.00143
	819.	PLCC_MOUSE	1.9e-05	1.76e-05	1.25e-05	1.15e-05	1.44e-05	1.58e-05	1.55e-05	1.38e-05	1.54e-05	1.48e-05	1.69e-05	9.54e-07	1.72e-05	1.45e-05	1.75e-05
	820.	EIF3L_MOUSE	0.000142	0.00014	0.000124	0.000114	0.000138	0.000137	0.000123	0.000132	0.000131	0.000131	0.000148	0.000146	0.000145	0.000154	0.000151
	821.	IF5A1_MOUSE	6.32e-05	6.43e-05	6.53e-05	6.03e-05	6.06e-05	5.7e-05	4.56e-05	5.52e-05	5.45e-05	4.68e-05	7.28e-05	7.21e-05	6.26e-05	6.47e-05	6.07e-05
	822.	PROF1_MOUSE	0.000517	0.000536	0.000591	0.000571	0.000574	0.000585	0.000585	0.000667	0.0006	0.00061	0.000757	0.000842	0.000747	0.000734	0.000855
	823.	SPN90_MOUSE	0.000207	0.000234	0.000202	0.00019	0.000208	0.000207	0.000187	0.000221	0.000209	0.000205	0.000186	0.00018	0.000198	0.000224	0.000198
	824.	NDUB7_MOUSE	0.000208	0.000233	0.000209	0.00019	0.000216	0.000228	0.000232	0.000232	0.000157	0.000225	0.000191	0.000186	0.000138	0.000186	0.000232
	825.	HYES_MOUSE	4.71e-05	2.59e-05	3.77e-05	3.38e-05	4.48e-05	3.92e-05	4.97e-05	4.38e-05	4.86e-05	4.08e-05	4.29e-05	4.42e-05	4.14e-05	1.68e-05	4.96e-05
	826.	A0A0R4J094_MOUSE	0.000215	0.000239	0.000216	0.000216	0.000234	0.000245	0.000247	0.000268	0.000234	0.000245	0.000208	0.000195	0.000264	0.00026	0.000263
	827.	BPNT1_MOUSE	2.64e-05	2.61e-05	2.22e-05	1.88e-05	1.84e-05	2.13e-05	1.71e-05	2.13e-05	1.83e-05	2.34e-05	2.46e-05	2.34e-05	2.62e-05	2.52e-05	2.2e-05
	828.	GNB5_MOUSE	0.000276	0.00025	0.000262	0.000255	0.000243	0.000243	0.000251	0.000236	0.000239	0.000229	0.000175	0.000188	0.000184	0.000168	0.000182
	829.	Q8JZN2_MOUSE	0.000106	7.55e-05	9.8e-05	9.79e-05	8.58e-05	7.77e-05	6.78e-05	4.42e-05	8.73e-05	7.68e-05	5.12e-05	4.83e-05	7.83e-05	6.24e-05	5.97e-05
	830.	QCR7_MOUSE	6.57e-05	6.94e-05	6.65e-05	8.37e-05	6.75e-05	7.71e-05	6.01e-05	6.1e-05	1.14e-05	7.14e-05	7.79e-05	7.27e-05	7.75e-05	5.93e-05	6.82e-05
	831.	2A5E_MOUSE	0.000251	0.000229	0.000238	0.000232	0.000258	0.000245	0.000225	0.000259	0.000242	0.000168	0.000223	0.000249	0.000258	0.000242	0.000238
	832.	RS2_MOUSE	0.000506	0.000533	0.00058	0.000506	0.000567	0.000506	0.000587	0.000535	0.000539	0.000555	0.000577	0.000419	0.000479	0.000547	0.000523
	833.	HDHD2_MOUSE	0.000145	0.000151	0.000145	0.00014	0.000142	0.000147	0.000139	0.000167	0.000165	0.000156	0.000159	0.000172	0.000167	0.000174	0.000171
	834.	EFR3B_MOUSE	0.000153	0.000152	0.000158	0.000154	0.000156	0.000152	0.000158	0.000148	0.00014	0.000143	0.000128	0.000109	0.000135	0.000122	0.00013
	835.	CLUS_MOUSE	0.00013	0.000173	0.000139	0.000213	0.000164	0.000228	0.000193	0.000324	0.000243	0.000194	0.000972	0.000727	0.000524	0.000347	0.000545
	836.	NDRG1_MOUSE	0.000138	0.000137	0.000217	0.000243	0.000153	0.000181	0.000153	0.000191	0.000177	0.000188	0.000302	0.000311	0.00026	0.000264	0.000252
	837.	Q7TMG8_MOUSE	0.000346	0.000302	0.000486	0.000478	0.000527	0.000635	0.000559	0.000574	0.000556	0.000528	0.000515	0.000316	0.00036	0.000549	0.000514
	838.	GPM6A_MOUSE	0.00289	0.00262	0.00261	0.00238	0.00304	0.00279	0.00399	0.00283	0.0026	0.00323	0.00191	0.00195	0.00203	0.00196	0.00217
	839.	RAN_MOUSE	0.000603	0.000653	0.000634	0.000584	0.000635	0.000567	0.000706	0.000675	0.000595	0.000684	0.000582	0.00057	0.00059	0.000612	0.000637
	840.	Q7TS64_MOUSE	5.71e-05	7.47e-05	6.72e-05	5.28e-05	3.94e-05	7.41e-05	6.89e-05	6.59e-05	7.77e-05	6.43e-05	6.92e-05	3.64e-05	7.03e-05	5.84e-05	6.32e-05
	841.	HSP72_MOUSE	0.000402	0.000366	0.000386	0.000367	0.000374	0.00037	0.000358	0.000365	0.000364	0.000336	0.000505	0.000504	0.000492	0.000453	0.000411
	842.	CBR3_MOUSE	8.81e-05	9.53e-05	9.59e-05	0.0001	9.46e-05	0.00011	9.8e-05	0.000117	8.7e-05	0.000104	0.000121	0.000168	0.000143	0.000123	0.00012
	843.	PA2G4_MOUSE	0.000185	0.000181	0.0002	0.000156	0.000175	0.000192	0.000217	0.000192	0.000194	0.000181	0.000192	0.000199	0.000155	0.00018	0.000152
	844.	PLCL1_MOUSE	6e-05	5.98e-05	5.06e-05	5.21e-05	5.57e-05	5.02e-05	4.47e-05	3.61e-05	4.37e-05	4.64e-05	5.13e-05	3.98e-05	2e-05	5.81e-05	5.77e-05
	845.	GAL3A_MOUSE	0.000412	0.000366	0.000334	0.000307	0.000335	0.000388	0.000385	0.000403	0.000336	0.000331	0.000422	0.000417	0.000444	0.000429	0.000314
	846.	NDRG4_MOUSE	0.000151	0.000148	0.000165	0.000143	0.000158	0.000191	0.000185	0.000174	0.000174	0.000172	0.000138	0.000152	0.000156	0.000149	0.000136
	847.	ASAH1_MOUSE	0.000151	0.000143	0.000139	0.00011	0.000155	0.000161	0.000147	0.000148	0.000143	0.000151	0.000252	0.000294	0.000235	0.000239	0.000269
	848.	FARP1_MOUSE	0.00039	0.000397	0.000395	0.000369	0.000394	0.000308	0.000326	0.000301	0.000319	0.000286	0.000451	0.000507	0.000437	0.000402	0.000377
	849.	ITB1_MOUSE	6.04e-05	6.13e-05	6.15e-05	5.3e-05	5.71e-05	6.18e-05	5.45e-05	6.71e-05	6.41e-05	6.46e-05	0.000125	0.000121	0.000124	0.000112	0.000108
	850.	GNAI1_MOUSE	0.000732	0.000731	0.000686	0.000606	0.000724	0.000713	0.000701	0.000694	0.00065	0.000655	0.000628	0.000652	0.000712	0.00069	0.000675
	851.	F120A_MOUSE	6.22e-05	6.39e-05	3.59e-05	4.08e-05	6.41e-05	6.06e-05	3.16e-05	6.02e-05	6.26e-05	6.09e-05	6.3e-05	7.56e-05	5.68e-05	7.29e-05	7.08e-05
	852.	A9DA50_MOUSE	0.000236	0.000201	0.000191	0.000187	0.000238	0.000201	0.000178	0.000138	0.000193	0.000184	0.000156	0.000182	0.000189	0.000196	0.000195
	853.	KAD4_MOUSE	0.000108	0.000101	9.2e-05	9.76e-05	0.000106	0.000106	9.6e-05	0.000115	9.67e-05	9.82e-05	9.99e-05	0.000104	0.000116	0.000114	0.00011
	854.	WBP2_MOUSE	0.000273	0.00029	0.00028	0.000276	0.00028	0.000284	0.000293	0.000312	0.000283	0.000277	0.000286	0.000273	0.00032	0.000315	0.000287
	855.	RHOA_MOUSE	0.00108	0.00113	0.00119	0.00111	0.00108	0.00118	0.00148	0.00123	0.00119	0.00123	0.00106	0.00112	0.00114	0.00103	0.0011
	856.	CATB_MOUSE	0.000461	0.000425	0.000455	0.000376	0.0005	0.000449	0.000358	0.000428	0.000422	0.000372	0.00121	0.00103	0.00075	0.000857	0.000901
	857.	RS18_MOUSE	0.000257	0.000261	0.000275	0.000286	0.000294	0.000272	0.000282	0.00027	0.00026	0.000248	0.000323	0.000308	0.000285	0.000299	0.000314
	858.	PLCH2_MOUSE	6.12e-05	5.35e-05	5.78e-05	5.43e-05	6.54e-05	6.44e-05	4.75e-05	6.78e-05	5.23e-05	5.55e-05	6.17e-05	6.96e-05	7e-05	7.7e-05	5.84e-05
	859.	NID1_MOUSE	2.65e-05	2.58e-05	2.25e-05	2.93e-05	2.46e-05	2.21e-05	2.44e-05	6.26e-06	2.92e-05	2.5e-05	4.69e-05	5.74e-05	4.9e-05	3.45e-05	3.74e-05
	860.	A0A1D5RLG3_MOUSE	6.67e-05	4.91e-05	7.9e-05	8.43e-05	7.53e-05	8.34e-05	8.44e-05	6.59e-05	7.99e-05	7.88e-05	5.79e-05	7.8e-05	7.21e-05	3.1e-05	6.87e-05
	861.	KCD16_MOUSE	0.000143	0.000157	0.000128	0.00011	0.000145	0.000132	0.000117	0.000125	0.000134	9.14e-05	8.08e-05	0.000104	0.000103	0.000105	0.000102
	862.	A0A0R4J023_MOUSE	0.000466	0.000491	0.000463	0.000461	0.000459	0.000505	0.000463	0.000509	0.000487	0.000485	0.000437	0.000443	0.000467	0.00047	0.000465
	863.	Q3TVK3_MOUSE	0.000137	0.000136	0.00012	0.000126	8.09e-05	0.000128	0.000128	0.000136	0.000123	0.000116	0.000138	0.000155	0.000135	0.000143	0.000145
	864.	GNPI1_MOUSE	7.7e-05	7.3e-05	6.93e-05	7.49e-05	6.79e-05	8.31e-05	7.44e-05	8.91e-05	9.16e-05	8.42e-05	0.000107	0.000109	9.77e-05	9.49e-05	9.86e-05
	865.	RS11_MOUSE	0.000227	0.00027	0.000285	0.000732	0.00028	0.00029	0.000297	0.000307	0.0003	0.000278	0.000305	0.000259	0.000302	0.000144	0.000296
	866.	Q8BG33_MOUSE	0.00106	0.000985	0.00103	0.00101	0.00109	0.000969	0.000965	0.000948	0.000938	0.000964	0.000742	0.000787	0.000871	0.000837	0.000845
	867.	DCLK2_MOUSE	0.000115	0.000131	9.42e-05	0.000115	0.000125	0.000101	0.000146	0.000134	0.00014	0.000137	0.000139	0.000102	0.00016	0.000139	9.38e-05
	868.	PTPA_MOUSE	0.000536	0.000485	0.000491	0.000488	0.000503	0.000474	0.000499	0.000478	0.000507	0.000496	0.000498	0.000587	0.000494	0.000508	0.000495
	869.	EIF3E_MOUSE	4.36e-05	3.36e-05	4.06e-05	1.05e-05	4.54e-05	4.29e-05	4.86e-05	3.45e-05	2.88e-05	4.14e-05	3.75e-05	3.97e-05	2.85e-05	3.56e-05	4.1e-05
	870.	SLK_MOUSE	6.82e-05	6.47e-05	7.2e-05	7.28e-05	7.81e-05	5e-05	1.24e-05	4.46e-05	4.7e-05	5.76e-05	4.51e-05	3.71e-05	1.61e-05	1.71e-05	4.1e-05
	871.	COPD_MOUSE	0.000219	0.000232	0.000227	0.000215	0.00014	0.000224	0.000126	0.000217	0.000224	0.000208	0.000251	0.000256	0.000248	0.000248	0.000238
	872.	PSB1_MOUSE	0.000338	0.000394	0.000389	0.000371	0.000305	0.00044	0.000421	0.00042	0.000431	0.00042	0.000418	0.000464	0.000452	0.00043	0.000456
	873.	Q3U432_MOUSE	0.00014	0.000161	0.000134	0.00015	0.000145	0.000155	0.000142	0.000153	0.000139	0.000155	0.000137	0.000163	0.00015	0.000165	0.000153
	874.	WDR37_MOUSE	0.000264	0.00027	0.000276	0.000255	0.000297	0.000258	0.000272	0.000246	0.000136	0.000253	0.000255	0.000198	0.000246	0.000246	0.000239
	875.	THTR_MOUSE	0.000459	0.000363	0.000485	0.000396	0.000373	0.000461	0.000376	0.000478	0.000496	0.000468	0.000625	0.00064	0.000595	0.00054	0.000533
	876.	THIKA_MOUSE	3.67e-05	3.67e-05	3.61e-05	5.33e-06	3.55e-05	3.82e-05	2.93e-05	3.77e-05	3.36e-05	3.55e-05	4.87e-05	5.45e-05	4.63e-05	4.57e-05	4.72e-05
	877.	D3YYH0_MOUSE	0.000127	0.000121	0.000144	0.000141	0.000127	9.22e-05	9.2e-05	8.67e-05	0.00012	8.12e-05	8.06e-05	8.46e-05	0.000104	0.000105	0.000105
	878.	6PGL_MOUSE	0.000143	0.000126	0.000129	9.71e-05	0.000138	0.000166	0.000154	0.000153	0.000134	0.000156	0.000202	0.000221	0.000174	0.000188	0.000192
	879.	Q543K9_MOUSE	0.000129	0.000115	0.000114	0.000118	0.000122	0.000135	0.000155	0.000119	0.000135	0.000122	0.000252	0.000269	0.000219	0.000211	0.000218
	880.	NDUB9_MOUSE	0.000138	0.000135	0.000132	0.000111	0.000164	0.000138	0.000129	0.000137	0.000138	0.000142	0.000124	0.000128	0.000126	0.000102	0.000137
	881.	NECP1_MOUSE	0.000237	0.000263	0.000233	0.000226	0.000276	0.000204	0.000166	0.000212	0.000177	0.000188	0.000175	0.000201	0.00021	0.000232	0.000211
	882.	F7D432_MOUSE	0.00015	0.000151	0.000131	0.000143	0.000138	0.000168	0.000146	0.000172	0.000178	0.000167	0.000105	0.000143	0.00015	0.000157	0.000152
	883.	METK2_MOUSE	0.000132	0.000119	0.000129	0.000121	0.000127	0.000163	0.00016	0.000167	0.000141	0.00015	0.000124	0.000146	0.000146	8.51e-05	0.000139
	884.	H7BX95_MOUSE	0.000498	0.000467	0.000561	0.000577	0.000469	0.000506	0.000569	0.000538	0.000507	0.000502	0.000451	0.000516	0.000473	0.00056	0.000492
	885.	A0A0R4J1E2_MOUSE	0.000236	0.000238	0.000258	0.000238	0.000232	0.000231	0.000212	0.000224	0.000219	0.0002	0.000283	0.000291	0.00028	0.00027	0.000275
	886.	CSN5_MOUSE	0.000117	0.000123	8.05e-05	0.000134	0.000129	0.000134	0.000119	0.000131	0.000146	0.000131	0.000112	7.97e-05	0.000116	0.000113	9.5e-05
	887.	FAAH1_MOUSE	7.1e-05	7.29e-05	5.94e-05	4.82e-05	4.72e-05	4.95e-05	7e-05	6.43e-05	6.9e-05	7.42e-05	5.13e-05	5.71e-05	5.37e-05	4.24e-05	4.26e-05
	888.	COX5A_MOUSE	0.000667	0.000681	0.000694	0.000745	0.000692	0.000539	0.000593	0.00061	0.000567	0.000593	0.000746	0.000586	0.000662	0.000625	0.00063
	889.	NSF1C_MOUSE	0.000347	0.000332	0.000335	0.000336	0.000351	0.000314	0.000263	0.000306	0.000298	0.000257	0.000295	0.000339	0.00035	0.000349	0.00034
	890.	Q3USC7_MOUSE	0.000156	0.000162	0.000126	0.000128	0.00016	0.000175	0.000173	0.000162	0.000151	0.000162	0.000142	0.000158	0.000156	0.000165	0.000139
	891.	E9PV12_MOUSE	0.000108	0.00014	0.00013	0.000128	0.000133	0.000138	0.00013	0.00014	0.000113	0.000138	0.000133	0.000131	0.000133	0.000139	0.000122
	892.	NDUAC_MOUSE	0.000336	0.000399	0.000429	0.000405	0.000441	0.000436	0.000438	0.000453	0.00043	0.000452	0.000358	0.000357	0.000404	0.000408	0.000433
	893.	SYTC_MOUSE	4.74e-05	4.86e-05	4.19e-05	4.18e-05	4.4e-05	4.2e-05	3.98e-05	4.52e-05	5.24e-05	4.21e-05	4.62e-05	4.73e-05	4.39e-05	4.89e-05	4.56e-05
	894.	RAP2A_MOUSE	3e-05	3.24e-05	3.68e-05	4.07e-05	3.47e-05	2.28e-05	2.66e-05	3.63e-05	3.66e-05	2.75e-05	1.95e-05	2.1e-05	2.09e-05	2.2e-05	1.9e-05
	895.	NDUA8_MOUSE	0.000302	0.000335	0.00027	0.000278	0.000298	0.000296	0.000274	0.000309	0.000325	0.000296	0.000236	0.000227	0.000268	0.000287	0.000299
	896.	Q3V156_MOUSE	0.00014	0.000138	0.000123	0.00012	0.000109	0.00015	0.000129	0.000123	0.000132	0.000129	0.000111	0.000102	0.000102	0.000115	0.000126
	897.	SYK_MOUSE	0.00013	0.00015	0.000137	0.000141	0.000138	0.000154	0.000132	0.000254	0.000126	0.000146	0.000237	0.00025	0.000163	0.000167	0.000139
	898.	GHC2_MOUSE	2.81e-05	2.99e-05	3.88e-05	3.31e-05	3.07e-05	2.94e-05	3.41e-05	3.16e-05	2.62e-05	3.16e-05	4.58e-05	4.17e-05	4.15e-05	3.61e-05	3.84e-05
	899.	TBC24_MOUSE	0.000114	0.000141	0.000144	0.000107	0.000149	0.000154	0.000127	0.000115	0.000142	0.000151	0.000135	0.000166	0.000149	0.000133	0.000144
	900.	Q6XE40_MOUSE	6.82e-05	7.55e-05	5.97e-05	5.54e-05	7.1e-05	6.99e-05	5.73e-05	7.37e-05	3.7e-05	7.15e-05	4.45e-05	5.84e-05	4.48e-05	5.34e-05	6.2e-05
	901.	A0A0R4J2B0_MOUSE	0.000276	0.000298	0.00028	0.000263	0.000278	0.000325	0.00036	0.000335	0.000325	0.00031	0.000279	0.000268	0.000294	0.000302	0.000291
	902.	J3QNU6_MOUSE	0.000136	0.000142	0.000137	0.000125	0.000128	0.000138	0.000182	0.000142	0.000131	0.000152	0.000115	0.000124	0.000146	0.000141	0.000132
	903.	HPRT_MOUSE	0.00029	0.000325	0.000275	0.000271	0.000285	0.000327	0.00028	0.00033	0.000337	0.000313	0.000291	0.000285	0.000294	0.000334	0.000305
	904.	DBNL_MOUSE	0.000336	0.000359	0.000335	0.000341	0.000335	0.000317	0.000297	0.0003	0.000293	0.00027	0.000303	0.000319	0.000349	0.000324	0.0003
	905.	PRDX2_MOUSE	0.000677	0.000742	0.000675	0.000588	0.000754	0.00063	0.000703	0.000812	0.000736	0.00073	0.000751	0.000856	0.000839	0.000862	0.00085
	906.	Q91XH5_MOUSE	0.00031	0.000327	0.000316	0.000313	0.000301	0.000366	0.000307	0.00035	0.000359	0.000335	0.000378	0.000402	0.000408	0.000397	0.000423
	907.	HPCL4_MOUSE	0.000409	0.000472	0.000449	0.000359	0.000472	0.000461	0.000509	0.000459	0.000498	0.000452	0.000328	0.000436	0.000459	0.000436	0.000424
	908.	CRYAB_MOUSE	5.79e-05	4.31e-05	5.53e-05	4.46e-05	5.24e-05	6.88e-05	5.41e-05	7.55e-05	6.65e-05	6.41e-05	0.000129	0.000142	9.56e-05	0.000107	0.000115
	909.	MYL6_MOUSE	0.000202	0.000237	0.000225	0.000303	0.000221	0.000142	0.000211	0.000189	0.000191	0.00019	0.000339	0.00029	0.000312	0.000277	0.000285
	910.	CYRIB_MOUSE	0.00153	0.00159	0.00146	0.000835	0.00149	0.00138	0.00156	0.000935	0.00152	0.000883	0.00072	0.00137	0.00135	0.000891	0.000867
	911.	F8VPQ1_MOUSE	2.98e-05	2.61e-05	2.99e-05	3.09e-05	2.87e-05	2.92e-05	3.79e-05	2.97e-05	2.5e-05	2.93e-05	2.14e-05	2.58e-05	3.2e-05	2.38e-05	2.35e-05
	912.	CANB1_MOUSE	0.000313	0.000389	0.000368	0.000456	0.000436	0.000249	0.000325	0.000396	0.000382	0.000348	0.000134	0.000201	0.000192	0.000267	0.000282
	913.	RS16_MOUSE	0.000788	0.00078	0.000899	0.000929	0.00089	0.000638	0.000628	0.000622	0.000848	0.000823	0.000725	0.000607	0.000744	0.000699	0.000645
	914.	MK03_MOUSE	0.000338	0.000306	0.000286	0.000296	0.00031	0.000319	0.000205	0.000326	0.000285	0.000274	0.000327	0.000502	0.000454	0.000239	0.000287
	915.	E0CZE0_MOUSE	0.000131	0.000111	0.000125	0.00014	0.000133	9.47e-05	9.17e-05	9.83e-05	0.000103	8.49e-05	9.88e-05	0.000105	9.26e-05	0.000108	0.0001
	916.	TPPP_MOUSE	0.000411	0.000303	0.00035	0.000324	0.00038	0.00037	0.000315	0.000396	0.000338	0.0003	0.000387	0.000377	0.000425	0.000399	0.000409
	917.	PSA4_MOUSE	0.000213	0.000202	0.000229	0.000196	0.000234	0.000174	0.000176	0.000202	0.000195	0.000202	0.000166	0.000189	0.00018	0.00019	0.000178
	918.	CSRP1_MOUSE	0.000305	0.000362	0.000313	0.000373	0.000297	0.000261	0.000287	0.000376	0.000348	0.000338	0.000357	0.00036	0.000385	0.000378	0.000397
	919.	Q5SW88_MOUSE	0.000108	8.51e-05	7.89e-05	9.36e-05	0.000119	0.000115	0.000101	8.48e-05	8.9e-05	0.000105	0.000111	0.000104	3.81e-05	8.39e-05	0.000108
	920.	SUCB2_MOUSE	0.000179	0.000216	0.000169	0.000169	0.000184	0.000199	0.000169	0.000196	0.000215	0.000175	0.000276	0.00021	0.000254	0.000249	0.00018
	921.	COX6C_MOUSE	9.16e-05	8.96e-05	9.01e-05	9.73e-05	9.09e-05	0.000121	9.96e-05	0.000131	0.000126	0.000126	0.000102	9.34e-05	0.00011	0.000103	0.000101
	922.	RALA_MOUSE	0.000251	0.00027	0.000252	0.000263	0.000249	0.000219	0.000233	0.000241	0.00025	0.000247	0.000217	0.00024	0.000225	0.000251	0.000234
	923.	SCAI_MOUSE	0.000107	0.000122	0.0001	7.92e-05	0.000107	9.94e-05	9.17e-05	0.000115	0.000128	0.000117	9.75e-05	9.02e-05	0.000101	0.000115	0.000109
	924.	1433B_MOUSE	0.000797	0.000798	0.000964	0.00105	0.001	0.000591	0.000778	0.000849	0.00092	0.000846	0.000395	0.000572	0.000435	0.00045	0.000557
	925.	GDAP1_MOUSE	0.000306	0.000337	0.000287	0.000309	0.000287	0.000356	0.000345	0.00035	0.000334	0.00024	0.000294	0.000243	0.000326	0.000315	0.0003
	926.	RS8_MOUSE	0.000398	0.000361	0.000382	0.000373	0.000401	0.000343	0.00037	0.00036	0.000373	0.000344	0.000434	0.000474	0.000406	0.00041	0.000426
	927.	ST4A1_MOUSE	0.000158	0.000211	0.000199	0.000199	0.000192	0.000185	0.000179	0.000176	0.000205	0.000191	0.000125	0.000132	0.000119	0.000159	0.000153
	928.	PSMD5_MOUSE	0.000136	0.000153	0.000127	0.000144	0.000146	0.000158	0.000152	0.000149	0.000135	0.000156	0.000142	0.000121	0.000183	0.00013	0.000168
	929.	UB2V2_MOUSE	3.31e-05	3.72e-05	3.04e-05	2.66e-05	3.69e-05	3.95e-05	3.22e-05	3.67e-05	4.05e-05	3.82e-05	2.91e-05	3.15e-05	2.98e-05	3.14e-05	2.89e-05
	930.	CSTN1_MOUSE	6.34e-05	4.56e-05	5.82e-05	5.89e-05	5.56e-05	6.22e-05	8.52e-05	7.82e-05	5.32e-05	6.35e-05	5.1e-05	5.08e-05	4.79e-05	5.84e-05	5.36e-05
	931.	TPRGL_MOUSE	9.98e-05	0.000105	9.84e-05	9.68e-05	7.13e-05	9.24e-05	9.95e-05	0.000107	9.85e-05	9.16e-05	9.23e-05	0.000104	9.7e-05	8.23e-05	9.69e-05
	932.	B7ZWL1_MOUSE	1.91e-05	2.38e-05	1.48e-05	1.27e-05	2.05e-05	7.33e-06	2.01e-05	1.69e-05	2.06e-05	2.03e-05	2.52e-05	2.12e-05	1.76e-05	2.44e-05	2.42e-05
	933.	GBRA1_MOUSE	8.33e-05	0.000107	0.000108	9.45e-05	0.000124	9.79e-05	9.26e-05	9.18e-05	9.54e-05	9.13e-05	8.23e-05	8.62e-05	8.27e-05	8.72e-05	9.81e-05
	934.	PURB_MOUSE	0.00027	0.000262	0.000265	0.000245	0.00028	0.00022	0.000251	0.000258	0.000241	0.000254	0.000217	0.000203	0.000241	0.000241	0.000222
	935.	Q8CBC8_MOUSE	0.000246	0.000263	0.000257	0.000282	0.00025	0.000221	0.000311	0.00031	0.000253	0.00026	0.000282	0.000242	0.000266	0.000293	0.000306
	936.	MFF_MOUSE	0.000133	0.000124	0.000107	0.000109	0.000123	0.000105	0.000104	9.5e-05	0.000106	0.000106	0.000105	5.46e-05	0.000121	0.000111	0.000118
	937.	YKT6_MOUSE	0.000144	7.86e-05	0.000135	0.000146	0.000141	0.000131	0.000118	0.000136	0.000135	0.000126	0.000126	0.000142	0.00013	0.000127	0.000129
	938.	FERM2_MOUSE	5.8e-05	5.31e-05	6.88e-05	5.68e-05	6.18e-05	5.74e-05	6.67e-05	5.03e-05	4.88e-05	5.76e-05	6.81e-05	6.59e-05	6.35e-05	6.04e-05	6.27e-05
	939.	ML12B_MOUSE	8.22e-05	9.32e-05	0.000104	0.0001	8.92e-05	8.63e-05	8.51e-05	9.85e-05	9.18e-05	8.48e-05	9.76e-05	0.000111	0.000117	0.0001	0.000114
	940.	E9Q1W0_MOUSE	0.00037	0.000388	0.000301	0.000316	0.000347	0.000272	0.00027	0.000263	0.000271	0.000266	0.000305	0.000335	0.000354	0.000305	0.000311
	941.	A0A2R8W6P0_MOUSE	2.23e-05	1.71e-05	1.95e-05	1.97e-05	2.18e-05	2.16e-05	2.33e-05	1.88e-05	1.7e-05	1.81e-05	1.63e-05	2.13e-05	1.63e-05	1.75e-05	1.51e-05
	942.	F10A1_MOUSE	0.000611	0.000638	0.000632	0.000673	0.000568	0.000616	0.000696	0.000622	0.000587	0.000599	0.000677	0.000651	0.000695	0.00066	0.000614
	943.	HNRPQ_MOUSE	3.59e-05	3.83e-05	2.82e-05	2.78e-05	3.35e-05	2.99e-05	2.2e-05	3.42e-05	3.76e-05	3.29e-05	2.94e-05	3.68e-05	3.17e-05	3.53e-05	4.16e-05
	944.	RL13A_MOUSE	0.000486	0.000505	0.000529	0.000537	0.000509	0.000454	0.000576	0.00051	0.000509	0.00052	0.000534	0.000457	0.000479	0.000506	0.00051
	945.	A0A140T8J4_MOUSE	0.000142	0.000138	0.000122	0.000145	0.000139	0.000133	0.000144	0.00014	0.000129	0.000133	7.99e-05	8.84e-05	0.000148	0.000162	0.000132
	946.	E9QPX3_MOUSE	0.000407	0.000431	0.000417	0.000479	0.000464	0.000353	0.000476	0.000452	0.000441	0.000448	0.00028	0.000294	0.000334	0.000297	0.000337
	947.	LANC1_MOUSE	0.00015	0.000143	0.000147	0.000113	0.000121	3.55e-05	0.000149	0.000162	0.00012	0.000142	0.000123	0.000134	0.000133	0.000111	0.000125
	948.	A0A0A6YW36_MOUSE	0.000187	0.000171	0.000186	0.000158	0.000188	0.0002	0.00019	0.000161	0.000163	0.000154	0.000146	0.000133	0.000145	0.000161	0.000165
	949.	Q3U741_MOUSE	0.000204	0.000187	0.000201	0.000176	0.000206	0.000201	0.000197	0.000206	0.000201	0.000193	0.000235	0.000238	0.000255	0.000231	0.000234
	950.	ODPX_MOUSE	9.49e-05	0.000115	0.000126	0.0001	8.45e-05	0.00011	0.00011	0.000103	0.000114	0.000113	0.000106	0.000114	0.000113	9.34e-05	0.000103
	951.	PGES2_MOUSE	6.79e-05	9.07e-05	7.05e-05	0.000146	0.000114	7.78e-05	8.83e-05	9.7e-05	9.6e-05	7.51e-05	6.21e-05	8.61e-05	0.000101	5.62e-05	7.32e-05
	952.	KPCD_MOUSE	0.00011	0.000109	0.00011	0.000104	8.7e-05	7.92e-05	8.01e-05	0.000114	0.000104	9.69e-05	7.67e-05	0.000106	0.000121	0.00013	0.000118
	953.	DDX6_MOUSE	0.000258	0.000173	0.000253	0.000213	0.000238	0.000229	0.000206	0.000195	0.000155	0.000215	0.000255	0.000252	0.000245	0.000261	0.000279
	954.	P5CS_MOUSE	4.36e-05	4.28e-05	3.6e-05	3.8e-05	4.04e-05	4.47e-05	3.33e-05	3.51e-05	3.68e-05	3.86e-05	3.98e-05	3.69e-05	4.64e-05	3.85e-05	3.68e-05
	955.	CADM4_MOUSE	0.000264	0.000216	0.000271	0.000176	0.00026	0.000223	0.000233	0.000232	0.000224	0.000227	0.000231	0.000259	0.000242	0.000224	0.000253
	956.	PIN1_MOUSE	0.000254	0.000262	0.000257	0.000245	0.000266	0.000236	0.000212	0.000254	0.000236	0.000219	0.000223	0.000212	0.000222	0.000236	0.000238
	957.	IF4A2_MOUSE	8.18e-05	7.82e-05	8.7e-05	7.68e-05	8.51e-05	7.64e-05	7.18e-05	7.34e-05	8.03e-05	7.22e-05	2.61e-05	6.37e-05	7.13e-05	7.19e-05	5.92e-05
	958.	A4_MOUSE	0.000138	0.000123	0.00014	0.00015	0.000146	0.000153	0.000147	0.000149	0.000116	0.000139	0.000103	0.000122	0.000117	0.0001	0.000114
	959.	GSH1_MOUSE	2.82e-05	3.05e-05	2.65e-05	2.19e-05	3.04e-05	2.9e-05	2.84e-05	2.84e-05	3.07e-05	2.83e-05	3.02e-05	3.32e-05	2.73e-05	2.99e-05	3.2e-05
	960.	A0A0R4J087_MOUSE	8.66e-05	0.000118	8.57e-05	8.5e-05	8.76e-05	0.00011	9.91e-05	8.58e-05	9.32e-05	0.000102	7.35e-05	6.14e-05	7.28e-05	8.12e-05	8.63e-05
	961.	HARS1_MOUSE	0.000164	0.000164	0.000174	0.000159	0.000157	0.00017	0.000155	0.000161	0.000165	0.000154	0.000181	0.000172	0.000175	0.000169	0.000174
	962.	CKAP4_MOUSE	4.46e-05	5.07e-05	3.59e-05	4.65e-05	3.72e-05	5.11e-05	3.93e-05	4.91e-05	4.57e-05	5.01e-05	7.56e-05	7.84e-05	6.81e-05	6.16e-05	7.64e-05
	963.	NDUBA_MOUSE	0.000372	0.000423	0.000382	0.000413	0.000422	0.000421	0.000294	0.000436	0.000454	0.000431	0.000337	0.000338	0.000345	0.000367	0.000378
	964.	HEMH_MOUSE	6.54e-05	4.65e-05	6.83e-05	7.22e-05	3.65e-05	6.51e-05	5.75e-05	7.74e-05	6.54e-05	4.04e-05	6.34e-05	6.2e-05	5.9e-05	4.86e-05	5.82e-05
	965.	G5E8G3_MOUSE	0.000787	0.000821	0.0013	0.000788	0.00125	0.000797	0.000707	0.000821	0.000752	0.000732	0.000676	0.000657	0.00108	0.000789	0.000692
	966.	Q6NZD2_MOUSE	0.000145	0.000136	0.000114	0.000119	0.000129	0.000144	0.000116	0.000136	0.000133	0.000129	0.000164	0.000176	0.000165	0.00017	0.000165
	967.	Q8JZX5_MOUSE	0.000173	0.000202	0.000216	0.000221	0.000223	0.000208	0.000201	0.00021	0.00021	0.000214	0.000187	0.000193	0.000203	0.000199	0.00017
	968.	FABPH_MOUSE	0.000373	0.000344	0.000422	0.000492	0.000398	0.000375	0.000361	0.000391	0.000356	0.000366	0.000313	0.000315	0.000339	0.000327	0.000337
	969.	RUVB2_MOUSE	6.18e-05	7.4e-05	7.28e-05	6.32e-05	6.08e-05	6.33e-05	7.07e-05	6.98e-05	6.07e-05	6.71e-05	8.35e-05	8.68e-05	7.54e-05	7.33e-05	7.09e-05
	970.	PKP4_MOUSE	9.03e-05	8.78e-05	9.42e-05	0.000105	8.73e-05	7.59e-05	8e-05	7.59e-05	7.88e-05	8.38e-05	8.91e-05	3.54e-05	0.000101	7.87e-05	7.17e-05
	971.	DIRA2_MOUSE	0.000589	0.000476	0.000592	0.000567	0.00059	0.000486	0.000505	0.000289	0.000529	0.000508	0.00035	0.000218	0.000339	0.000411	0.000224
	972.	ILF2_MOUSE	0.00032	0.000273	0.000254	0.000323	0.00029	0.000241	0.000253	0.000277	0.000327	0.00029	0.000308	0.000354	0.000286	0.000356	0.000293
	973.	Q3TDT0_MOUSE	3.67e-05	6.35e-05	6.09e-05	4.72e-05	7.28e-05	6.32e-05	2.23e-05	5.62e-05	5.49e-05	6.48e-05	3.06e-05	7.8e-05	6.66e-05	6.42e-05	8.27e-05
	974.	RIDA_MOUSE	0.000248	0.000186	0.000201	0.000168	0.000251	0.000225	0.000258	0.000203	0.000185	0.000194	0.000455	0.00041	0.000283	0.000318	0.000325
	975.	LNEBL_MOUSE	0.000147	0.000167	0.000131	6.75e-05	0.000159	0.000135	0.000108	0.000124	8.89e-05	9.83e-05	0.000131	0.000123	0.00014	0.000126	0.000132
	976.	THNS1_MOUSE	6.93e-05	6.52e-05	6.73e-05	7.39e-05	6.15e-05	5.82e-05	5.65e-05	6.27e-05	6.65e-05	6.82e-05	5.97e-05	5.85e-05	6.64e-05	4.67e-05	5.79e-05
	977.	Q5EBP8_MOUSE	0.000249	0.000139	0.000199	0.000192	0.000214	0.000217	0.000272	0.000135	0.000288	0.000123	0.000143	0.000138	0.000215	0.000214	0.000234
	978.	ABHGA_MOUSE	3.85e-05	2.89e-06	3.37e-05	3.14e-05	3.32e-05	4.19e-05	3.79e-05	5.01e-05	4.38e-05	3.61e-05	3.55e-05	4.07e-05	4.28e-05	4.74e-05	4.65e-05
	979.	ELOB_MOUSE	0.0002	0.000159	0.000214	0.000309	0.000239	0.000204	0.000229	0.000298	0.000173	0.000175	0.000199	0.000128	0.000153	0.000165	0.000226
	980.	HIBCH_MOUSE	0.000138	0.000132	0.000116	0.000102	0.000125	0.000155	0.000154	0.000144	0.000132	0.00014	0.00014	0.000162	0.000149	0.000153	0.000142
	981.	RUVB1_MOUSE	0.000133	0.000143	0.000129	0.000139	0.000144	0.000124	0.000149	0.00015	0.000144	0.00014	0.000183	0.000173	0.000174	0.000165	0.00016
	982.	TOM40_MOUSE	0.000196	0.000178	0.000195	0.000191	0.00017	0.000173	0.000203	0.000204	0.000178	0.000193	0.000169	0.000166	0.000173	0.000179	0.000147
	983.	ACSL3_MOUSE	3.59e-05	3.73e-05	3.54e-05	3.62e-05	3.47e-05	3.16e-05	2.73e-05	3.47e-05	3.02e-05	1.22e-05	4.13e-05	4.32e-05	3.81e-05	4.23e-05	2.6e-05
	984.	ACOT9_MOUSE	0.000251	0.000211	0.000139	0.000181	0.000163	0.000222	0.000204	0.000199	0.000215	0.000216	0.000221	0.000256	0.000201	0.000232	0.000191
	985.	KKCC2_MOUSE	0.000114	0.000127	0.00012	0.000111	0.000127	0.000119	7.98e-05	9.8e-05	9.91e-05	0.000109	9.18e-05	8.55e-05	9.72e-05	9.53e-05	9.82e-05
	986.	LIN7A_MOUSE	9.47e-05	0.000116	0.000124	0.000144	8.08e-05	9.93e-05	0.000112	9.83e-05	8.19e-05	0.00011	7.94e-05	8.15e-05	8e-05	8.29e-05	0.000101
	987.	THIM_MOUSE	0.000299	0.000272	0.000255	0.000292	0.000296	0.000277	0.000317	0.000252	0.000201	0.000291	0.000259	0.000315	0.000297	0.00032	0.00034
	988.	E9QMP6_MOUSE	0.00013	0.000129	0.00015	0.000138	0.000143	0.000123	0.000104	7.78e-05	0.000114	0.000115	0.000109	0.000105	0.000113	9.99e-05	0.000103
	989.	TM1L2_MOUSE	0.000144	0.000149	0.000137	0.000133	0.000116	0.00015	0.000132	0.000139	0.000152	0.000133	0.000128	0.000143	0.000134	0.000153	0.000144
	990.	NUMBL_MOUSE	0.000201	0.000101	9.98e-05	0.000186	0.000105	0.00017	0.000148	0.000111	9.27e-05	0.000148	0.000123	0.000145	0.000159	0.0001	9.37e-05
	991.	PLD3_MOUSE	9.97e-05	9.25e-05	8.01e-05	7.47e-05	0.000101	8.8e-05	9.17e-05	0.000107	7.92e-05	8.05e-05	9.05e-05	0.000101	0.000116	9.11e-05	8.87e-05
	992.	CYC_MOUSE	0.0019	0.00181	0.00223	0.00257	0.00219	0.00164	0.00153	0.00173	0.00205	0.00183	0.00132	0.00135	0.00142	0.00138	0.00147
	993.	GNL1_MOUSE	5.28e-05	0.000122	0.000114	9.53e-05	0.00011	0.000106	9.27e-05	0.00012	0.000115	4.21e-05	0.000113	0.000112	0.000125	0.000126	0.000112
	994.	SC6A1_MOUSE	0.000235	0.000207	0.000208	0.000197	0.000241	0.000259	0.000285	0.000243	0.000214	0.000252	0.000189	0.000145	0.000151	0.000176	0.000191
	995.	CUL2_MOUSE	5.04e-05	4.57e-05	1.8e-05	3.82e-05	2.33e-05	4.46e-05	4.87e-05	3.91e-05	2.65e-05	4.9e-05	5.11e-05	4.16e-05	5.27e-05	5.2e-05	4.27e-05
	996.	SCMC3_MOUSE	0.000194	0.000181	0.000152	0.000149	0.000182	0.000192	0.00019	0.000191	0.000162	0.000178	0.000153	0.000166	0.000121	0.000178	0.000167
	997.	GRHPR_MOUSE	0.000211	0.00021	0.000223	0.000242	0.000193	0.000235	0.000232	0.000238	0.000224	0.000242	0.000233	0.000263	0.000262	0.000245	0.000225
	998.	TADBP_MOUSE	0.000264	0.000274	0.000291	0.000401	0.000267	0.000264	0.000248	0.000267	0.000272	0.000263	0.000277	0.000289	0.0003	0.000319	0.000282
	999.	D3YXC2_MOUSE	0.000478	0.000382	0.000451	0.000309	0.000229	0.000454	0.000447	0.00043	0.000435	0.000438	0.000302	0.000399	0.000392	0.000414	0.000411
	1000.	HACD3_MOUSE	0.000232	0.000183	0.000204	0.000194	0.000231	0.000136	0.000107	0.000198	0.000218	0.000234	0.000221	0.000147	0.000143	0.000137	0.000156
	1001.	RS27A_MOUSE	0.0016	0.0016	0.0017	0.00159	0.00163	0.00223	0.00174	0.00211	0.00155	0.00171	0.00197	0.00213	0.00185	0.00191	0.00197
	1002.	TWF1_MOUSE	0.000183	0.000185	0.00016	0.00017	0.000194	0.000165	0.000158	0.000167	0.000158	0.000158	0.00019	0.00021	0.000199	0.000184	0.000179
	1003.	ERP29_MOUSE	0.000214	0.000264	0.00021	0.000251	0.000243	0.000229	0.000254	0.000261	0.000258	0.00025	0.000288	0.000313	0.000239	0.000282	0.000287
	1004.	MARCS_MOUSE	4.06e-05	4.97e-05	2.06e-05	5.06e-05	2.86e-05	3.59e-05	4.81e-05	1.95e-05	4.71e-05	4.91e-05	4.08e-05	3.92e-05	3.5e-05	3.46e-05	3.38e-05
	1005.	GTR3_MOUSE	0.000368	0.000418	0.000389	0.000369	0.000382	0.000454	0.00046	0.000438	0.00043	0.000429	0.0003	0.000339	0.000364	0.000342	0.000318
	1006.	ACADV_MOUSE	0.000106	0.000103	0.0001	0.000109	9.14e-05	0.000108	0.000103	0.000101	0.000105	9.02e-05	0.000124	0.000128	0.000143	0.000121	0.000109
	1007.	FABP5_MOUSE	9.56e-05	9.11e-05	0.000117	0.000103	7.57e-05	0.000101	0.000136	0.000109	7.11e-05	0.000137	0.000239	0.000217	0.000176	0.000194	0.000192
	1008.	ARPC5_MOUSE	3.61e-05	2.94e-05	3.38e-05	3.14e-05	3.65e-05	4.04e-05	3.18e-05	3.74e-06	3.71e-05	2.95e-05	1e-05	4.49e-05	4.19e-05	3.59e-05	3.86e-05
	1009.	FA98B_MOUSE	4.21e-05	4.41e-05	5.77e-05	5.19e-05	4.88e-05	4.99e-05	4.81e-05	5.03e-05	4.46e-05	4.8e-05	4.57e-05	4.93e-05	4.18e-05	4.51e-05	4.38e-05
	1010.	STRN_MOUSE	8.23e-05	8.21e-05	9.58e-05	0.000183	8.84e-05	8.99e-05	8.22e-05	9.17e-05	7.81e-05	6.65e-05	5.51e-05	8.67e-05	6.99e-05	8.31e-05	8.35e-05
	1011.	SFXN1_MOUSE	0.000231	0.000237	0.000218	0.000209	0.000244	0.000233	0.000237	0.000215	0.00021	0.000222	0.000211	0.00025	0.00021	0.000228	0.000234
	1012.	DCTN4_MOUSE	0.000283	0.000234	0.000341	0.000361	0.00032	0.000268	0.000242	0.00026	0.000263	0.000258	0.000264	0.00027	0.000276	0.000248	0.00021
	1013.	SYUA_MOUSE	0.000432	0.000375	0.000427	0.000433	0.000432	0.00041	0.00036	0.000382	0.000366	0.000332	0.000289	0.000323	0.00033	0.000307	0.000351
	1014.	DNJA1_MOUSE	0.000268	0.000241	0.000238	0.000233	0.000257	0.000263	0.000248	0.000272	0.000222	0.000245	0.000239	0.000191	0.00024	0.000185	0.00024
	1015.	Q9D6D0_MOUSE	0.000134	0.000131	0.000108	9.06e-05	0.000122	0.000135	0.000123	0.00011	0.000112	0.000125	0.000109	9.18e-05	0.000115	0.000118	0.000112
	1016.	NDUB8_MOUSE	0.000145	0.000139	0.000142	0.000148	0.000186	0.000198	0.000166	0.000149	0.000151	0.000154	0.000154	0.000172	0.000154	0.00014	0.000185
	1017.	TCPR1_MOUSE	0.00019	0.000161	0.000153	0.000163	0.000201	9.13e-05	7.07e-05	9.77e-05	0.00018	0.00016	0.000124	9.49e-05	0.000137	0.000117	0.000117
	1018.	UBQL2_MOUSE	2.74e-05	2.1e-05	3.45e-05	3.34e-05	3.19e-05	2.24e-05	2.38e-05	2.87e-05	1.45e-05	2.95e-05	2.81e-05	2.69e-05	2.07e-05	1.54e-05	2.22e-05
	1019.	E9Q4M4_MOUSE	0.000192	0.000168	0.000193	0.000196	0.00016	0.000189	0.000193	0.0002	0.000181	0.000192	0.000165	0.000169	0.000113	0.000172	0.000153
	1020.	Q8BH80_MOUSE	0.000204	0.000231	0.000221	0.000237	0.000238	0.000198	0.00015	0.000213	0.000199	0.00017	0.000166	0.000196	0.000181	0.000151	0.000177
	1021.	G5E8R0_MOUSE	0.000135	0.000156	0.000117	0.000153	0.000111	0.000139	0.00015	0.000131	0.000145	0.00015	0.000122	0.000129	0.000154	0.000132	0.000142
	1022.	Q3TYE5_MOUSE	0.00099	0.000894	0.000993	0.000949	0.000973	0.000944	0.000954	0.000908	0.000867	0.000928	0.000811	0.000772	0.000794	0.000837	0.000849
	1023.	SAE2_MOUSE	3.28e-05	3e-05	3.82e-05	3.19e-05	2.37e-05	2.86e-05	2.64e-05	3.07e-05	2.94e-05	2.69e-05	2.92e-05	2.98e-05	2.75e-05	3.01e-05	2.71e-05
	1024.	OST48_MOUSE	0.000341	0.000318	0.000294	0.000254	0.000286	0.000311	0.000304	0.000316	0.000315	0.000315	0.00041	0.000407	0.000371	0.000414	0.000394
	1025.	A0A0J9YUZ4_MOUSE	0.000127	0.000131	0.00011	0.000138	0.000114	0.000122	0.000102	0.000129	0.00014	0.000125	0.000165	0.000206	0.000174	0.000186	0.00019
	1026.	THTM_MOUSE	0.000227	0.000192	0.000196	0.000186	0.000197	0.000206	0.0002	0.000173	0.000207	0.000189	0.000201	0.000261	0.000235	0.000211	0.000223
	1027.	Q91VB8_MOUSE	0.000799	0.000488	0.000418	0.000601	0.000422	0.000948	0.00183	0.000647	0.0019	0.00189	0.00195	0.000565	0.000474	0.000444	8.73e-05
	1028.	GGT7_MOUSE	6.62e-05	6.97e-05	6.08e-05	6.3e-05	6.15e-05	6.74e-05	6.68e-05	6.03e-05	6.43e-05	6.94e-05	4.63e-05	4.4e-05	6.78e-05	6.35e-05	6.56e-05
	1029.	VPS45_MOUSE	0.00011	0.000121	0.000106	0.000113	0.000103	0.000103	9.29e-05	0.000109	0.00011	0.000124	0.000105	0.000114	0.000135	0.000138	0.000115
	1030.	SC22B_MOUSE	0.000306	0.000317	0.000278	0.000277	0.000306	0.000346	0.000299	0.000328	0.000317	0.000295	0.000277	0.000319	0.000324	0.000317	0.000315
	1031.	OGA_MOUSE	0.000166	0.000194	0.000165	0.000164	0.00018	0.000189	0.000181	0.000191	0.000185	0.000192	0.000177	0.00019	0.000198	0.000182	0.000197
	1032.	I7HLV2_MOUSE	0.000167	0.000176	0.000173	0.000168	0.000177	0.000189	0.0002	0.000217	0.000222	0.000198	0.00019	0.000198	0.000199	0.000198	0.000203
	1033.	DECR_MOUSE	0.000136	0.000147	0.000126	0.000116	0.000121	0.000136	0.00014	0.000145	0.000143	0.000143	0.000208	0.000219	0.00019	0.000206	0.000182
	1034.	G3UWV4_MOUSE	4.83e-05	5.49e-05	4.65e-05	4.95e-05	4.87e-05	3.34e-05	4.11e-05	3.83e-05	3.86e-05	4.25e-05	3.78e-05	3.84e-05	4.72e-05	3.93e-05	4.34e-05
	1035.	SGT1_MOUSE	5.44e-05	4.86e-05	5.89e-05	5.34e-05	5.12e-05	5.39e-05	5.94e-05	5.46e-05	4.06e-05	5.53e-05	4.89e-05	4.33e-05	5.12e-05	4.68e-05	3.4e-05
	1036.	RAB21_MOUSE	0.00016	0.000158	0.000271	0.000215	0.000111	0.000357	0.000294	0.000299	0.000267	0.000291	0.000325	0.000175	0.000162	0.000331	0.000174
	1037.	LGUL_MOUSE	0.000291	0.000289	0.000267	0.000243	0.000296	0.000236	0.000287	0.000358	0.000312	0.000305	0.000269	0.000318	0.000282	0.00031	0.000314
	1038.	ATX10_MOUSE	0.000176	0.00016	0.000148	0.000188	0.000163	0.000175	0.00016	0.000112	0.000171	0.000181	0.000224	0.000196	0.00018	0.000146	0.000176
	1039.	IF2G_MOUSE	0.000191	0.000178	0.00021	0.000167	0.000199	0.000175	0.000201	0.000185	0.000201	0.0002	0.000198	0.000162	0.000178	0.000199	0.000194
	1040.	HCN2_MOUSE	7.45e-06	6.01e-06	2.58e-06	7.6e-06	5.88e-06	8.76e-06	8.4e-06	6.49e-06	6.84e-06	5.76e-06	6.37e-06	5.86e-06	7.08e-06	8.02e-06	1.22e-06
	1041.	NCALD_MOUSE	8.72e-05	9.58e-05	0.000108	0.000111	0.000125	9.36e-05	9.71e-05	9.48e-05	9.17e-05	9.56e-05	4.35e-05	7.64e-05	7.95e-05	9.15e-05	7.11e-05
	1042.	CBPE_MOUSE	0.000191	0.000174	0.000166	0.00019	0.000185	0.00017	0.000168	0.000161	0.000164	0.000186	0.000228	0.000189	0.000201	0.000207	0.000202
	1043.	B1AT92_MOUSE	0.000185	0.000187	0.00019	0.000205	0.000187	0.000172	8.3e-05	0.000193	0.000184	0.000194	0.000132	0.000181	0.000203	0.000186	0.000179
	1044.	A0A087WS23_MOUSE	0.000234	0.000262	0.000271	0.000362	0.000248	0.000192	0.000227	0.000247	0.000273	0.0003	0.000258	0.000239	7.59e-05	0.000271	9.18e-05
	1045.	PEPD_MOUSE	5.08e-05	4.41e-05	4.77e-05	5.01e-05	3.54e-05	5.09e-05	4.49e-05	5.49e-05	5.56e-05	5.29e-05	7.01e-05	5.28e-05	6.04e-05	6.7e-05	6.77e-05
	1046.	VMA5A_MOUSE	4.82e-05	4.8e-05	4.3e-05	4.48e-05	3.32e-05	5.4e-05	5.6e-05	5.68e-05	4.7e-05	3.89e-05	8.23e-05	0.00011	9.14e-05	7.99e-05	7.79e-05
	1047.	ABLM2_MOUSE	0.000177	0.000171	0.000132	0.00017	0.000172	0.000145	0.000124	0.000154	0.000144	0.000129	0.000142	0.000115	0.000158	0.000109	0.000149
	1048.	ADA23_MOUSE	0.00011	0.000116	8.84e-05	0.000104	0.000111	0.000113	8.55e-05	0.000107	0.000106	9.85e-05	9.04e-05	8.46e-05	9.67e-05	0.000101	9.49e-05
	1049.	1433G_MOUSE	1.87e-05	2.93e-05	3.68e-05	3.8e-05	2.15e-05	2.39e-05	2.12e-05	2.6e-05	2.07e-05	2.02e-05	3.02e-05	2.06e-05	3.55e-05	2.86e-05	3.18e-05
	1050.	F8WGT1_MOUSE	6.76e-05	0.000119	9.91e-05	0.000114	0.00012	6.69e-05	0.000113	0.000122	0.000102	0.000107	0.000129	0.000146	0.00013	0.000141	0.000128
	1051.	RHOG_MOUSE	0.000293	0.000372	0.000388	0.000422	0.000241	0.000386	0.000367	0.000409	0.000403	0.000421	0.000581	0.000491	0.000505	0.00054	0.000477
	1052.	CALM3_MOUSE	0.000217	0.000222	0.000227	0.000269	0.000275	0.000198	0.000231	0.000215	0.000214	0.000213	0.000191	0.000227	0.000245	0.00023	0.000239
	1053.	A2AMH5_MOUSE	6.45e-05	7.85e-05	8.8e-05	9.37e-05	7.48e-05	0.000104	9.17e-05	0.00011	8.51e-05	0.000105	0.000146	0.000152	0.000128	0.000143	0.000132
	1054.	RL5_MOUSE	0.000171	0.000144	0.000182	0.000171	0.000159	0.000204	0.000217	0.000206	0.00022	0.00022	0.000203	0.000169	0.000191	0.000197	0.000199
	1055.	MARE1_MOUSE	5.72e-05	1.18e-05	4.54e-05	3.19e-05	6.53e-05	4.6e-05	3.52e-05	3.56e-05	2.74e-05	2.65e-05	4.5e-05	4.83e-05	3.9e-05	4.09e-05	4.82e-05
	1056.	B7ZNL2_MOUSE	0.000123	0.000126	0.000188	0.000229	0.000146	0.000101	8.26e-05	9.99e-05	0.000112	0.000112	0.000104	0.000112	0.000109	0.000124	0.000104
	1057.	Q8CD76_MOUSE	7.37e-05	7.91e-05	8.71e-05	9.28e-05	8.14e-05	8.32e-05	8.44e-05	6.58e-05	6.47e-05	7.32e-05	8.23e-05	7.03e-05	7.04e-05	5.85e-05	6.16e-05
	1058.	MUTA_MOUSE	8.65e-05	8.47e-05	8.69e-05	8.45e-05	8.46e-05	8.08e-05	9.07e-05	7.78e-05	7.82e-05	8.48e-05	9.52e-05	9.13e-05	7.97e-05	9.39e-05	8.47e-05
	1059.	DTNA_MOUSE	9.18e-05	9.37e-05	0.00011	8.44e-05	7.11e-05	7.39e-05	5.94e-05	7.03e-05	8.76e-05	5.72e-05	7.21e-05	7.19e-05	7.6e-05	7.83e-05	7.54e-05
	1060.	HNRPD_MOUSE	0.000222	0.00022	0.000191	0.000203	0.000217	0.000233	0.000222	0.000208	0.000207	0.000207	0.000211	0.000239	0.00015	0.000202	0.000194
	1061.	ARPC4_MOUSE	0.000141	0.000152	6.34e-05	0.000127	0.000124	0.000118	0.000114	0.000145	0.000126	0.000137	0.000127	0.000116	0.000144	0.000147	0.000134
	1062.	MIC19_MOUSE	0.000232	0.000249	0.000241	0.000303	0.000236	0.000239	0.000297	0.000261	0.000255	0.000245	0.000236	0.000177	0.000213	0.000234	0.000208
	1063.	CSPG5_MOUSE	0.000205	0.000229	0.000231	0.000212	0.00021	0.000212	0.000201	0.000241	0.000229	7.87e-05	0.000164	0.000167	0.000191	0.000184	0.000196
	1064.	CATA_MOUSE	8.49e-05	8.93e-05	8.04e-05	8.53e-05	8.47e-05	9.24e-05	8.61e-05	7.42e-05	8.16e-05	9.19e-05	0.000128	0.000102	9.1e-05	0.000178	9.99e-05
	1065.	KAD3_MOUSE	0.000253	0.000274	0.000254	0.000252	0.000266	0.000275	0.000284	0.000176	0.00028	0.000279	0.000265	0.000323	0.000272	0.000279	0.000299
	1066.	IF5_MOUSE	0.000202	0.000212	0.000199	0.000217	0.000197	0.000237	0.0002	0.000173	0.00021	0.000205	0.000212	0.000156	0.000223	0.000205	0.000157
	1067.	A0A0R4J2B2_MOUSE	0.000128	0.00014	9.44e-05	0.000157	0.000126	0.000144	0.000153	0.000145	0.000137	0.000122	0.000217	0.000205	0.0002	0.000176	0.000178
	1068.	PPP6_MOUSE	3.73e-05	4.37e-05	3.86e-05	2.93e-05	3.64e-05	3.76e-05	4.37e-05	4e-05	3.53e-05	3.69e-05	3.51e-05	4.4e-05	4.77e-05	4.31e-05	3.83e-05
	1069.	ARF6_MOUSE	0.000318	0.000328	0.000322	0.00034	0.000319	0.000312	0.000304	0.000333	0.000329	0.000316	0.000273	0.000296	0.00031	0.000305	0.000323
	1070.	A0A1B0GRP7_MOUSE	0.000297	0.000275	0.000261	0.000325	0.000294	0.000281	0.000298	0.00032	0.000302	0.000325	0.000322	0.000328	0.000277	0.000316	0.000308
	1071.	ARP5L_MOUSE	0.000375	0.00039	0.000331	0.00034	0.000376	0.000359	0.000348	0.000392	0.00039	0.000366	0.000287	0.000336	0.000348	0.00034	0.000359
	1072.	ITPA_MOUSE	6.41e-05	5.46e-05	7.63e-05	5.17e-05	7.13e-05	5.81e-05	6.75e-05	7.27e-05	7.59e-05	6.98e-05	7.03e-05	6.99e-05	7.56e-05	8.7e-05	4.98e-05
	1073.	Q921R2_MOUSE	0.000204	0.00016	0.000226	0.000195	0.000217	0.000245	0.000134	0.000205	0.000199	0.000193	0.000227	0.000151	0.000227	0.000169	0.000187
	1074.	MP2K4_MOUSE	0.000184	0.000142	0.000171	0.000109	0.000213	0.000217	0.000185	0.000198	0.000189	0.00019	0.000183	0.000192	0.000195	0.000191	0.000177
	1075.	VPS29_MOUSE	0.000172	0.000186	0.000196	0.00022	0.000179	0.000182	0.000193	0.000162	0.000185	0.000153	0.000182	0.000123	0.000147	0.000173	0.000147
	1076.	Q3V2H3_MOUSE	6.39e-05	7.41e-05	7.26e-05	7.89e-05	6.42e-05	6.35e-05	6.32e-05	6.89e-05	6.87e-05	5.5e-05	7.37e-05	7.59e-05	7.84e-05	8.14e-05	6.77e-05
	1077.	GUAA_MOUSE	8.57e-05	9.09e-05	9.37e-05	9.18e-05	8.59e-05	9.29e-05	9.58e-05	8.86e-05	9.33e-05	8.47e-05	9.72e-05	4.45e-05	9.33e-05	9.07e-05	8.93e-05
	1078.	A0A2C9F2D2_MOUSE	9.04e-05	8.25e-05	0.00012	9.83e-05	8.36e-05	9.47e-05	8.72e-05	8.43e-05	8.42e-05	9.69e-05	9.79e-05	0.000102	9.77e-05	8.93e-05	8.79e-05
	1079.	AMPN_MOUSE	2.82e-05	3.79e-05	4.1e-05	2.64e-05	2.83e-05	3.15e-05	1.61e-05	1.82e-05	3.21e-05	2.32e-05	7.99e-05	5.91e-05	6.26e-05	7.95e-05	3.99e-05
	1080.	E9PV22_MOUSE	0.000127	5.79e-05	0.000106	8.81e-05	0.000112	0.000123	0.000109	0.000122	0.000115	7.77e-05	8.56e-05	7.97e-05	0.000132	0.000144	0.000115
	1081.	ECHD1_MOUSE	6.68e-05	7.4e-05	5.71e-05	6.41e-05	6.48e-05	7.28e-05	6.25e-05	7.1e-05	6.8e-05	7.01e-05	5.84e-05	6.41e-05	3.9e-05	7.08e-05	5.68e-05
	1082.	SRR_MOUSE	0.00051	0.000493	0.000439	0.000445	0.000492	0.000444	0.000459	0.000456	0.000461	0.000445	0.000354	0.000438	0.000416	0.000366	0.000431
	1083.	Q3UJB0_MOUSE	5.05e-05	4.91e-05	5.6e-05	4.81e-05	4.53e-05	4.56e-05	4.37e-05	4.09e-05	4.28e-05	3.36e-05	4.07e-05	4.3e-05	2.99e-05	4.26e-05	4.07e-05
	1084.	A0A6I8MWZ8_MOUSE	0.00018	8.22e-05	0.000213	0.000206	0.000186	0.000179	0.000195	0.000164	0.000162	0.000189	0.000164	0.000136	0.000138	0.000153	0.000146
	1085.	CTTB2_MOUSE	7.99e-05	7e-05	7.23e-05	6.98e-05	6.98e-05	6.9e-05	6.03e-05	6.24e-05	5.79e-05	5.6e-05	5.21e-05	5.35e-05	6.11e-05	5.56e-05	6.31e-05
	1086.	CC50A_MOUSE	8.15e-05	7.98e-05	8.69e-05	7.88e-05	8.93e-05	9.22e-05	7.73e-05	7.79e-05	7.97e-05	8.81e-05	8.82e-05	8.76e-05	8.27e-05	8.35e-05	7.9e-05
	1087.	A2CG35_MOUSE	0.000138	0.000137	0.00015	0.00013	0.000135	0.000118	0.000128	0.000113	0.000117	0.00011	9.99e-05	0.000111	0.000106	0.000102	0.000117
	1088.	UBE2K_MOUSE	5.49e-05	6.75e-05	6.84e-05	8.74e-05	7.2e-05	4.82e-05	6.94e-05	6.49e-05	6.47e-05	6.3e-05	3.84e-05	4.97e-05	5.19e-05	5.11e-05	4.68e-05
	1089.	A0A0G2JES3_MOUSE	0.000376	0.000392	0.000303	0.000397	0.000407	0.000244	0.000362	0.000379	0.000314	0.000363	0.000417	0.000444	0.000422	0.000419	0.000406
	1090.	ECI1_MOUSE	0.000242	0.00023	0.000229	0.00025	0.000243	0.000212	0.00027	0.000214	0.000242	0.000237	0.000281	0.000222	0.00026	0.000288	0.000233
	1091.	TEBP_MOUSE	0.000196	0.000209	0.000202	0.000235	0.000226	0.000106	0.000222	0.000224	0.000206	0.000207	0.000188	0.000188	0.000184	0.000192	0.000203
	1092.	BASI_MOUSE	0.000298	0.000277	0.000306	0.000302	0.000296	0.000286	0.000287	0.000274	0.000226	0.000276	0.00032	0.000281	0.000311	0.000289	0.000301
	1093.	RL23A_MOUSE	7.54e-05	8.06e-05	8.7e-05	7.58e-05	8.8e-05	7.94e-05	8.96e-05	8.93e-05	8.24e-05	8.5e-05	0.000107	0.000109	0.000106	9.88e-05	0.000104
	1094.	NDUC2_MOUSE	5.8e-05	6.68e-05	5.91e-05	6.83e-05	6.67e-05	6.99e-05	7.35e-05	7.46e-05	6.98e-05	6.7e-05	5.08e-05	5.39e-05	6.22e-05	5.83e-05	6.49e-05
	1095.	HECAM_MOUSE	0.000119	0.0001	0.000106	0.000124	0.00011	0.00012	0.000106	0.000101	6.61e-05	8.93e-05	0.000102	0.00013	8.12e-05	8.81e-05	0.000129
	1096.	GPX4_MOUSE	0.000158	0.000153	0.000239	0.00024	0.000186	0.00012	0.000127	0.000117	0.000194	0.00017	0.000144	9.87e-05	0.000126	0.000135	0.000115
	1097.	EPN1_MOUSE	0.000314	0.000323	0.000244	0.000364	0.000298	0.00035	0.000365	0.00034	0.000326	0.000312	0.000265	0.000245	0.000319	0.000298	0.000276
	1098.	SCP2_MOUSE	4.32e-05	4.88e-05	6.33e-05	5.99e-05	5.3e-05	5.16e-05	5.97e-05	4.82e-05	3.47e-05	4.91e-05	5.69e-05	6.88e-05	6.94e-05	6.33e-05	5.58e-05
	1099.	G3X8Y3_MOUSE	0.000104	9.96e-05	8.96e-05	8.69e-05	0.000103	0.000102	0.000106	9.98e-05	4.54e-05	9.9e-05	7.74e-05	8.66e-05	0.000102	0.000103	9.48e-05
	1100.	A0A0G2JGY9_MOUSE	0.000169	0.000161	0.000182	0.00015	0.000175	0.000157	0.000163	0.000156	0.000131	0.000125	0.000131	0.000106	0.000151	0.000136	0.000128
	1101.	A0A5F8MP96_MOUSE	0.000171	0.000175	0.000175	0.000175	0.000169	0.000179	0.000132	0.000166	0.000156	0.000154	0.000195	0.000212	0.000206	0.000203	0.000212
	1102.	S6A11_MOUSE	0.000483	0.000505	0.000526	0.000511	0.00056	0.00051	0.000435	0.000457	0.000472	0.000639	0.000621	0.000463	0.000469	0.000474	0.000481
	1103.	ATAD3_MOUSE	5.25e-05	4.81e-05	5.98e-05	4.97e-05	5.1e-05	6.63e-05	6.02e-05	7.05e-05	5.37e-05	5.8e-05	5.66e-05	4.24e-05	5.71e-05	5.18e-05	4.67e-05
	1104.	BTBDH_MOUSE	6.32e-05	4.9e-05	5.77e-05	4.73e-05	7.66e-05	6.75e-05	4.98e-05	6.95e-05	7.48e-05	5.6e-05	5.66e-05	4.28e-05	4.46e-05	4.99e-05	6.07e-05
	1105.	ARPC3_MOUSE	0.000469	0.000483	0.000513	0.000493	0.000498	0.000477	0.000416	0.000507	0.00052	0.000451	0.000386	0.000437	0.000476	0.00048	0.000462
	1106.	TNPO2_MOUSE	3.17e-05	3.05e-05	1.39e-05	2.57e-05	2.57e-05	3.39e-05	3.08e-05	2.56e-05	2.91e-05	3e-05	3.16e-05	3.31e-05	1.08e-05	1.54e-05	2.9e-05
	1107.	Q8BFQ1_MOUSE	0.000145	0.000172	0.000175	0.000187	0.000133	0.000125	8.32e-05	0.000155	0.000107	0.000127	0.000276	0.000229	0.000181	0.000239	0.000223
	1108.	FAAA_MOUSE	7.34e-05	6.95e-05	7.87e-05	8.53e-05	7.42e-05	7.64e-05	7.03e-05	7.93e-05	7.1e-05	7.27e-05	0.00011	0.000128	9.89e-05	0.000101	0.000115
	1109.	ILEUA_MOUSE	0.000139	0.000151	0.000141	0.000149	0.000116	0.000187	0.000175	0.000166	0.00012	0.000161	0.000288	0.000333	0.000251	0.000261	0.000264
	1110.	RAGP1_MOUSE	0.000134	0.000133	0.00013	0.000131	0.000131	0.000145	0.000146	0.000141	0.000121	0.000134	0.000139	0.000135	0.00013	0.000132	0.000123
	1111.	TMOD1_MOUSE	2.19e-05	2.52e-05	2.63e-05	2.57e-05	2.4e-05	1.85e-05	1.94e-05	2.22e-05	2.17e-05	1.64e-05	1.81e-05	1.92e-05	2.07e-05	1.8e-05	1.9e-05
	1112.	CYTC_MOUSE	0.000171	0.000118	0.000147	0.000123	0.000153	0.00014	0.000214	0.000182	0.000147	0.000181	0.000223	0.000203	0.000191	0.000129	0.000187
	1113.	A0A1W2P6P1_MOUSE	8.4e-05	8.66e-05	7.36e-05	8.94e-05	8.19e-05	7.92e-05	0.000103	8.66e-05	8.1e-05	8.32e-05	9.59e-05	8.92e-05	8.79e-05	9.85e-05	8e-05
	1114.	PSA2_MOUSE	0.0002	0.000195	0.000191	0.000187	0.000128	0.000196	0.000185	0.000167	0.000196	0.000197	0.000205	0.000226	0.000186	0.000193	0.000212
	1115.	STML2_MOUSE	7.28e-05	7.35e-05	7.49e-05	6.25e-05	7.44e-05	7.31e-05	7.17e-05	6.91e-05	4.2e-05	7.52e-05	7.29e-05	7.88e-05	8.54e-05	7.48e-05	6.66e-05
	1116.	DIRA1_MOUSE	3.54e-05	3.5e-05	2.98e-05	2.66e-05	3.08e-05	3.06e-05	3.15e-05	3.1e-05	3.24e-05	2.66e-05	2.24e-05	3.03e-05	3.2e-05	2.81e-05	3.14e-05
	1117.	PROF2_MOUSE	0.00027	0.000277	0.000282	0.000294	0.000255	0.000297	0.000329	0.00034	0.000323	0.000304	0.000281	0.000273	0.000323	0.000308	0.000313
	1118.	TGM2_MOUSE	4.55e-05	4.23e-05	5.99e-06	4.15e-05	3.85e-05	4.29e-05	4.02e-05	2.02e-05	4.55e-05	4.88e-05	0.000126	0.000126	8.88e-05	8.65e-05	9.96e-05
	1119.	TOLIP_MOUSE	0.000169	0.000169	0.000163	0.00015	0.000166	0.000159	0.000141	0.000174	0.000167	0.000148	0.000143	0.000158	0.000171	0.000182	0.00016
	1120.	CISD1_MOUSE	0.000528	0.000564	0.000587	0.000644	0.000536	0.000595	0.000674	0.0007	0.000612	0.000635	0.00052	0.000448	0.000525	0.000504	0.00057
	1121.	SMD2_MOUSE	3.55e-05	3.72e-05	3.54e-05	3.7e-05	3.38e-05	3.6e-05	2.99e-05	4.05e-05	3.63e-05	3.57e-05	3.67e-05	4.13e-05	3.34e-05	3.47e-05	3.64e-05
	1122.	G3XA53_MOUSE	0.00076	0.000593	0.00101	0.000546	0.000771	0.00112	0.000882	0.0012	0.00109	0.00111	0.00086	0.0006	0.00082	0.000809	0.000746
	1123.	G5E8T9_MOUSE	0.000138	0.000162	0.000155	0.000149	0.000151	0.000159	0.000171	0.000161	0.000174	0.000151	0.000119	0.000125	0.000122	0.000134	0.000122
	1124.	PICAL_MOUSE	0.000148	0.000126	0.000137	0.000107	0.000139	0.000128	0.000127	0.00013	0.000126	0.000122	0.000138	0.000159	0.000134	0.000136	0.000162
	1125.	K4DI58_MOUSE	0.000471	0.000445	0.000447	0.000437	0.000471	0.000478	0.000429	0.000472	0.000429	0.00047	0.00037	0.000372	0.000354	0.000392	0.000414
	1126.	B1AQF4_MOUSE	0.000231	0.000261	0.000255	0.000264	0.000221	0.00025	0.000179	0.000248	0.000263	0.000204	0.000209	0.00022	0.000257	0.000203	0.000232
	1127.	A0A1L1SUX8_MOUSE	0.00267	0.00252	0.00277	0.00274	0.00293	0.00252	0.00303	0.00269	0.00257	0.00273	0.00183	0.00196	0.00197	0.00195	0.00218
	1128.	TCTP_MOUSE	0.000189	0.000142	0.000174	0.000188	0.000193	0.000208	0.000171	0.000227	0.000209	0.000217	0.000148	0.000115	0.000215	0.000224	0.000221
	1129.	PP1B_MOUSE	0.000259	0.000283	0.000291	0.000294	0.000251	0.000306	0.0004	0.000313	0.000314	0.000312	0.000268	0.000262	0.000291	0.000272	0.00025
	1130.	RHEB_MOUSE	0.000109	0.000123	4.47e-05	0.000114	0.000115	0.000113	0.000127	0.000148	0.000144	0.000141	9.45e-05	0.000112	0.000108	0.000109	0.000104
	1131.	ACADM_MOUSE	0.000222	0.000194	0.000219	0.000218	0.000218	0.00022	0.000244	0.000231	0.000229	0.000188	0.000335	0.000326	0.000294	0.000294	0.00027
	1132.	TMEDA_MOUSE	8.05e-05	5.68e-05	6.53e-05	0.000103	7.41e-05	9.22e-05	6.57e-05	7.9e-05	7.69e-05	8.85e-05	0.000109	0.000108	8.42e-05	9.29e-05	0.000105
	1133.	CDC42_MOUSE	9.07e-05	9.31e-05	0.000118	0.000118	9.47e-05	7.77e-05	7.34e-05	8.06e-05	9.36e-05	9.51e-05	0.000107	9.33e-05	0.00011	0.000109	7.12e-05
	1134.	CK054_MOUSE	7.17e-05	0.000104	9.21e-05	0.00011	6.74e-05	7.55e-05	8.64e-05	0.000105	8.36e-05	7.91e-05	9.75e-05	0.000102	0.000134	0.000113	7.77e-05
	1135.	PUR6_MOUSE	0.000196	0.000191	0.000173	0.000129	0.000185	0.000205	0.000206	0.000205	0.000204	0.000194	0.000236	0.000243	0.000211	0.000228	0.000204
	1136.	NCEH1_MOUSE	0.000127	0.000133	0.000123	0.000103	0.000127	0.000126	0.000121	0.00013	0.000124	0.00013	0.000126	0.000119	0.000119	0.000131	0.000116
	1137.	A0A0R4J2C2_MOUSE	6.67e-05	6.6e-05	6.72e-05	6.23e-05	6.55e-05	4.92e-05	3.2e-05	5.21e-05	5.39e-05	6.21e-05	2.92e-05	3.49e-05	2.6e-05	2.74e-05	6.24e-05
	1138.	SARM1_MOUSE	1.92e-05	1.31e-05	1.94e-05	2.37e-05	1.98e-05	1.42e-05	2.23e-05	2.06e-05	2.16e-05	1.71e-05	1.71e-05	9e-06	1.02e-05	2.26e-05	2.09e-05
	1139.	PPM1F_MOUSE	0.00011	0.000115	0.000112	0.000117	0.000106	0.000116	6.73e-05	6.68e-05	0.000109	0.000114	0.000112	0.000115	0.000132	9.96e-05	0.000102
	1140.	RL15_MOUSE	0.000149	4.41e-05	3.27e-05	5.49e-05	0.000156	0.000152	0.000169	0.00015	6.08e-05	0.000162	0.000143	0.000167	5.43e-05	3.16e-05	0.000151
	1141.	IF4A3_MOUSE	0.000119	0.000132	0.000118	0.000107	0.000117	0.000152	0.000148	0.000136	0.000129	0.000133	0.000145	0.00016	0.000141	0.000133	0.000141
	1142.	F162A_MOUSE	0.000114	0.000106	0.000115	0.000134	0.00012	0.000113	0.000111	9.1e-05	0.000113	0.000116	9.97e-05	6.73e-05	9.99e-05	9.88e-05	8.97e-05
	1143.	TSN_MOUSE	6.88e-05	6.22e-05	7.06e-05	6.25e-05	8.11e-05	6.72e-05	6.9e-05	8.82e-05	7.87e-05	6.4e-05	7.16e-05	8.07e-05	7.2e-05	6.68e-05	6.83e-05
	1144.	ST32C_MOUSE	0.000224	0.000214	0.000195	0.000191	0.000215	0.000196	0.000194	0.000178	0.000181	0.000158	0.000162	0.00017	0.000172	0.000147	0.000167
	1145.	H7BX26_MOUSE	5.21e-06	4.19e-05	4.26e-05	4.92e-05	4.24e-05	3.4e-05	3.34e-05	3.43e-05	2.75e-05	2.93e-05	3.07e-05	3.25e-05	3.32e-05	3.59e-05	3.12e-05
	1146.	PSA3_MOUSE	0.00044	0.000392	0.000558	0.000567	0.000475	0.000421	0.000453	0.000446	0.000489	0.000461	0.000392	0.000431	0.000438	0.000448	0.00038
	1147.	A0A1D5RLW5_MOUSE	0.000127	0.000125	0.000126	0.000124	0.000132	0.000116	0.000138	0.00013	0.000124	0.000133	0.000123	0.000128	0.000127	0.000126	0.000136
	1148.	UBC12_MOUSE	0.000168	0.000169	0.000168	0.000141	0.000155	0.000141	0.000159	0.000159	0.000147	0.000165	0.000137	0.000148	0.000155	0.000145	0.000154
	1149.	ALG2_MOUSE	0.000103	0.000101	8.53e-05	6.5e-05	0.000102	9.49e-05	8.2e-05	9e-05	9.47e-05	9.27e-05	9.88e-05	9.66e-05	9.89e-05	0.000109	9.28e-05
	1150.	DP13A_MOUSE	0.000111	0.000103	0.000105	9.55e-05	9.78e-05	0.000104	0.000108	9.7e-05	8.4e-05	8.51e-05	8.38e-05	8.45e-05	9.96e-05	9.91e-05	9.22e-05
	1151.	B1ARW4_MOUSE	0.00011	0.000105	0.000111	0.000106	0.000111	6.51e-05	0.000119	0.000118	9.94e-05	0.000105	9.42e-05	9.3e-05	9.93e-05	9.16e-05	9.43e-05
	1152.	Q6ZWZ7_MOUSE	0.000189	0.000203	0.000211	0.000205	0.000213	0.000181	0.000303	0.000246	0.000241	0.000216	0.000184	0.000218	0.000185	0.000182	0.000241
	1153.	ERLN2_MOUSE	0.00029	0.000276	0.00018	0.000268	0.000293	0.000294	0.000326	0.000298	0.000285	0.000299	0.000352	0.000362	0.000334	0.000334	0.000318
	1154.	RBBP9_MOUSE	3.97e-05	3.88e-05	4.29e-05	3.92e-05	4.04e-05	3.83e-05	3.2e-05	4.13e-05	3.69e-05	3.51e-05	4.14e-05	4.18e-05	5.04e-05	4.71e-05	4.71e-05
	1155.	TMM65_MOUSE	0.000423	0.000381	0.000373	0.000392	0.000439	0.000347	0.000352	0.000382	0.000388	0.000385	0.000289	0.000304	0.000291	0.000299	0.000366
	1156.	PEA15_MOUSE	0.000102	0.0001	0.0001	0.000129	0.000111	9.36e-05	9.18e-05	9.07e-05	8.86e-05	9.54e-05	0.000135	7.42e-05	0.000132	0.000124	0.000119
	1157.	Q9CPX4_MOUSE	2.82e-05	5.07e-05	4.18e-05	4.82e-05	4.27e-05	6.26e-05	3.8e-05	6.01e-05	4.78e-05	5.92e-05	0.000181	0.000208	0.000147	0.000155	0.000174
	1158.	GBB4_MOUSE	4.39e-05	4.26e-05	4.72e-05	3.77e-05	4.55e-05	5.04e-05	4.97e-05	6.03e-05	4.28e-05	1.98e-05	4.02e-05	3.36e-05	3.18e-05	3.41e-05	3.48e-05
	1159.	RAB4B_MOUSE	4.19e-05	3.62e-05	3.86e-05	2.53e-05	4.35e-05	3.8e-05	3.73e-05	3.54e-05	3.65e-05	3.54e-05	3.95e-05	3.92e-05	4.19e-05	7.7e-06	3.36e-05
	1160.	HYCC2_MOUSE	0.00011	0.000101	8.34e-05	0.000116	0.000112	0.000114	0.000139	7.82e-05	0.00012	0.000105	0.000105	0.000153	9.36e-05	8.72e-05	8.74e-05
	1161.	PTBP2_MOUSE	0.00011	0.000111	9.92e-05	9.72e-05	0.000101	9.21e-05	7.81e-05	8.79e-05	9.21e-05	7.61e-05	9.8e-05	0.000103	0.000111	0.00011	0.0001
	1162.	Q3TL72_MOUSE	9.87e-05	9.01e-05	9.85e-05	8.66e-05	0.000104	9.77e-05	0.000101	8.48e-05	0.000132	0.000126	8.59e-05	9.44e-05	0.00012	9.99e-05	9.69e-05
	1163.	SYPH_MOUSE	0.000948	0.000885	0.00104	0.000942	0.000964	0.00102	0.00105	0.000961	0.000858	0.000889	0.000589	0.000705	0.000614	0.000694	0.000599
	1164.	EIF3F_MOUSE	9.01e-05	9.23e-05	7.8e-05	8.06e-05	8.49e-05	0.00011	8.9e-05	9.83e-05	0.000107	0.000104	0.000107	0.000123	0.000106	0.000117	0.000108
	1165.	UBA5_MOUSE	3.17e-05	3.35e-05	2.97e-05	1.55e-05	3.23e-05	3.69e-05	3.05e-05	3.34e-05	3.72e-05	3.83e-05	3.38e-05	3.91e-05	3.39e-05	3.29e-05	2.81e-05
	1166.	S14L2_MOUSE	7.63e-05	7.25e-05	7.55e-05	6.03e-05	6.98e-05	9.2e-05	9.3e-05	8.82e-05	7.81e-05	7.72e-05	7.44e-05	7.83e-05	8.6e-05	7.32e-05	6.97e-05
	1167.	H2A2A_MOUSE	5.81e-05	5.01e-05	5.6e-05	4.21e-05	3.82e-05	9.54e-05	4.63e-05	4.1e-05	5.34e-05	4.75e-05	0.000143	0.00015	0.000132	0.000121	0.000121
	1168.	VP26B_MOUSE	0.000114	0.000105	0.00013	0.000123	0.000129	6.59e-05	7.47e-05	5.61e-05	0.000112	0.00011	5.48e-05	5.88e-05	6.25e-05	7.1e-05	6.26e-05
	1169.	VATG2_MOUSE	0.000195	0.000226	0.00022	0.000235	0.000228	0.00016	0.000254	0.000254	0.000225	0.0002	0.000136	0.000138	0.00014	0.000143	0.000163
	1170.	TFR1_MOUSE	5.8e-05	4.43e-05	5.82e-05	4.61e-05	6.3e-05	5.34e-05	6.25e-05	5.09e-05	6.26e-05	5.38e-05	4.56e-05	3.42e-05	3.81e-05	5.66e-05	5.63e-05
	1171.	NDUBB_MOUSE	9.57e-05	8.77e-05	7e-05	3.8e-05	8.9e-05	0.000104	8.92e-05	0.000104	8.74e-05	8.42e-05	5.22e-05	4.51e-05	8.01e-05	8.93e-05	9.01e-05
	1172.	ARF5_MOUSE	0.000143	0.000154	0.000158	0.000164	0.000166	0.000136	0.000249	0.000185	0.000175	0.00018	0.000102	5.91e-05	0.000112	0.000108	0.000108
	1173.	A0A5F8MPN1_MOUSE	7.98e-06	6.61e-06	7.76e-06	6.22e-06	6.68e-06	6.5e-06	7.61e-06	5.14e-06	5.42e-06	6.08e-07	1.11e-06	5.1e-06	8e-06	5.73e-06	6.22e-06
	1174.	NDUA5_MOUSE	7.48e-05	8.66e-05	7.94e-05	8.96e-05	8.33e-05	7.55e-05	6.76e-05	7.51e-05	7.7e-05	7.75e-05	6.72e-05	7.28e-05	7.13e-05	7.14e-05	6.74e-05
	1175.	COR1B_MOUSE	7.8e-05	7.18e-05	7.41e-05	6.3e-05	6.72e-05	7.94e-05	8.5e-05	7.54e-05	6.65e-05	7.23e-05	8.98e-05	9.11e-05	8.86e-05	8.75e-05	8.7e-05
	1176.	THIC_MOUSE	0.000154	0.000145	0.000133	0.000133	9e-05	0.000168	0.000124	9.65e-05	0.000154	0.000162	0.000107	0.000143	0.00011	9.59e-05	3.99e-05
	1177.	CSK2B_MOUSE	0.000295	0.000312	0.000287	0.000296	0.000297	0.000352	0.000389	0.00036	0.000344	0.000349	0.000302	0.000291	0.00031	0.000314	0.000298
	1178.	HINT1_MOUSE	0.00026	0.000271	0.0003	0.00033	0.000263	0.000261	0.00027	0.000283	0.000252	0.000256	0.000287	0.000261	0.000284	0.000265	0.00027
	1179.	ETHE1_MOUSE	7.05e-05	7.28e-05	7.25e-05	7.13e-05	7.2e-05	7.1e-05	7.39e-05	6.83e-05	6.78e-05	7.15e-05	8.19e-05	7.55e-05	7.85e-05	7.8e-05	7.37e-05
	1180.	RS17_MOUSE	0.000192	0.000183	0.000196	0.000194	0.000147	0.000185	0.00017	0.000197	0.000159	0.00019	0.000201	0.000209	0.000208	0.00019	0.000219
	1181.	MAAI_MOUSE	6.03e-05	6.81e-05	5.34e-05	4.85e-05	5.88e-05	6.2e-05	4.71e-05	6.55e-05	6.87e-05	5.95e-05	5.36e-05	5.54e-05	6.28e-05	6.7e-05	6.63e-05
	1182.	PSMD8_MOUSE	6.44e-05	7.91e-05	7.78e-05	7.94e-05	6.83e-05	6.19e-05	6.38e-05	5.65e-05	8.05e-05	6.42e-05	6.22e-05	5.08e-05	5.95e-05	6.54e-05	4.64e-05
	1183.	KCC2G_MOUSE	0.000236	0.000203	0.000219	0.000209	0.000224	0.000159	0.000143	0.000149	0.000172	0.000165	0.000169	0.000197	0.000194	0.000203	0.00021
	1184.	VWA8_MOUSE	1.5e-05	1.35e-05	2e-06	1.05e-05	1.02e-05	1.33e-05	1.07e-05	1.07e-05	1.61e-05	1.22e-05	1.46e-05	1.55e-05	1.36e-05	1.6e-05	1.65e-05
	1185.	DRG2_MOUSE	4.11e-05	4.19e-05	3.59e-05	5.33e-05	3.32e-05	4.17e-05	3.44e-05	4.18e-05	3.6e-05	3.83e-05	4.36e-05	4.55e-05	4.31e-05	4.42e-05	4.75e-05
	1186.	RS6_MOUSE	0.000159	0.000158	0.00016	0.000151	0.000168	0.000181	0.000185	0.000207	0.000178	0.00018	0.000195	0.000212	0.000187	0.000175	0.000202
	1187.	GSHR_MOUSE	0.000147	0.000165	0.000152	0.000156	0.000155	0.000169	0.000157	0.000162	0.000159	0.000167	0.000185	0.000186	0.000187	0.00019	0.000175
	1188.	GLU2B_MOUSE	4.56e-05	4.14e-05	4.14e-05	4.62e-05	3.81e-05	4.75e-05	5.35e-05	2.6e-05	4.04e-05	4.78e-05	5.15e-05	2.21e-05	4.97e-05	4.94e-05	2.17e-05
	1189.	GSTA4_MOUSE	0.000256	0.000236	0.000235	0.00028	0.000265	0.000229	0.000249	0.000273	0.000266	0.000227	0.000287	0.000315	0.000307	0.000305	0.000287
	1190.	COX2_MOUSE	0.00121	0.00109	0.000997	0.000889	0.00121	0.00142	0.00127	0.00141	0.00143	0.00131	0.00108	0.00109	0.00108	0.00109	0.00128
	1191.	Q3UGN9_MOUSE	4.52e-05	4.19e-05	3.52e-05	4.04e-05	4.57e-05	3.43e-05	3.04e-05	3.82e-05	4.3e-05	3.52e-05	3.58e-05	4.06e-05	3.9e-05	4.24e-05	3.71e-05
	1192.	RL8_MOUSE	0.000136	0.00012	0.000134	9.54e-05	0.000123	0.000127	0.000149	0.000143	0.000142	0.00013	0.000148	0.000127	0.000146	0.000139	0.000141
	1193.	A0A494BAX0_MOUSE	4.84e-05	5.47e-05	4.58e-05	5.12e-05	4.97e-05	3.89e-05	3.16e-05	3.04e-05	3.95e-05	3.43e-05	3.61e-05	3.73e-05	3.53e-05	3.64e-05	4.25e-05
	1194.	Q3UUU2_MOUSE	7e-05	6.83e-05	4.77e-05	5.85e-05	6.54e-05	7.37e-05	8.94e-05	8.31e-05	7.79e-05	7.21e-05	7.85e-05	8.51e-05	6.84e-05	7.99e-05	8.01e-05
	1195.	Q5NCM5_MOUSE	0.000124	0.000114	0.000124	0.000138	0.000145	0.000119	8.71e-05	9.26e-05	0.000112	0.000102	0.000112	9.6e-05	0.000106	0.000115	0.000104
	1196.	KAPCB_MOUSE	0.000482	0.000547	0.000502	0.000538	0.000507	0.000475	0.000523	0.000507	0.000523	0.000499	0.000413	0.000425	0.000428	0.000429	0.000387
	1197.	F6T836_MOUSE	6.28e-05	6.91e-05	4.91e-05	6.67e-05	5.04e-05	5.89e-05	2.04e-05	2.46e-05	5.81e-05	7.01e-05	0.000288	0.000365	0.0002	0.000177	0.000209
	1198.	TIM29_MOUSE	5.37e-05	5.67e-05	5.59e-05	5.67e-05	5.29e-05	5.16e-05	6.74e-05	6.9e-05	4.62e-05	6.01e-05	4.11e-05	5.22e-05	6.04e-05	5.72e-05	4.56e-05
	1199.	DC1L2_MOUSE	8.72e-05	0.00011	0.000118	0.000119	0.000115	8.92e-05	9.55e-05	8.92e-05	9.43e-05	0.000103	9.88e-05	9.44e-05	8.15e-05	9.47e-05	9.09e-05
	1200.	NDUB5_MOUSE	0.00019	0.000185	0.000178	0.000195	0.000218	0.000176	0.000189	0.000215	0.000214	0.000216	0.000124	0.000106	0.000141	0.000151	0.000184
	1201.	LRC8A_MOUSE	1.81e-05	2.08e-05	1.67e-05	1.39e-05	1.54e-05	1.91e-05	1.82e-05	2.1e-05	4.58e-06	2.01e-05	1.65e-05	2.17e-05	1.86e-05	2.03e-05	2.04e-05
	1202.	Q8R5L1_MOUSE	0.000324	0.000359	0.000359	0.000389	0.000341	0.000324	0.000313	0.000377	0.000365	0.000354	0.000357	0.000347	0.000339	0.000344	0.00035
	1203.	APMAP_MOUSE	7.85e-05	7.52e-05	8.79e-05	8.48e-05	7.3e-05	6.58e-05	8.4e-05	7.2e-05	6.47e-05	6.62e-05	7.65e-05	7.31e-05	7.24e-05	6.44e-05	5.5e-05
	1204.	INPP_MOUSE	9.04e-05	0.000113	8.97e-05	7.69e-05	8.63e-05	0.000109	0.000103	0.000107	9.65e-05	0.000101	0.000111	0.000124	0.000112	0.000127	0.000115
	1205.	TCP4_MOUSE	4.75e-05	0.000103	8.7e-05	0.000101	0.000102	9.54e-05	9.13e-05	0.000104	9.83e-05	9.19e-05	8.02e-05	8.37e-05	8.26e-05	8.63e-05	8.88e-05
	1206.	VAPA_MOUSE	0.000247	0.000242	0.000239	0.000246	0.000258	0.000231	0.000187	0.000238	0.000228	0.000194	0.000184	0.000211	0.000223	0.000234	0.000217
	1207.	ENTP2_MOUSE	6.77e-05	8.66e-05	6.68e-05	8.76e-05	6.97e-05	9.67e-05	6.34e-05	9.3e-05	9.84e-05	0.0001	0.000153	0.000143	0.000139	0.00013	0.000109
	1208.	MIC26_MOUSE	0.000252	0.000268	0.000243	0.00023	0.000267	0.000298	0.000276	0.000264	0.000264	0.000251	0.000166	0.000224	0.000237	0.000259	0.000253
	1209.	D3Z7E5_MOUSE	0.000301	0.00029	0.000315	0.000318	0.000316	0.00026	0.000269	0.000165	0.000273	0.000286	0.000167	0.000167	0.000161	0.000181	0.000147
	1210.	SKP1_MOUSE	0.000265	0.000322	0.000304	0.000332	0.000318	0.000226	0.000329	0.000335	0.000297	0.000299	0.000287	0.000274	0.000286	0.00031	0.000353
	1211.	AN32A_MOUSE	0.000285	0.000294	0.000284	0.000314	0.000279	0.000309	0.000304	0.000313	0.000301	0.000289	0.000302	0.000323	0.000323	0.000305	0.000325
	1212.	RHOB_MOUSE	0.000392	0.000386	0.0004	0.000339	0.000381	0.000389	0.000407	0.000427	0.00036	0.000407	0.000365	0.00037	0.000395	0.000362	0.000382
	1213.	KCND2_MOUSE	2.77e-05	2.45e-05	3.21e-05	1.71e-06	2.43e-05	2.4e-05	1.68e-05	1.63e-05	1.88e-05	1.98e-05	2.03e-06	1.79e-05	2.18e-05	2.11e-05	1.7e-05
	1214.	EIF3D_MOUSE	8.85e-05	9.7e-05	7.82e-05	7.59e-05	7.52e-05	9.33e-05	7.65e-05	9.12e-05	7.98e-05	6.95e-05	4.98e-05	9.97e-05	0.000103	0.000101	0.000101
	1215.	RAB3C_MOUSE	0.000204	0.000222	0.000214	0.000198	0.00021	0.000208	0.00021	0.000215	0.0002	0.000209	0.000178	0.000172	0.000185	0.00017	0.000188
	1216.	D3Z2J6_MOUSE	0.000166	0.000144	0.00014	0.000124	0.000165	0.000136	0.000143	0.000142	0.000124	0.000149	0.000126	0.000103	0.000118	0.000145	0.00014
	1217.	EPDR1_MOUSE	0.000646	0.00054	0.000563	0.000549	0.000591	0.000401	0.000551	0.000456	0.00049	0.000442	0.000353	0.00036	0.000361	0.000425	0.00037
	1218.	SNX4_MOUSE	0.000141	0.000127	0.000125	9.88e-05	0.000136	0.000141	0.000128	0.000135	0.000113	9.64e-05	8.67e-05	0.000141	5.19e-05	0.000132	0.000119
	1219.	Z4YJJ5_MOUSE	9.43e-05	0.000131	0.000124	0.000117	0.000126	0.000126	0.000146	0.000143	0.000121	0.00013	0.000104	0.000116	8.86e-05	0.000111	0.000106
	1220.	MECR_MOUSE	3.19e-05	2.48e-05	1.87e-05	2.79e-06	2.03e-05	2.03e-05	2.5e-05	2.82e-05	2.55e-05	2.5e-05	2.05e-05	2.47e-05	2.42e-05	2.72e-05	2.39e-05
	1221.	UAP1L_MOUSE	3.89e-05	4.76e-05	4.21e-05	3.76e-05	3.6e-05	3.33e-05	3.25e-05	4.27e-05	3.69e-05	4.2e-05	8.61e-05	7.99e-05	8.01e-05	7.4e-05	7.36e-05
	1222.	CPNS1_MOUSE	9.57e-05	0.000113	0.000134	9.59e-05	0.000113	0.000118	0.000128	9.51e-05	0.000104	9.67e-05	0.00013	0.000163	0.000142	0.000127	0.000143
	1223.	GLTP_MOUSE	0.000112	7.82e-05	9.11e-05	0.000142	8.14e-05	0.000134	0.000127	0.000156	0.000129	7.91e-05	0.000198	0.000265	0.000205	0.000193	0.000207
	1224.	E9PZM8_MOUSE	0.000177	0.000185	0.000184	0.000194	0.000191	0.00015	0.000158	0.000162	0.000174	0.000158	0.000135	0.000169	0.000153	0.000153	0.000145
	1225.	NEUM_MOUSE	0.00107	0.00102	0.000979	9.08e-05	0.00102	0.000949	0.000878	0.000862	0.000698	0.000682	0.000538	0.000726	0.000705	0.000563	0.000632
	1226.	NIT2_MOUSE	9.84e-05	8.84e-05	8.15e-05	8.34e-05	8.93e-05	0.000151	0.000108	9.41e-05	9.56e-05	0.0001	0.000113	0.000134	0.000128	0.000106	0.000107
	1227.	RS15A_MOUSE	0.000244	0.000245	0.000254	0.000267	0.000253	0.000235	0.00024	0.000261	0.000269	0.000234	0.000281	0.000243	0.00027	0.000262	0.000268
	1228.	ZNT3_MOUSE	8.51e-05	7.45e-05	6.04e-05	4.51e-05	7.16e-05	5.9e-05	7.64e-05	6.91e-05	7.46e-05	6.26e-05	3.47e-05	5.31e-05	5.6e-05	5.51e-05	5.65e-05
	1229.	S27A4_MOUSE	0.00012	0.000129	9.64e-05	4.32e-05	0.000108	0.000117	4.35e-05	0.000116	0.000104	5.86e-05	0.000101	7.77e-05	9.83e-05	0.000112	0.000115
	1230.	HDGR3_MOUSE	7.33e-05	7.94e-05	7e-05	6.11e-05	3.55e-05	7.2e-05	6.8e-05	7.9e-05	7.41e-05	7.5e-05	6.63e-05	7.77e-05	8.64e-05	8.04e-05	7.84e-05
	1231.	SCAM1_MOUSE	6.58e-05	5.69e-05	7.33e-05	6.62e-05	6.3e-05	5.46e-05	4.45e-05	4.48e-05	5.18e-05	5.28e-05	5.24e-05	5.43e-05	5.37e-05	5.04e-05	5.85e-05
	1232.	PSB2_MOUSE	0.000279	0.00028	0.000298	0.00028	0.000281	0.000333	0.000366	0.000334	0.00032	0.000322	0.000309	0.000312	0.000305	0.000317	0.000321
	1233.	PPR29_MOUSE	3.41e-05	4.18e-05	3.39e-05	3.36e-05	3.13e-05	2.68e-05	1.95e-05	2.05e-05	2.05e-05	1.84e-05	1.5e-05	6.56e-06	2.38e-05	2.07e-05	1.66e-05
	1234.	PLCD1_MOUSE	2.78e-05	2.81e-05	2.93e-05	2.79e-05	2.79e-05	3.36e-05	2.49e-05	2.36e-05	2.67e-05	2.57e-05	2.95e-05	3.46e-05	2.85e-05	3.17e-05	3.24e-05
	1235.	NDUS8_MOUSE	0.000461	0.000488	0.000428	0.00046	0.00047	0.000559	0.000583	0.000563	0.000557	0.00054	0.000382	0.000369	0.000468	0.000481	0.000434
	1236.	RHG32_MOUSE	7.7e-05	9.02e-05	9.73e-05	0.000103	9.01e-05	7.62e-05	8.83e-05	8.1e-05	7.97e-05	7.79e-05	7.93e-05	7.3e-05	8.21e-05	7.02e-05	9.11e-05
	1237.	TOM34_MOUSE	8.76e-05	9.08e-05	5.79e-05	7.58e-05	7.79e-05	8.14e-05	6.65e-05	7.51e-05	6.55e-05	7.62e-05	9.81e-05	9.04e-05	9.35e-05	8.73e-05	9.27e-05
	1238.	GNA13_MOUSE	0.000175	0.000181	0.000104	0.000124	0.000136	0.000177	0.000154	0.000171	0.000147	0.00016	0.0002	0.000228	0.000213	0.000141	0.000195
	1239.	DYL2_MOUSE	7.14e-05	7.47e-05	8.09e-05	8.04e-05	7.15e-05	8.85e-05	7.94e-05	9.54e-05	9.67e-05	8.56e-05	6.73e-05	6.69e-05	7.34e-05	7.39e-05	6.65e-05
	1240.	TOM22_MOUSE	0.000189	0.000183	0.000184	0.000222	0.000214	0.000187	0.000191	0.00018	0.000238	0.000212	0.000128	0.000131	0.000162	0.00017	0.000157
	1241.	PDK2_MOUSE	9.44e-05	7.52e-05	7.34e-05	7.45e-05	7.6e-05	8.79e-05	8.29e-05	7.22e-05	7.74e-05	5.29e-05	6.66e-05	7.75e-05	8.5e-05	8.06e-05	7.31e-05
	1242.	DNJC5_MOUSE	0.000162	0.000151	0.000123	0.000129	0.000141	0.000112	9.56e-05	0.000108	3.9e-05	0.000114	6.83e-05	9.1e-05	8.93e-05	9.22e-05	9.1e-05
	1243.	HEM2_MOUSE	0.000121	0.000113	0.00013	0.000133	0.000111	0.000134	0.000104	0.000108	0.000127	0.000119	0.000108	0.000119	0.000124	0.000111	8.92e-05
	1244.	NT5C_MOUSE	0.000112	0.000103	0.00011	0.000122	0.000113	0.000115	9.06e-05	0.000129	0.000118	0.000112	0.00012	0.00013	0.00012	0.000134	0.000142
	1245.	MACD1_MOUSE	0.000105	0.000104	0.000102	0.0001	0.000107	0.000106	0.000116	0.000109	0.000102	0.000102	0.000127	0.000123	0.000117	0.000119	0.000116
	1246.	A0A1B0GS63_MOUSE	6.82e-05	6.11e-05	7.42e-05	7.25e-05	6.31e-05	6.42e-05	5.88e-05	6.09e-05	6.15e-05	5.81e-05	6.38e-05	5.73e-05	6.14e-05	5.93e-05	1.34e-05
	1247.	RAB5A_MOUSE	0.000636	0.000641	0.00066	0.000664	0.000659	0.000622	0.000759	0.000678	0.000623	0.000637	0.00062	0.000647	0.000595	0.000595	0.000607
	1248.	RTRAF_MOUSE	9.05e-05	8.14e-05	6.12e-05	5.08e-05	8.94e-05	6.09e-05	5.67e-05	7.91e-05	9.25e-05	8.85e-05	0.000103	6.44e-05	5.43e-05	8.83e-05	9.04e-05
	1249.	CYBP_MOUSE	0.000164	0.000168	0.000164	0.000157	0.00018	0.000161	0.000143	0.000171	0.000162	0.000182	0.000151	0.000165	0.000166	0.000155	0.00013
	1250.	LXN_MOUSE	0.000209	0.000223	0.000246	0.000235	0.000217	0.000224	0.000219	0.00024	0.000239	0.000244	0.000322	0.000334	0.000281	0.000265	0.000256
	1251.	ARM10_MOUSE	0.000113	0.000122	0.000113	0.000115	0.000105	0.0001	0.0001	0.00011	0.000111	0.000121	0.000116	9.55e-05	0.000122	0.000126	0.000129
	1252.	ENOPH_MOUSE	0.000107	9.64e-05	0.000113	0.000117	8.52e-05	8.53e-05	0.000117	0.000108	8.91e-05	8.82e-05	0.000109	0.00011	4.94e-05	0.000104	9.45e-05
	1253.	CYB5B_MOUSE	0.000123	0.000111	0.000115	0.000106	0.000129	0.000125	0.000121	0.000119	0.000104	0.000136	0.000123	0.000144	0.000116	0.00013	0.000157
	1254.	RL12_MOUSE	0.000199	0.000152	0.000211	0.000194	0.000226	0.000199	0.000208	0.000198	0.000195	0.000207	0.00022	0.000226	0.000215	0.000177	0.000241
	1255.	FKB1A_MOUSE	0.000906	0.000982	0.000952	0.00103	0.000947	0.00094	0.00114	0.00102	0.000925	0.00102	0.000991	0.00102	0.000994	0.000964	0.00106
	1256.	FSD1_MOUSE	9.31e-05	0.0001	0.000116	8.49e-05	8.82e-05	8.11e-05	0.000101	7.65e-05	9.91e-05	7.77e-05	9.45e-05	9e-05	9.88e-05	0.00011	6.72e-05
	1257.	SNX5_MOUSE	0.000145	0.000178	0.000199	0.000185	0.000187	0.000183	0.000191	0.000176	0.00017	0.000151	0.000238	0.000217	0.000226	0.000225	0.000219
	1258.	Q91V55_MOUSE	0.000127	0.000119	0.000118	0.000102	0.000143	0.000115	0.00014	0.000111	9.78e-05	0.000102	0.000135	0.00011	9.39e-05	9.24e-05	0.00013
	1259.	KAP0_MOUSE	9.99e-05	0.000104	9.65e-05	0.000106	0.000101	0.000103	0.000107	6.62e-05	0.000103	0.000106	0.000113	0.000108	0.000117	0.000115	0.000113
	1260.	RL27_MOUSE	0.000171	0.000231	0.000215	0.000145	0.000163	0.000229	0.000225	0.000225	0.000228	0.000226	0.000213	0.000266	0.000192	0.000243	0.000263
	1261.	GBG3_MOUSE	0.000259	0.000247	0.000252	0.000246	0.000235	0.000296	0.000314	0.000304	0.000283	0.000295	0.000235	0.000244	0.000267	0.000229	0.000259
	1262.	TXTP_MOUSE	0.000114	9.37e-05	6.42e-05	8.46e-05	0.000104	0.000106	9e-05	0.000118	0.000113	0.000105	0.000102	0.000134	9.65e-05	0.000116	0.000112
	1263.	ISC2A_MOUSE	0.000158	0.00014	0.000122	0.000108	0.000141	0.000149	0.000143	0.000138	0.000143	0.000154	0.000181	0.000191	0.000185	0.000177	0.00019
	1264.	UCHL3_MOUSE	0.000196	0.00021	0.000234	0.000241	0.000217	0.000179	0.000212	0.000222	0.000216	0.000207	0.000215	0.000221	0.000239	0.000221	0.000229
	1265.	LEGL_MOUSE	0.000134	0.000118	0.000109	0.00012	0.000121	0.00011	0.000104	0.000117	0.000103	0.000108	9.43e-05	0.000152	0.000109	0.00014	0.00015
	1266.	PDK1_MOUSE	6.98e-05	6.13e-05	5.9e-05	5.21e-05	7.37e-05	6.72e-05	6.31e-05	5.68e-05	6.9e-05	5.5e-05	6.04e-05	7.45e-05	6.34e-05	8.15e-05	6.76e-05
	1267.	A0A1D5RMG4_MOUSE	0.000212	0.000221	0.000191	0.000177	0.000194	0.000181	0.000203	0.000212	0.000205	0.000199	0.000187	0.000189	0.000191	0.000212	0.000179
	1268.	A0A0R4J0B8_MOUSE	9.87e-05	9.45e-05	8.38e-05	8.02e-05	0.000103	8.24e-05	0.000106	9.31e-05	7.45e-05	9.36e-05	8.29e-05	8.22e-05	8.95e-05	9.2e-05	8.23e-05
	1269.	RL18_MOUSE	0.000345	0.000299	0.000296	0.000294	0.000361	0.000286	0.000279	0.000296	0.000306	0.000313	0.000357	0.000355	0.000338	0.00032	0.000375
	1270.	NDUS7_MOUSE	0.000229	0.000245	0.000222	0.000227	0.000237	0.000211	0.000209	0.000265	0.000247	0.00023	0.000175	0.000183	0.000188	0.000201	0.000209
	1271.	BCR_MOUSE	2.01e-05	3.17e-05	2.33e-05	2.38e-05	2.64e-05	1.41e-05	2.35e-05	2.54e-05	2.43e-05	2.37e-05	2.52e-05	2.55e-05	2.43e-05	1.81e-05	1.84e-05
	1272.	ABCD3_MOUSE	4.54e-05	4.34e-05	4.48e-05	3.94e-05	4.74e-05	4.07e-05	4.5e-05	4.53e-05	5.06e-05	4.96e-05	6.07e-05	5.98e-05	5.61e-05	6.01e-05	5.27e-05
	1273.	ARK72_MOUSE	7.58e-05	8.04e-05	6.73e-05	6.29e-05	7.69e-05	7.13e-05	6.75e-05	8.22e-05	7.48e-05	7.58e-05	9.31e-05	9.29e-05	9e-05	9.39e-05	9.67e-05
	1274.	SODC_MOUSE	0.000211	0.000207	0.000215	0.00023	0.000217	0.000185	0.000182	0.000182	0.000199	0.000206	0.000272	0.000248	0.00025	0.000246	0.000269
	1275.	Q9DCC5_MOUSE	0.000103	0.000107	0.00012	9.21e-05	0.000102	0.000105	0.00011	0.000123	0.000106	0.00011	0.00014	0.000141	0.000151	0.000144	0.000133
	1276.	B0QZN5_MOUSE	0.00078	0.000731	0.000654	0.000663	0.000753	0.000714	0.000539	0.000688	0.000673	0.000604	0.000493	0.000522	0.000525	0.000565	0.000631
	1277.	GMFB_MOUSE	0.000183	0.00017	0.000144	0.000133	0.000217	0.000162	0.000137	0.000203	0.000169	0.00017	0.000162	0.000195	0.000225	0.000219	0.000186
	1278.	TBB5_MOUSE	0.00359	0.00412	0.00399	0.00429	0.0039	0.00471	0.00523	0.00459	0.00459	0.00454	0.00441	0.00456	0.00471	0.00451	0.00489
	1279.	RL30_MOUSE	0.000139	0.000108	0.000241	0.000277	0.000183	0.000118	0.000126	0.000138	0.000146	0.00016	0.000131	0.000117	9.8e-05	0.000111	0.00014
	1280.	PGPS1_MOUSE	8.13e-05	8.8e-05	8.17e-05	5.29e-05	8.72e-05	8.75e-05	7.87e-05	8.89e-05	9.55e-05	8.59e-05	8.46e-05	7.41e-05	8.47e-05	8.11e-05	9.01e-05
	1281.	LAP2B_MOUSE	4.74e-05	4.59e-05	5.51e-05	6.4e-05	4.69e-05	4.55e-05	3.42e-05	3.53e-05	3.85e-05	2.97e-05	5.04e-05	5.53e-05	4.63e-05	4.4e-05	5.2e-05
	1282.	NEUL_MOUSE	9.51e-05	7.74e-05	8.33e-05	6.56e-05	8.02e-05	0.0001	9.12e-05	7.71e-05	0.000108	8.97e-05	0.000117	0.000105	0.000104	9.07e-05	8.01e-05
	1283.	LA_MOUSE	0.00017	0.000154	0.000209	0.000229	0.000206	0.000135	0.0001	0.000116	0.000158	8.3e-05	0.000126	0.000134	0.000123	0.000132	0.000118
	1284.	B1ATI0_MOUSE	9.88e-05	0.000106	0.000109	0.000111	0.000119	0.000117	0.000118	0.000124	0.000112	9.2e-05	0.000148	0.000144	0.000129	0.000138	0.00014
	1285.	SNX6_MOUSE	5.89e-05	7.38e-05	7.68e-05	0.000106	7.26e-05	5.96e-05	6.08e-05	7.62e-05	0.00013	0.000129	6.88e-05	7.13e-05	0.000149	8.05e-05	7.75e-05
	1286.	RASM_MOUSE	0.000152	0.000148	0.00017	0.000149	0.000155	0.000136	0.000157	0.000145	0.000139	0.000128	0.000135	0.000126	0.000144	0.000108	0.000129
	1287.	FABP7_MOUSE	4.01e-05	4.06e-05	7.61e-05	6.03e-05	6.54e-05	5.56e-05	6.45e-05	5.4e-05	4.7e-05	5.7e-05	0.000137	0.000173	0.000114	8.4e-05	0.000104
	1288.	COF2_MOUSE	0.000226	0.000226	0.000248	0.00023	0.000251	0.000197	0.000293	0.000244	0.000215	0.000262	0.000225	0.000217	0.000207	0.000172	0.000215
	1289.	LTOR1_MOUSE	5.61e-05	3.21e-05	4.41e-05	4.73e-05	5.16e-05	5.12e-05	4.3e-05	4.57e-05	2.58e-05	4.68e-05	6.16e-05	6.33e-05	6.06e-05	5.42e-05	6.83e-05
	1290.	AL1B1_MOUSE	9.99e-05	0.000111	0.000112	8.74e-05	9.52e-05	0.000108	0.000127	0.000135	0.000112	0.000112	0.000102	0.000109	0.000118	0.000105	8.98e-05
	1291.	MPPA_MOUSE	8.66e-05	8.11e-05	7.93e-05	8.06e-05	7.93e-05	0.000101	9.63e-05	0.000105	9.77e-05	9.52e-05	9.66e-05	8.77e-05	0.000108	9.47e-05	9.14e-05
	1292.	TAGL_MOUSE	5.09e-05	5.73e-05	2.88e-05	3.69e-05	4.88e-05	4.67e-05	3.39e-05	4.9e-05	6.46e-05	4.93e-05	9.24e-05	0.000109	9.01e-05	8.08e-05	7.74e-05
	1293.	GET3_MOUSE	0.000184	0.000203	0.000178	0.000181	0.000192	0.000195	0.000172	0.000192	0.000182	0.000174	0.000191	0.000214	0.000201	0.00022	0.000205
	1294.	PDC10_MOUSE	8.21e-05	9.59e-05	9.63e-05	9.59e-05	7.99e-05	8.88e-05	0.000103	8.96e-05	9.42e-05	8.6e-05	7.69e-05	8.57e-05	0.000109	9.02e-05	7.69e-05
	1295.	Q80XR5_MOUSE	6.59e-05	7.31e-05	7.54e-05	8.13e-05	7.25e-05	5.88e-05	5.31e-05	6.17e-05	6.79e-05	5.9e-05	7.62e-05	7.63e-05	7.02e-05	7.53e-05	2.44e-05
	1296.	RL13_MOUSE	0.000313	0.000326	0.000302	0.000308	0.00032	0.000295	0.000298	0.000312	0.000334	0.000288	0.000378	0.00039	0.000341	0.000354	0.00035
	1297.	UBXN6_MOUSE	4.84e-05	4.19e-05	4.16e-05	3.99e-05	4.93e-05	4.15e-05	3.69e-05	2.65e-05	3.13e-05	2.93e-05	2.73e-06	4.2e-05	3.88e-05	4.06e-05	4.1e-05
	1298.	API5_MOUSE	4.93e-05	5.13e-05	5.22e-05	5.99e-05	4.25e-05	5.67e-05	4.41e-05	5e-05	5e-05	4.77e-05	5.34e-05	5.94e-05	5.32e-05	4.97e-05	5.3e-05
	1299.	BASP1_MOUSE	0.000118	9.93e-05	0.000106	9.3e-05	7.58e-05	9.16e-05	9.53e-05	7.65e-05	0.00011	0.000104	6.87e-05	5.32e-05	6.22e-05	5.68e-05	5.44e-05
	1300.	SRRT_MOUSE	2.05e-05	1.4e-05	2.42e-05	2.5e-05	2.13e-05	9.92e-06	4.34e-06	1.49e-06	1.96e-05	1.46e-05	8.63e-06	1.25e-05	6.09e-06	1e-05	1.03e-06
	1301.	RL23_MOUSE	0.000253	0.000305	0.00027	0.00021	0.000213	0.000282	0.000254	0.000321	0.000294	0.000283	0.000326	0.000333	0.000334	0.000315	0.000341
	1302.	Q7TQD7_MOUSE	8e-05	8.09e-05	6.83e-05	7.21e-05	7.48e-05	8.35e-05	7.67e-05	7.35e-05	7.36e-05	7.66e-05	7.03e-05	7.13e-05	7.8e-05	7.32e-05	8.4e-05
	1303.	A0A571BED8_MOUSE	9.15e-05	7.76e-05	8.2e-05	7.96e-05	7.8e-05	7.02e-05	5.78e-05	5.78e-05	5.74e-05	5.29e-05	4.35e-05	4.83e-05	5.21e-05	5.72e-05	5.44e-05
	1304.	NHRF1_MOUSE	0.000193	0.000211	0.000211	0.000238	0.000144	0.000174	0.000167	0.00017	0.000169	0.000128	0.000185	0.000206	0.000189	0.000183	0.00018
	1305.	TXND5_MOUSE	5.51e-05	4.22e-05	3.98e-05	5.19e-05	5.04e-05	5.95e-05	5.43e-05	5.68e-05	5.25e-05	4.3e-05	8.3e-05	9.94e-05	8.01e-05	8.09e-05	8.18e-05
	1306.	IF4H_MOUSE	0.000183	0.000172	0.000169	0.000156	0.000158	0.000154	0.000109	0.000129	0.000116	9.08e-05	0.000124	0.000149	0.000148	0.000164	0.000152
	1307.	PHP14_MOUSE	4.67e-05	3.21e-05	7.28e-05	5.79e-05	5.56e-05	2.67e-05	1.12e-05	1.23e-05	4.87e-05	4.54e-05	2.25e-05	6.85e-06	1.75e-05	2.54e-05	3.69e-06
	1308.	APEX1_MOUSE	2.6e-05	2.21e-05	3.06e-05	2.31e-05	2.62e-05	1.84e-05	1.87e-05	1.79e-05	2.45e-05	2.71e-05	2.2e-05	2.13e-05	2.68e-05	2.49e-05	2.29e-05
	1309.	AP2S1_MOUSE	0.000148	0.000144	0.000131	0.000151	0.000171	0.000178	0.000196	0.00017	0.000141	0.000159	0.000115	0.00013	0.000118	0.000126	0.000144
	1310.	PAK2_MOUSE	2.89e-05	2.44e-05	2.37e-05	2.46e-06	2.84e-05	2.85e-05	2.39e-05	2.7e-05	2.29e-05	2.41e-05	3.8e-05	3.96e-05	4.06e-05	3.88e-05	3.61e-05
	1311.	CENPV_MOUSE	0.000201	0.000177	0.000202	0.00019	0.000198	0.000176	0.000185	0.000201	0.000198	0.000177	0.000184	0.000198	0.000183	0.000206	0.00019
	1312.	SC6A7_MOUSE	6.58e-05	7.96e-05	5.56e-05	5.38e-05	6.59e-05	8.91e-05	7.93e-05	4.31e-05	7.03e-05	6.71e-05	2.86e-05	6.2e-05	7.6e-05	7.21e-05	6.57e-05
	1313.	NDUB4_MOUSE	0.00023	0.000184	0.000183	0.000194	0.000226	0.000201	0.00018	0.000188	0.000195	0.000219	0.000153	0.000176	0.000183	0.000169	0.000218
	1314.	CAB39_MOUSE	0.000131	0.000157	0.000127	0.000124	0.00012	0.000119	0.000113	0.000143	0.000131	0.000117	0.000113	0.000125	0.000118	0.000145	0.000126
	1315.	RS7_MOUSE	0.000206	0.000314	0.000291	0.000296	0.000309	0.000236	0.000313	0.000282	0.000282	0.00028	0.000266	0.000269	0.000305	0.000263	0.000278
	1316.	PTN23_MOUSE	2.98e-05	3.46e-05	2.87e-05	3.05e-05	3.12e-05	2.02e-05	2.92e-05	2.84e-05	3.28e-05	3.05e-05	3.42e-05	3.46e-05	4.24e-05	3.73e-05	1.33e-05
	1317.	RL31_MOUSE	0.000138	0.000142	0.000145	0.000138	0.000152	0.000124	0.000138	0.000146	0.00014	0.000123	0.000133	0.000157	0.000142	0.000149	0.000155
	1318.	MGST3_MOUSE	0.000323	0.000318	0.000322	0.000293	0.000337	0.000362	0.000411	0.000377	0.000313	0.000418	0.000242	0.000196	0.000254	0.000228	0.00025
	1319.	A0A087WS96_MOUSE	8.51e-05	8.27e-05	0.000102	0.000102	7.98e-05	9.04e-05	7.64e-05	0.000105	9.08e-05	8.97e-05	8.24e-05	8.68e-05	9.25e-05	8.59e-05	7.84e-05
	1320.	D3Z5N2_MOUSE	0.00013	0.000109	0.000104	0.000104	0.000112	0.000112	9.87e-05	0.000104	0.000104	0.0001	0.000105	0.000126	0.000138	0.000122	0.000148
	1321.	PI42C_MOUSE	7.34e-05	7.11e-05	6.69e-05	6.91e-05	6.93e-05	7.03e-05	5.12e-05	3.63e-05	6.11e-05	6.33e-05	4.78e-05	3.01e-05	4.72e-05	4.53e-05	3.41e-05
	1322.	E9Q683_MOUSE	1.28e-05	1.96e-05	1.66e-05	1.6e-05	1.74e-05	2.07e-05	2.04e-05	2.03e-05	2.07e-05	2.1e-05	2e-05	1.78e-05	1.95e-05	1.96e-05	1.72e-05
	1323.	PXL2B_MOUSE	3.06e-05	3.17e-05	2.97e-05	2.5e-05	3.6e-05	2.97e-05	2.98e-05	2.87e-05	3.16e-05	3.43e-05	2.42e-05	2.86e-05	2.8e-05	2.66e-05	3.44e-05
	1324.	Q8R357_MOUSE	6.41e-05	6.31e-05	6.3e-05	6.62e-05	6.67e-05	7.42e-05	6.38e-05	7.68e-05	6.44e-05	7.65e-05	5.1e-05	4.96e-05	4.72e-05	5.99e-05	4.82e-05
	1325.	ERMIN_MOUSE	3.26e-05	2.54e-05	1.24e-05	2.88e-05	3.18e-05	2.7e-05	2.25e-05	2.34e-05	2.83e-05	2.18e-05	1.62e-05	4.51e-05	3.76e-05	4.1e-05	3.64e-05
	1326.	ODB2_MOUSE	5.12e-05	4.87e-05	3.55e-05	3.04e-05	4.16e-05	3.28e-05	4.6e-05	3.99e-05	4.61e-05	5.11e-05	5.65e-05	4.53e-05	4.93e-05	5.19e-05	5.39e-05
	1327.	Q80VX2_MOUSE	0.000251	0.000236	0.000257	0.000241	0.000253	0.000241	0.000247	0.000228	0.000227	0.000259	0.000201	0.000215	0.000229	0.000197	0.000205
	1328.	Q3UMA3_MOUSE	0.000109	0.000117	0.000115	0.000122	0.000126	0.00012	0.00011	0.000119	0.00013	0.000108	9.96e-05	0.000121	0.000119	0.000109	0.000123
	1329.	PSMD4_MOUSE	8.74e-05	9.16e-05	9.06e-05	9.32e-05	5.67e-05	8.86e-05	6.73e-05	8.54e-05	8.66e-05	6.52e-05	7.33e-05	8.18e-05	8.84e-05	9.29e-05	8.38e-05
	1330.	GBRG2_MOUSE	5.76e-05	5.13e-05	4.9e-05	4.29e-05	5.19e-05	4.81e-05	4.28e-05	4.69e-05	4.48e-05	4.35e-05	4.17e-05	4.05e-05	4.49e-05	4.64e-05	5.06e-05
	1331.	A0A2R8W6J8_MOUSE	4.26e-05	4.51e-05	5.27e-05	5.01e-05	5.16e-05	4.23e-05	3.91e-05	3.92e-05	4.16e-05	3.75e-05	3.63e-05	3.86e-05	3.21e-05	3.58e-05	3.87e-05
	1332.	PPAC_MOUSE	0.000103	0.000124	0.000138	0.000122	2.25e-05	2.54e-05	0.000102	9.49e-05	0.000128	0.000125	0.000106	0.000103	0.000101	0.000103	8.68e-05
	1333.	F6SLP4_MOUSE	9.12e-05	8.35e-05	9.95e-05	9.31e-05	8.84e-05	9.05e-05	0.000102	9.06e-05	8.37e-05	8.95e-05	8.8e-05	8.55e-05	8.04e-05	8.19e-05	7.18e-05
	1334.	A0A494B9Y0_MOUSE	5.34e-05	5.45e-05	4.95e-05	4.13e-05	6.21e-05	4.8e-05	6.72e-05	5.19e-05	5.14e-05	4.69e-05	6.28e-05	6.28e-05	5.55e-05	5.44e-05	5.93e-05
	1335.	CNRP1_MOUSE	0.000467	0.000456	0.000448	0.000435	0.000477	0.000431	0.000468	0.000449	0.000444	0.000431	0.000362	0.00039	0.000428	0.000389	0.000414
	1336.	ACDSB_MOUSE	0.000139	0.000115	0.000127	0.000141	0.000142	0.00013	0.000166	0.000107	0.000119	0.00013	0.00017	0.000167	0.000148	0.000142	0.000141
	1337.	PSMD9_MOUSE	4.05e-05	5.93e-05	4.94e-05	3.21e-05	4.22e-05	6.35e-05	5.19e-05	6.02e-05	5.89e-05	4.53e-05	6.65e-05	7.38e-05	4.34e-05	6.64e-05	6.33e-05
	1338.	PSDE_MOUSE	0.000152	9.48e-05	0.000165	0.000153	0.000156	0.000134	0.000128	0.000129	0.000152	0.000141	0.000129	0.000126	0.00014	0.000146	0.000122
	1339.	MITOS_MOUSE	2.16e-05	4.92e-05	4.89e-05	5.65e-05	4.7e-05	4.37e-05	3.82e-05	3.79e-05	5.02e-05	4.93e-05	4.33e-05	3.22e-05	4.61e-05	4.12e-05	1.33e-05
	1340.	Q3TCD4_MOUSE	0.000135	0.000132	6.64e-05	0.00011	9.4e-05	0.000132	0.000126	0.000125	0.000122	0.000115	0.00015	0.00017	0.000146	0.000123	0.00014
	1341.	Q8BWW3_MOUSE	2.66e-05	2.99e-05	2.71e-05	2.28e-05	2.31e-05	3.06e-05	3.48e-05	2.97e-05	2.56e-05	2.78e-05	3.17e-05	3.05e-05	3.79e-05	3.38e-05	3.04e-05
	1342.	NNRE_MOUSE	0.000204	0.00021	0.000206	0.000203	0.000184	0.000207	0.000206	0.000215	0.000211	0.000212	0.000232	0.000233	0.000226	0.000238	0.000211
	1343.	E9QP94_MOUSE	1.87e-05	2.09e-05	1.87e-05	1.92e-05	1.65e-05	1.86e-05	2.08e-05	2.24e-05	1.94e-05	1.31e-05	6.39e-06	1.52e-05	1.89e-05	9.73e-06	2.21e-05
	1344.	PRIO_MOUSE	0.000337	0.000337	0.000353	0.000321	0.000285	0.000368	0.000478	0.00043	0.000392	0.000392	0.000321	0.000307	0.000363	0.000375	0.000332
	1345.	CDS2_MOUSE	7.21e-05	6.17e-05	6.56e-05	6.59e-05	6.41e-05	6.69e-05	6.47e-05	6.11e-05	6.44e-05	6.53e-05	6.38e-05	6.39e-05	6.44e-05	7.12e-05	6.98e-05
	1346.	IF4E_MOUSE	0.000112	0.000111	0.000108	0.000111	0.000108	0.00011	0.000109	0.000109	0.000107	0.000115	0.000113	0.000123	0.000112	0.000112	0.000111
	1347.	RDH14_MOUSE	3.18e-05	3.21e-05	3.82e-05	3.26e-05	3.63e-05	3.22e-05	2.69e-05	3.18e-05	3.06e-05	2.2e-05	3.1e-05	3.81e-05	3.24e-05	3.61e-05	3.75e-05
	1348.	MCES_MOUSE	0.000106	9.8e-05	9.4e-05	9.66e-05	9.93e-05	8.45e-05	5.57e-05	5.47e-05	7.54e-05	5.76e-05	6.44e-05	3.84e-05	6.88e-05	7.83e-05	6.33e-05
	1349.	DENR_MOUSE	8.89e-06	4.87e-06	8.2e-06	8.78e-06	9.37e-06	5.76e-06	7.56e-06	5.28e-06	4.98e-06	7.57e-06	8.53e-06	8.44e-06	6.94e-06	6.87e-06	8.94e-06
	1350.	Q3UXS0_MOUSE	0.000124	0.000137	0.000135	0.000145	0.000123	0.000128	0.000116	0.000125	0.000113	0.000113	0.000115	4.79e-05	0.000127	0.000128	0.000118
	1351.	L2HDH_MOUSE	4.19e-05	2.03e-05	4.45e-05	2.77e-05	4.66e-05	5.04e-05	4.75e-05	4.81e-05	4.29e-05	4.48e-05	4.78e-05	3.68e-05	5.23e-05	2.1e-05	3.67e-05
	1352.	IF2B_MOUSE	8.75e-05	9.15e-05	2.92e-05	8.74e-05	8.68e-05	4.47e-05	3.02e-05	8.25e-05	2.79e-05	7.34e-05	8.65e-05	0.000101	9.55e-05	0.000105	9.16e-05
	1353.	PACN2_MOUSE	6.35e-05	8.88e-05	9.31e-05	7.35e-05	8.04e-05	9.93e-05	9.5e-05	8.24e-05	9.07e-05	9.84e-05	9.35e-05	8.91e-05	9.08e-05	8.21e-05	9.21e-05
	1354.	ATPD_MOUSE	8.72e-05	7.34e-05	8.85e-05	0.000115	9.67e-05	0.000102	9.86e-05	8.1e-05	0.000109	9.52e-05	8.01e-05	9e-05	9.47e-05	9.33e-05	8.63e-05
	1355.	RMD3_MOUSE	4.15e-05	5.18e-05	3.37e-05	4.04e-05	4.19e-05	4.07e-05	3.61e-05	4.52e-05	4.81e-05	4.33e-05	4.49e-05	4.65e-05	5.13e-05	5.06e-05	5.28e-05
	1356.	UBE2N_MOUSE	0.00059	0.000639	0.000682	0.000685	0.000619	0.000565	0.000512	0.000682	0.000594	0.000608	0.000572	0.000611	0.000643	0.000604	0.00063
	1357.	HNRH2_MOUSE	0.000169	0.000163	0.000146	0.000143	0.000164	0.000127	0.00015	0.000171	0.000174	0.000159	0.000153	0.000174	0.000178	0.000122	0.000172
	1358.	PLPP3_MOUSE	0.000165	0.000124	0.000142	0.00013	0.000173	0.00016	0.000163	0.000127	0.000124	0.000149	0.000187	0.000165	2.03e-06	0.000169	0.0002
	1359.	Q3TI14_MOUSE	1.92e-05	3.58e-05	3.03e-05	2.58e-05	3.55e-05	2.56e-05	2e-05	1.51e-05	3.47e-05	1.81e-05	2.13e-05	1.56e-05	2.37e-05	2.47e-05	2.12e-05
	1360.	PUR8_MOUSE	0.000106	0.000115	0.000126	0.00016	0.000111	0.000149	0.000143	0.000145	0.000136	0.000124	0.000141	0.000149	0.00015	0.000141	0.000133
	1361.	HP1B3_MOUSE	7.91e-05	8.63e-05	8.07e-05	7.66e-05	8.37e-05	8.67e-05	7.58e-05	0.000105	8.89e-05	8.18e-05	0.000102	0.000113	0.000118	0.000104	9.71e-05
	1362.	GNA11_MOUSE	7.97e-05	8.38e-05	7.67e-05	5.99e-05	7.35e-05	6.98e-05	7.96e-05	8.01e-05	6.98e-05	7.98e-05	7.5e-05	7.29e-05	7.73e-05	7.89e-05	7.24e-05
	1363.	PUF60_MOUSE	4.98e-05	5.17e-05	3.64e-05	3.89e-05	4.97e-05	4.39e-05	3.48e-05	4.69e-05	4.73e-05	2.73e-05	5.3e-05	6.13e-05	6.34e-05	6.5e-05	5.49e-05
	1364.	CSN8_MOUSE	0.000138	0.000183	0.000184	0.000216	0.000166	0.000196	0.000186	0.000164	0.000192	0.000174	0.000203	0.000149	0.000183	0.000181	0.000186
	1365.	PSB3_MOUSE	0.000115	0.000115	9.38e-05	8.63e-05	9.79e-05	0.000107	9.63e-05	0.000106	9.69e-05	0.000102	0.000122	0.00011	0.000119	0.000118	0.000132
	1366.	BGAL_MOUSE	2.09e-05	2.33e-05	1.89e-05	1.79e-05	2.19e-05	1.37e-05	1.95e-05	1.77e-05	1.91e-05	2.16e-05	3.65e-05	3.14e-05	3.4e-05	3.54e-05	3.55e-05
	1367.	FYN_MOUSE	3.23e-05	3.34e-05	3.52e-05	3.28e-05	3.51e-05	3.27e-05	3.89e-05	3.17e-05	2.83e-05	3.52e-05	3.84e-05	3.02e-05	3.32e-05	3.4e-05	1.81e-05
	1368.	NAKD2_MOUSE	3.08e-05	3.14e-05	2.42e-05	3.59e-05	3.42e-05	3.02e-05	2.68e-05	3.06e-05	3.13e-05	3.18e-05	4.29e-05	3.96e-05	4.29e-05	4.34e-05	3.93e-05
	1369.	DD19A_MOUSE	4.34e-06	1.14e-05	1.65e-05	1.84e-05	1.16e-05	1.27e-05	1.21e-05	9.55e-06	1.25e-05	9.9e-06	1.13e-05	1.68e-05	1.22e-05	1.33e-05	1.01e-05
	1370.	OCAD2_MOUSE	7.5e-05	8.38e-05	6.89e-05	7.68e-05	6.58e-05	6.98e-05	7.02e-05	7.5e-05	6.78e-05	7.25e-05	5.05e-05	5.35e-05	6.75e-05	8.08e-05	5.86e-05
	1371.	CPNE4_MOUSE	9.69e-05	8.21e-05	6.94e-05	0.000107	9.67e-05	9.05e-05	0.000115	0.000116	6.99e-05	9.29e-05	9.06e-05	6.12e-05	8.75e-05	9.42e-05	8.41e-05
	1372.	PGRC2_MOUSE	2.88e-05	1.64e-05	2.36e-05	2.15e-05	2.5e-05	3.06e-05	2.77e-05	2.22e-05	2.27e-05	2.95e-05	3.14e-05	3.14e-05	2.46e-05	2.76e-05	3.01e-05
	1373.	Q8R2K3_MOUSE	1.66e-05	1.57e-05	1.85e-05	2.03e-05	1.96e-05	2.15e-05	2.08e-05	1.99e-05	1.94e-05	2.16e-05	1.81e-05	1.92e-05	2.08e-05	1.96e-05	1.66e-05
	1374.	TIPRL_MOUSE	5.53e-05	4.31e-05	6.52e-05	5.21e-05	5.87e-05	3.17e-05	1.84e-05	9.79e-06	5.44e-05	4.82e-05	2.84e-05	6.25e-06	2.38e-05	2.24e-05	5.95e-06
	1375.	RAB6A_MOUSE	0.000131	0.000115	0.000125	0.00012	0.000129	0.000168	0.000164	0.00017	0.000148	0.000155	0.00014	0.00015	0.000162	0.000149	0.000148
	1376.	PPT1_MOUSE	0.000135	0.000109	0.00013	0.000121	0.000135	0.000134	0.000119	0.000103	0.000125	0.000122	0.000197	0.000223	0.0002	0.000193	0.000201
	1377.	CPSF5_MOUSE	0.000104	0.000109	0.000108	0.000102	0.000115	0.000104	0.000103	0.000117	0.000102	0.000114	0.000107	0.000129	0.000109	0.000102	0.000126
	1378.	EZRI_MOUSE	5.05e-05	0.000105	9.76e-05	0.000109	9.38e-05	9.95e-05	9.91e-05	9.9e-05	7.45e-05	8.88e-05	0.000152	0.000155	0.000128	0.000136	0.000132
	1379.	A0A0R4J124_MOUSE	1.42e-05	1.42e-05	1.69e-05	2.04e-05	1.81e-05	1.02e-05	7.91e-06	3.85e-06	1.49e-05	1.06e-05	1.09e-05	1.87e-06	8.38e-06	9.96e-06	4.56e-06
	1380.	MPC2_MOUSE	0.000142	0.000139	0.000121	0.000106	0.000144	0.000158	0.000161	0.000147	0.000143	0.000145	0.000115	8.07e-05	0.00013	0.00013	0.000145
	1381.	OSBP1_MOUSE	5.27e-05	4.08e-05	4.3e-05	4.03e-05	4.39e-05	4.41e-05	4.62e-05	4.08e-05	4.09e-05	3.18e-05	4.61e-05	4.25e-05	4.71e-05	4.46e-05	4.44e-05
	1382.	RU2A_MOUSE	6.14e-05	6.02e-05	1.9e-05	5e-05	5.92e-05	6.1e-05	4.66e-05	5.54e-05	5.7e-05	4.9e-05	5.96e-05	6.69e-05	5.63e-05	6.67e-05	6.1e-05
	1383.	RAB35_MOUSE	0.000164	0.000201	0.000211	0.000148	0.000162	0.000184	0.000213	0.000211	0.000191	0.00018	9e-05	0.000142	0.00018	0.000178	0.000147
	1384.	LYRIC_MOUSE	0.000102	0.000114	0.000104	0.000114	0.000106	0.000105	8.12e-05	9.72e-05	0.000116	6.84e-05	9.21e-05	6.57e-05	8.61e-05	0.000114	0.000111
	1385.	MAT2B_MOUSE	8.62e-05	8.62e-05	8.24e-05	7.25e-05	8.75e-05	8.36e-05	6.66e-05	8.93e-05	8.37e-05	7.86e-05	7.75e-05	8.66e-05	8.32e-05	8.68e-05	8.86e-05
	1386.	CMBL_MOUSE	6.21e-05	7.37e-05	4.36e-05	5.84e-05	5.8e-05	5.62e-05	5.29e-05	6.03e-05	6.39e-05	6.22e-05	7.2e-05	8.34e-05	9.26e-05	7.23e-05	7.46e-05
	1387.	SGTB_MOUSE	9.59e-05	8.03e-05	0.000102	0.000108	9.66e-05	8.36e-05	7.53e-05	7e-05	7.8e-05	7.28e-05	6.66e-05	5.63e-05	7.27e-05	7.83e-05	6.38e-05
	1388.	CDIPT_MOUSE	0.000177	0.000189	0.000144	0.000155	0.000176	0.000213	0.000211	0.000198	0.000209	0.000214	0.000161	0.000157	0.000178	0.000178	0.000185
	1389.	RAB5B_MOUSE	0.000179	0.000117	0.000145	0.000139	0.000187	0.000189	0.00013	0.000157	0.000149	0.000174	0.000129	0.000195	0.00017	0.00019	0.000189
	1390.	I3ITR1_MOUSE	4.83e-05	4.53e-05	5.87e-05	5.34e-05	1.6e-05	4.26e-05	4.14e-05	3.67e-05	3.83e-05	4.03e-05	3.79e-05	3.59e-05	3.93e-05	3.82e-05	4.92e-05
	1391.	CX6B1_MOUSE	0.000742	0.000685	0.000772	0.000771	0.000681	0.000708	0.00071	0.000743	0.000688	0.000716	0.000723	0.000573	0.000719	0.000615	0.000693
	1392.	STX12_MOUSE	0.000132	0.000186	0.000162	0.000175	0.000195	0.000181	0.000168	0.000168	0.000175	0.000146	0.000177	0.000176	0.000177	0.000178	0.00017
	1393.	FIS1_MOUSE	3.47e-05	3.38e-05	4.25e-05	3.63e-05	2.85e-05	2.52e-05	2.68e-05	3.67e-05	2.92e-05	2.33e-05	2.93e-05	1.91e-05	3.32e-05	3.87e-05	2.56e-05
	1394.	SNPH_MOUSE	7.94e-05	9.3e-05	8.96e-05	8.52e-05	4.84e-05	6.57e-05	5.24e-05	5.82e-05	6.9e-05	3.99e-05	6.33e-05	4.97e-05	6.94e-05	8.49e-05	7.1e-05
	1395.	E9QLH4_MOUSE	8.81e-05	9.83e-05	0.000126	0.000109	0.000103	7.82e-05	6.82e-05	8.92e-05	9.82e-05	7.61e-05	6.12e-05	8.19e-05	8.03e-05	9.62e-05	6.99e-05
	1396.	NU5M_MOUSE	0.00012	0.00016	0.000164	0.000139	0.000154	0.000219	0.000204	0.000136	0.000148	0.000157	0.000151	0.000123	0.000164	0.000147	0.000157
	1397.	G5E850_MOUSE	9.45e-05	8.86e-05	4.04e-05	0.000101	3.39e-05	0.000107	4.72e-05	0.000113	9.85e-05	9.85e-05	0.000123	0.000122	0.000126	0.000119	0.000129
	1398.	KPRB_MOUSE	7.61e-05	8.2e-05	8.73e-05	8.53e-05	9.59e-05	0.000103	6.34e-05	0.000116	0.000101	0.000117	0.000111	0.000109	0.000113	0.000103	0.0001
	1399.	LPCT4_MOUSE	4.69e-05	5.64e-05	4.15e-05	4.21e-05	4.63e-05	3.91e-05	4.21e-05	4.78e-05	4.01e-05	4.04e-05	3.22e-05	3.46e-05	2.34e-05	4.7e-05	4.34e-05
	1400.	RL24_MOUSE	0.0001	0.000105	0.000116	9.33e-05	0.000103	8.75e-05	9.81e-05	0.000105	0.000105	9.51e-05	0.000107	0.000107	9.84e-05	9.91e-05	9.76e-05
	1401.	CLCB_MOUSE	0.000255	0.00029	0.000294	0.000291	0.000235	0.000318	0.000324	0.000302	0.000296	0.000277	0.000204	0.000172	0.000238	0.000234	0.000191
	1402.	PA1B2_MOUSE	0.000152	0.000195	0.000174	0.00016	0.000161	0.000181	0.000176	0.000203	0.000174	0.00018	0.000181	0.00018	0.000222	0.000201	0.000185
	1403.	TPPC3_MOUSE	0.000131	0.000141	0.000144	0.000151	0.000128	0.000126	0.000122	0.000145	0.000129	0.000129	0.000137	0.000142	0.00015	0.000138	0.000134
	1404.	MTX2_MOUSE	0.000207	0.000197	0.000207	0.000234	0.000207	0.000234	0.000231	0.000245	0.000221	0.000241	0.000174	0.000178	0.000201	0.000222	0.00021
	1405.	ANX11_MOUSE	2.11e-05	2.78e-05	1.42e-05	2.03e-05	2.39e-05	2.3e-05	1.87e-05	6.07e-06	2.5e-05	2.32e-05	2.55e-05	3e-05	2.61e-05	2.86e-05	2.85e-05
	1406.	NIT1_MOUSE	3.58e-05	3.29e-05	4.46e-05	3.19e-05	3.66e-05	3.27e-05	6.3e-05	4.36e-05	3.62e-05	4.55e-05	5.57e-06	3.67e-05	4.26e-05	3.46e-05	3.5e-05
	1407.	TRXR1_MOUSE	0.000101	0.000118	0.0001	7.88e-05	7.41e-05	0.000112	0.000109	0.000114	0.000107	0.00012	0.000117	0.000141	0.000138	0.000135	0.000121
	1408.	ATPMK_MOUSE	0.000321	0.000321	0.000318	0.000332	0.0003	0.000291	0.000292	0.000299	0.0003	0.000301	0.000282	0.000292	0.000306	0.000282	0.000284
	1409.	Q6AXH6_MOUSE	0.000207	0.000227	0.00026	0.000262	0.00021	0.000171	0.000211	0.000209	0.000192	0.000158	0.000187	0.000176	0.0002	0.000213	0.000213
	1410.	TPP1_MOUSE	0.000155	0.000155	0.000134	0.00013	0.000159	0.000127	8.76e-05	0.000119	0.000114	0.000101	0.000285	0.0003	0.000144	0.000241	0.000271
	1411.	SMAP2_MOUSE	5.84e-05	7.05e-05	8.13e-05	8.1e-05	8.84e-05	7.36e-05	4.72e-05	5.23e-05	6.34e-05	6.14e-05	5.9e-05	7.52e-05	6.81e-05	7.95e-05	7.82e-05
	1412.	EF1B_MOUSE	0.000252	0.000232	0.000236	0.000286	0.000255	0.000196	0.0002	0.000211	0.000237	0.000228	0.000223	0.00024	0.000204	0.00022	0.000228
	1413.	RL32_MOUSE	6.57e-05	2.85e-05	7.32e-05	5.71e-05	7.65e-05	6.19e-05	6.85e-05	6.01e-05	7.12e-05	7.44e-05	5.96e-05	4.96e-05	5.96e-05	5.94e-05	5.24e-05
	1414.	NCK2_MOUSE	2.88e-05	3.02e-05	1.38e-05	2.06e-05	2.79e-05	3.15e-05	2.59e-05	2.79e-05	3.03e-05	2.31e-05	2.97e-05	2.77e-05	2.89e-05	3.73e-05	3.12e-05
	1415.	MLEC_MOUSE	9.2e-06	9.17e-06	8.89e-06	1.01e-05	2.05e-06	5.87e-06	7.98e-06	8.14e-06	7.76e-06	8.97e-06	9.5e-06	9.72e-06	9.58e-06	8.46e-06	1.01e-05
	1416.	CRIP2_MOUSE	7.16e-05	7.19e-05	7.5e-05	6.69e-05	6.39e-05	6.56e-05	4.51e-05	5.74e-05	5.48e-05	4.49e-05	4.87e-05	5.3e-05	5.14e-05	4.79e-05	5.03e-05
	1417.	K1C10_MOUSE	9.89e-05	8.93e-05	0.000112	0.000115	0.000132	9.05e-05	8.79e-05	9.92e-05	0.000103	0.000108	0.000164	9.84e-05	8.36e-05	0.000268	8.55e-05
	1418.	NECA2_MOUSE	5.79e-05	5.3e-05	6.44e-05	2.98e-05	5.36e-05	5.44e-05	5.36e-05	5.77e-05	4.43e-05	4.9e-05	5.44e-05	5.79e-05	5.53e-05	5.92e-05	4.76e-05
	1419.	AL4A1_MOUSE	0.00013	0.000117	0.000101	9.64e-05	0.000129	9.43e-05	0.00014	0.000115	9.28e-05	8.49e-05	0.000152	0.000173	0.000145	0.00013	0.000156
	1420.	SRSF7_MOUSE	0.00021	0.000185	0.000302	0.000333	0.000244	0.000112	0.000119	9.63e-05	0.000229	0.000221	1.01e-05	7.67e-05	8.48e-05	8.68e-05	5.95e-05
	1421.	LYPA2_MOUSE	4.9e-05	4.62e-05	4.31e-05	3.8e-05	4.79e-05	6.82e-05	5.46e-05	6.86e-05	4.79e-05	6.29e-05	4.94e-05	4.82e-05	5.56e-05	7.99e-06	4.59e-05
	1422.	GSTO1_MOUSE	3.91e-05	3.96e-05	2.96e-05	2.82e-05	3.59e-05	3.48e-05	3.41e-05	4.07e-05	3.93e-05	3.35e-05	5.24e-05	6.03e-05	5.59e-05	5.92e-05	4.23e-07
	1423.	GORS2_MOUSE	9.68e-05	5.76e-05	9.93e-05	9.17e-05	9.38e-05	5.56e-05	8.47e-05	6.7e-05	7.79e-05	7.85e-05	6.83e-05	6.43e-05	7.54e-05	6.44e-05	6.7e-05
	1424.	TIM44_MOUSE	7.91e-05	7.18e-05	7.28e-05	6.72e-05	7.57e-05	8.33e-05	6.87e-05	6.72e-05	7.19e-05	6.87e-05	7.07e-05	6.61e-05	6.31e-05	7.03e-05	7.07e-05
	1425.	A0A1W2P729_MOUSE	8.08e-05	8.69e-05	8.09e-05	6.56e-05	9.07e-05	8.07e-05	7.24e-05	9.04e-05	8.46e-05	1.83e-05	8.74e-05	9.51e-05	9.94e-05	9.75e-05	9.71e-05
	1426.	KIFA3_MOUSE	6.28e-05	5.58e-05	5.58e-05	5.76e-05	5.46e-05	5.57e-05	6.01e-05	6.14e-05	6.06e-05	5.49e-05	6.01e-05	5.62e-05	6.08e-05	6.02e-05	5.54e-05
	1427.	DPM1_MOUSE	1.25e-05	1.63e-05	1.33e-05	1.19e-05	9.43e-06	1.24e-05	1.21e-05	1.53e-05	1.66e-05	1.59e-05	1.6e-05	1.9e-05	1.55e-05	2.3e-05	1.99e-05
	1428.	RSMN_MOUSE	0.000107	0.00013	0.000115	0.000136	0.000133	0.000118	0.000138	0.000139	0.00015	0.000127	0.000117	0.000122	0.000127	0.000133	0.000128
	1429.	A0A0N4SW73_MOUSE	3.27e-05	2.94e-05	3.09e-05	2.51e-05	2.79e-05	2.42e-05	2.78e-05	2.95e-05	3.11e-05	2.41e-05	2.37e-05	2.92e-05	2.84e-05	3.4e-05	3.25e-05
	1430.	D39U1_MOUSE	8.03e-05	8.65e-05	7.99e-05	8.29e-05	7.25e-05	8.36e-05	7.51e-05	4.26e-05	8.49e-05	8.3e-05	7.07e-05	7.78e-05	4.46e-05	8.89e-05	7.17e-05
	1431.	F8VQK3_MOUSE	5.62e-05	6.17e-05	6.11e-05	5.05e-05	5.73e-05	5.61e-05	5.59e-05	5.89e-05	5.61e-05	4.91e-05	5.1e-05	4.88e-05	3.87e-05	5.59e-05	4.8e-05
	1432.	STK39_MOUSE	3.6e-05	3.02e-05	4.06e-05	4.31e-05	3.89e-05	3.85e-05	3.72e-05	3.27e-05	3.8e-05	3.45e-05	3.78e-05	4.08e-05	4.05e-05	4.05e-05	4.04e-05
	1433.	ARAF_MOUSE	4.16e-05	4.62e-05	4.41e-05	4.71e-05	4.43e-05	3.65e-05	3.71e-05	4.16e-05	4.32e-05	4.17e-05	3.95e-05	4.04e-05	5.1e-05	4.06e-05	3.88e-05
	1434.	G5E814_MOUSE	4.62e-05	4.74e-05	3.71e-05	3.76e-05	4.98e-05	4.74e-05	5.46e-05	4.41e-05	4.23e-05	5.23e-05	2.87e-05	2.69e-05	3.15e-05	3.49e-05	4.41e-05
	1435.	CAN5_MOUSE	5.73e-05	5.36e-05	4.55e-05	4.39e-05	3.45e-05	4.13e-05	4.46e-05	6.5e-05	5.27e-05	4.53e-05	5.54e-05	5.93e-05	5.63e-05	5.13e-05	4.71e-05
	1436.	ATP5I_MOUSE	0.000242	0.000233	0.000239	0.000232	0.000272	0.000251	0.000243	6.01e-06	0.000234	0.000278	0.00024	0.000231	0.000234	0.000208	0.000248
	1437.	Q8BKP1_MOUSE	1.81e-05	2.23e-05	1.97e-05	1.86e-05	2.28e-05	1.85e-05	1.52e-05	2.06e-05	2.02e-05	1.45e-05	2.08e-05	2.57e-05	1.92e-05	2.4e-05	2.14e-05
	1438.	CTL2_MOUSE	7.29e-05	7.2e-05	7.94e-05	7.67e-05	7.2e-05	7.61e-05	9.13e-05	8e-05	8.65e-05	7.76e-05	9.77e-05	7.74e-05	9.88e-05	8.82e-05	8.86e-05
	1439.	RASK_MOUSE	8.05e-05	6.28e-05	6.44e-05	6.52e-05	8.08e-05	7.03e-05	6.76e-05	7.47e-05	6.67e-05	6.86e-05	8.55e-05	8.65e-05	6.56e-05	7.35e-05	3.99e-05
	1440.	RANG_MOUSE	0.000197	0.000189	0.000224	0.000206	0.000175	0.000193	0.000175	0.000197	0.000202	0.000187	0.000206	0.000219	0.000231	0.000249	0.000208
	1441.	EMC2_MOUSE	6.47e-05	7.14e-05	6.44e-05	6.85e-05	6.78e-05	7.59e-05	9.89e-05	8.1e-05	7.78e-05	9.18e-05	7.58e-05	7.53e-05	7.53e-05	7.06e-05	7.76e-05
	1442.	E9Q9M1_MOUSE	2.61e-05	2.7e-05	3.07e-05	2.89e-05	3.12e-05	2.65e-05	3.06e-05	2.59e-05	2.45e-05	1.48e-05	2.5e-05	2.59e-05	2.56e-05	2.43e-05	2.3e-05
	1443.	P5CR2_MOUSE	3.13e-05	3.02e-05	2.97e-05	2.96e-05	2.61e-05	2.65e-05	2.54e-05	2.66e-05	2.97e-05	2.76e-05	3.14e-05	2.76e-05	4.13e-05	3.05e-05	2.55e-05
	1444.	EIF3H_MOUSE	3.06e-05	2.11e-05	1.76e-05	1.8e-05	2.39e-05	3.11e-05	1.69e-05	2.47e-05	2.31e-05	2.38e-05	2.96e-05	3.08e-05	2.28e-05	2.83e-05	2.94e-05
	1445.	DNJB1_MOUSE	0.000116	0.000122	0.000128	0.000124	0.000113	0.000115	0.000124	0.000113	0.000103	0.000124	0.000134	9.94e-05	0.000111	0.000105	9.85e-05
	1446.	CLPP_MOUSE	6.11e-05	7.93e-05	6.21e-05	7.66e-05	6.92e-05	7.69e-05	8.11e-05	5.76e-05	7.92e-05	7.38e-05	0.000106	7.72e-05	8.45e-05	0.000111	7.88e-05
	1447.	TBA8_MOUSE	6.13e-05	6.87e-05	6.06e-05	6.39e-05	5.76e-05	6.37e-05	5.52e-05	6.12e-05	5.89e-05	5.99e-05	4.63e-05	3.94e-05	5.25e-05	5.71e-05	5.39e-05
	1448.	SNG1_MOUSE	2.47e-05	2.75e-05	2.11e-05	2.27e-05	2.73e-05	1.48e-05	8.13e-06	1.56e-05	1.82e-05	7.14e-06	4.28e-05	4.89e-05	3.99e-05	3.87e-05	2.85e-05
	1449.	GBA2_MOUSE	3.57e-05	3.21e-05	3.59e-05	3.24e-05	3.45e-05	3.67e-05	3.02e-05	3.13e-05	3.25e-05	2.83e-05	3.05e-05	1.68e-05	3.28e-05	3.2e-05	3.26e-05
	1450.	PDPR_MOUSE	3.64e-05	3.36e-05	3.09e-05	3.59e-05	3.88e-05	3.99e-05	3.48e-05	3.13e-05	3.02e-05	3.3e-05	4.04e-05	3.94e-05	4.3e-05	3.82e-05	4.05e-05
	1451.	Q497W9_MOUSE	3.13e-05	3.19e-05	3.58e-05	2.83e-05	3.29e-05	3.71e-05	3.14e-05	3.2e-05	3.03e-05	3.28e-05	3.92e-05	3.84e-05	3.71e-05	3.85e-05	3.33e-05
	1452.	ASNS_MOUSE	6.3e-05	5.8e-05	6.08e-05	4.95e-05	5.86e-05	3.98e-05	6.56e-05	7.67e-05	6.98e-05	6.66e-05	7.22e-05	6.53e-05	7.82e-05	7.73e-05	6.55e-05
	1453.	TMED9_MOUSE	3.98e-05	4.19e-05	3.66e-05	3.18e-05	3.81e-05	4.13e-05	4.39e-05	4.48e-05	4.46e-05	3.95e-05	4.69e-05	5.27e-05	4.9e-05	5.08e-05	5.27e-05
	1454.	PSB4_MOUSE	0.000178	0.000194	0.000202	0.0002	0.000185	0.000212	0.000209	0.000237	0.000222	0.000214	0.000206	0.000214	0.000207	0.000201	0.000208
	1455.	SEPT2_MOUSE	0.000177	0.000189	0.000175	0.000164	0.000193	0.000192	0.0002	0.000211	0.000263	0.00022	0.000287	0.000299	0.000272	0.000257	0.00026
	1456.	A0A0R4J1Z3_MOUSE	0.000141	0.000122	0.000111	9.36e-05	0.000119	0.000129	0.000113	7.48e-05	0.000115	0.000126	0.000114	7.19e-05	0.000118	0.00011	0.000141
	1457.	TBCB_MOUSE	5.26e-05	5.48e-05	5.57e-05	5.01e-05	5.64e-05	5.01e-05	4.79e-05	5.25e-05	4.68e-05	2.17e-05	4.75e-05	5.62e-05	5.45e-05	5.78e-05	5.46e-05
	1458.	CC177_MOUSE	4.5e-05	5.1e-05	4.85e-05	9.38e-05	6.69e-05	4.93e-05	3.52e-05	2.13e-05	2.23e-05	2.01e-05	2.32e-05	4.02e-05	4.18e-05	4.16e-05	4.1e-05
	1459.	GTR1_MOUSE	0.000138	0.000143	0.000156	0.000171	0.000143	0.000145	0.000134	0.00015	0.00015	0.000136	0.000148	0.000139	0.000138	0.000147	0.000148
	1460.	AN32E_MOUSE	4e-05	4.09e-05	3.7e-05	4.11e-05	4.15e-05	4.24e-05	3.85e-05	4.23e-05	4.18e-05	4.61e-05	5.71e-05	6.61e-05	5.73e-05	6.16e-05	6.39e-05
	1461.	TMX4_MOUSE	0.000146	0.000147	0.00014	0.000135	0.000147	0.000145	0.000133	0.000143	0.000135	0.000127	0.000141	0.000123	0.000149	0.000135	0.000134
	1462.	NDUB3_MOUSE	0.000286	0.000345	0.000364	0.000398	0.000341	0.000334	0.000385	0.000382	0.000326	0.000333	0.000302	0.000281	0.000319	0.000285	0.000313
	1463.	J3QK20_MOUSE	2.77e-05	2.26e-05	2.47e-05	1.92e-05	2.85e-05	1.85e-05	1.48e-05	1.86e-05	1.68e-05	1.56e-05	1.85e-05	2.44e-05	1.8e-05	1.63e-05	1.96e-05
	1464.	QCR8_MOUSE	0.000697	0.000668	0.000708	0.000779	0.000703	0.000711	0.000686	0.000709	0.000657	0.000727	0.000688	0.000651	0.000665	0.000645	0.000743
	1465.	NACAM_MOUSE	7.51e-05	6.76e-05	7.09e-05	6.77e-05	6.79e-05	6.18e-05	6.68e-05	6.84e-05	7.6e-05	6.41e-05	7.76e-05	5.82e-05	6.55e-05	7.96e-05	7.18e-05
	1466.	Q6P1Y9_MOUSE	6.74e-05	6.45e-05	6.97e-05	6.9e-05	7.19e-05	6.94e-05	6.97e-05	6.92e-05	6.2e-05	6.98e-05	7.56e-05	7.52e-05	5.97e-05	7.55e-05	6.84e-05
	1467.	A2RTH5_MOUSE	5.02e-05	4.4e-05	4.79e-05	4.65e-05	4.57e-05	4.6e-05	5.01e-05	5.7e-05	5.42e-05	4.79e-05	3.56e-05	4.48e-05	4.7e-05	5.24e-05	3.65e-05
	1468.	GSHB_MOUSE	2.17e-05	1.98e-05	2.24e-05	2.59e-05	1.96e-05	2.1e-05	1.88e-05	2.25e-05	1.85e-05	2.06e-05	2.31e-05	2.41e-05	2.81e-05	3.26e-05	2.59e-05
	1469.	RL22_MOUSE	0.00016	0.000175	0.000196	0.000212	0.000197	0.000171	0.000177	0.000173	0.000174	0.000179	0.000209	0.000184	0.000184	0.000188	0.000196
	1470.	Q5SQB0_MOUSE	5.19e-05	6.45e-05	5.39e-05	4.65e-05	5.31e-05	6.61e-05	6.25e-05	5.85e-05	7e-05	6.07e-05	4.86e-05	6.3e-05	6.13e-05	6.74e-05	6.05e-05
	1471.	RENR_MOUSE	5.09e-05	3.86e-05	4.98e-05	5.57e-05	6.91e-05	5.03e-05	4.41e-05	3.83e-05	3.58e-05	4.92e-05	4.52e-05	5.02e-05	3.03e-05	2.64e-05	5.64e-05
	1472.	RBM14_MOUSE	3.81e-05	3.85e-05	3.4e-05	3.48e-05	3.58e-05	3.49e-05	2.53e-05	3.23e-05	3.34e-05	2.89e-05	3.25e-05	3.28e-05	3.41e-05	3.76e-05	3.66e-05
	1473.	NRX2A_MOUSE	4.47e-05	4.31e-05	4.74e-05	3.81e-05	4.31e-05	4.31e-05	4.22e-05	4.29e-05	3.89e-05	4.28e-05	4.09e-05	4.28e-05	4.38e-05	3.53e-05	3.56e-05
	1474.	PRP6_MOUSE	1.44e-05	1.36e-05	1.36e-05	2.07e-05	1.58e-05	1.58e-05	1.72e-05	2.23e-05	1.6e-05	1.67e-05	1.5e-05	1.56e-05	1.75e-05	1.61e-05	1.8e-05
	1475.	ATP5S_MOUSE	4.97e-05	5.28e-05	4.03e-05	3.6e-05	2.95e-05	4.34e-05	3.4e-05	4.01e-05	4.2e-05	3.84e-05	4.39e-05	4.55e-05	2.83e-05	5.42e-05	4.65e-05
	1476.	FKBP2_MOUSE	6.3e-05	6.41e-05	6.54e-05	3.91e-05	6.55e-05	5.98e-05	5.82e-05	6.89e-05	5.18e-05	7.07e-05	6.13e-05	5.02e-05	7e-05	6.28e-05	7.18e-05
	1477.	ACTY_MOUSE	0.000268	0.000243	0.000266	0.000235	0.000268	0.000236	0.000222	0.000238	0.000231	0.000237	0.00022	0.000229	0.000215	0.000234	0.000207
	1478.	ROA0_MOUSE	8e-05	6.98e-05	7.72e-05	6.52e-05	7.8e-05	6.99e-05	6.72e-05	7.23e-05	8.01e-05	7.66e-05	6.58e-05	8.19e-05	7.4e-05	7.62e-05	7.49e-05
	1479.	MAP1S_MOUSE	3.77e-05	3.98e-05	3.64e-05	3.39e-05	3.4e-05	4.04e-05	3.48e-05	3.53e-05	3.67e-05	2.57e-05	2.56e-05	3.16e-05	3.79e-05	3.83e-05	3.45e-05
	1480.	AKA7G_MOUSE	4.77e-05	4.67e-05	6.01e-05	6.27e-05	4.83e-05	4.37e-05	5.15e-05	4.35e-05	4.13e-05	4.61e-05	4.19e-05	3.26e-05	4.24e-05	3.32e-05	3.96e-05
	1481.	RS14_MOUSE	0.000266	0.000263	0.00027	0.000282	0.000325	0.000223	0.000236	0.000273	0.000264	0.000262	0.000248	0.000262	0.000233	0.000244	0.000257
	1482.	RS24_MOUSE	0.000138	0.000147	0.000133	0.000121	0.000146	0.000161	0.00017	0.000153	0.000156	0.000144	0.000167	0.000159	0.000153	0.000154	0.00017
	1483.	E9QMI9_MOUSE	1.84e-05	1.37e-05	1.42e-05	1.29e-05	1.69e-05	1.17e-05	1.52e-05	1.39e-05	1.95e-05	1.66e-05	1.07e-05	1.58e-05	1.56e-05	1.64e-05	1.42e-05
	1484.	E9Q8P8_MOUSE	3.96e-05	3.54e-05	4.2e-05	4.25e-05	4.14e-05	3.52e-05	3.4e-05	3.5e-05	2.74e-05	2.98e-05	2.65e-05	3.22e-05	2.91e-05	2.76e-05	3.35e-05
	1485.	SETD7_MOUSE	0.000152	0.000135	0.000141	0.000134	0.000156	0.000101	0.000202	0.000126	0.000169	0.000159	0.000154	0.000131	0.000118	0.000117	0.00012
	1486.	CAD13_MOUSE	0.000115	0.000135	0.000109	0.000104	0.000107	0.000112	0.00012	7.02e-05	0.000114	8.12e-05	0.00011	0.000105	0.000125	9.98e-05	0.000111
	1487.	GALD1_MOUSE	5.72e-05	6.53e-05	6.32e-05	6.72e-05	6.32e-05	6.51e-05	6.62e-05	5.71e-05	5.9e-05	6.6e-05	5.76e-05	6.73e-05	6.24e-05	6.5e-05	5.88e-05
	1488.	COASY_MOUSE	7.45e-05	8.47e-05	6.35e-05	6.32e-05	6.77e-05	6.43e-05	7.04e-05	6.89e-05	7.84e-05	7.41e-05	9.43e-05	7.74e-05	8.13e-05	8.66e-05	7.81e-05
	1489.	A0A2R8VHP9_MOUSE	0.0003	0.000335	0.000291	0.000282	0.000322	0.000271	0.000239	0.000299	0.000306	0.000263	0.000286	0.000318	0.000322	0.000335	0.000287
	1490.	E0CXA9_MOUSE	0.000122	0.000128	0.000154	0.000137	0.000123	0.000131	0.000179	7.36e-05	0.000145	0.000146	0.000111	2.57e-05	0.000112	0.000102	6.14e-05
	1491.	MPRD_MOUSE	9.91e-05	0.000102	0.000118	0.000127	0.00012	0.000121	0.000122	0.000105	0.000109	0.000114	0.000121	0.000108	0.000116	0.000118	0.000115
	1492.	RAB3B_MOUSE	0.000183	0.000189	0.000188	0.00014	0.000193	0.0002	0.000201	0.000178	0.000185	0.000199	0.000154	0.000181	0.00017	0.000146	0.000183
	1493.	A0A0G2JEC4_MOUSE	2.24e-05	1.37e-05	1.81e-05	1.48e-05	2.25e-05	1.71e-05	1.72e-05	1.16e-05	1.11e-05	1.67e-05	2.29e-05	2.11e-05	1.87e-05	1.42e-05	2.06e-05
	1494.	Q8BH40_MOUSE	5.44e-05	5.26e-05	5.24e-05	5.45e-05	6.05e-05	5.44e-05	4.21e-05	4.63e-05	4.4e-05	4.07e-05	5.1e-05	5.74e-05	5.85e-05	4.98e-05	5.69e-05
	1495.	SRSF2_MOUSE	0.000192	0.000219	0.000224	0.000224	0.000204	0.000216	0.000213	0.000224	0.000213	0.000186	0.000206	0.000213	0.000229	0.000232	0.000202
	1496.	Q8R3V2_MOUSE	4.58e-05	5.43e-05	5.04e-05	4.71e-05	5.12e-05	4.88e-05	5.59e-05	5.38e-05	4.92e-05	5.21e-05	5.04e-05	5.05e-05	4.86e-05	5.06e-05	5.12e-05
	1497.	RAP1A_MOUSE	5.88e-05	7.07e-05	5.39e-05	5.87e-05	4.82e-05	6.77e-05	6.15e-05	7.69e-05	6.95e-05	7.57e-05	8.12e-05	8.32e-05	8.52e-05	7.72e-05	7.27e-05
	1498.	QCR6_MOUSE	5.83e-05	4.17e-05	5.83e-05	6.66e-05	5.71e-05	5.1e-05	5.84e-05	6.58e-05	4.95e-05	6.08e-05	6.81e-05	4.62e-05	5.92e-05	6.27e-05	5.73e-05
	1499.	A0A1L1SQA8_MOUSE	3.16e-05	3.62e-05	4.19e-05	4.05e-05	4.05e-05	3.38e-05	3.28e-05	3.37e-05	3.7e-05	3.48e-05	3.2e-05	3.14e-05	3.62e-05	3.13e-05	3.35e-05
	1500.	CD81_MOUSE	0.000385	0.000273	0.000294	0.000236	0.000374	0.00036	0.000347	0.000267	0.000289	0.000422	0.000435	0.000418	0.000328	0.000299	0.000459
	1501.	PRAF3_MOUSE	0.000224	0.00019	0.000207	0.000215	0.000218	0.000166	9.91e-05	0.000108	0.000215	0.000195	0.000166	0.000111	0.000142	0.00015	0.000126
	1502.	ATCAY_MOUSE	0.000122	0.000131	0.000106	9.23e-05	9.12e-05	0.000132	0.000107	0.000131	0.000109	0.000115	9.31e-05	9.89e-05	9.29e-05	0.000104	0.000105
	1503.	ATP8_MOUSE	0.000175	0.000189	9.33e-05	0.000225	0.000199	0.00018	0.000168	0.000191	0.00018	0.000192	0.000161	0.000108	0.000158	0.000162	0.000158
	1504.	TPC11_MOUSE	1.83e-05	2.01e-05	1.29e-05	1.62e-05	1.63e-05	1.65e-05	1.66e-05	1.76e-05	1.6e-05	1.53e-05	1.92e-05	1.76e-05	2.04e-05	2.12e-05	1.92e-05
	1505.	EXOC8_MOUSE	8.3e-05	7.77e-05	8.59e-05	9.25e-05	7.57e-05	8.18e-05	6.39e-05	7.9e-05	7.72e-05	5.55e-05	6.67e-05	6.58e-05	6.65e-05	7.21e-05	6.15e-05
	1506.	D3Z4E2_MOUSE	1.68e-05	2.36e-05	2.2e-05	2.32e-05	1.84e-05	1.31e-05	2.17e-05	1.95e-05	2.27e-05	2.17e-05	9.45e-06	9.25e-06	1.09e-05	9.33e-06	1.04e-05
	1507.	SETD3_MOUSE	2.67e-05	2.94e-05	4.81e-05	3.62e-05	3.14e-05	2.6e-05	2.27e-05	3.44e-05	3.05e-05	2.99e-05	2.37e-05	2.45e-05	2.92e-05	1.93e-06	3.4e-05
	1508.	PGBD5_MOUSE	3.03e-05	3.46e-05	3.55e-05	3.72e-05	3.06e-05	3.68e-05	3.47e-05	3.08e-05	2.98e-05	3e-05	3.47e-05	2.7e-05	2.55e-05	2.84e-05	3.09e-05
	1509.	GGCT_MOUSE	0.000116	0.000107	0.000111	0.00012	0.000124	9.64e-05	0.000137	0.000118	0.00013	0.000132	0.000112	0.000107	0.000107	9.64e-05	9.02e-05
	1510.	FA81A_MOUSE	5.63e-05	5.14e-05	4.81e-05	5.76e-06	5.17e-05	4.41e-05	4.34e-05	4.76e-05	5.09e-05	4.68e-05	4.57e-05	5.53e-05	6.77e-05	6.39e-05	4.19e-05
	1511.	ITM2C_MOUSE	1.76e-05	1.64e-05	1.42e-05	1.44e-05	1.64e-05	1.54e-05	1.55e-05	2.12e-05	1.54e-05	1.68e-05	2.28e-05	2.44e-05	1.67e-05	1.6e-05	1.81e-05
	1512.	Q9DCW5_MOUSE	4.71e-05	4.69e-05	5.63e-05	7.16e-05	4.96e-05	4.98e-05	5.81e-05	5.36e-05	5.7e-05	5.12e-05	4.82e-05	3.09e-05	4.34e-05	5.04e-05	4.85e-05
	1513.	RL14_MOUSE	0.000196	0.000204	0.000181	0.000148	0.000177	0.000195	0.000207	0.000204	0.000211	0.000186	0.000225	0.00025	0.000212	0.000234	0.000225
	1514.	RAB8A_MOUSE	5.74e-05	5.65e-05	5.2e-05	5.07e-05	5.3e-05	4.93e-05	4.45e-05	5.79e-05	5.43e-05	5.59e-05	6.37e-05	5.88e-05	6.01e-05	6.07e-05	6.63e-05
	1515.	KAD2_MOUSE	3e-05	3.05e-05	2.78e-05	2.32e-05	2.97e-05	2.82e-05	2.47e-05	2.93e-05	3.11e-05	2.74e-05	4.12e-05	4.16e-05	4.01e-05	4.08e-05	3.9e-05
	1516.	A0A0R4J138_MOUSE	4.62e-05	3.85e-05	4.03e-05	4.5e-05	5.1e-05	5.35e-05	5.49e-05	4.9e-05	6.54e-05	5.68e-05	0.000103	8.84e-05	6.61e-05	7.08e-05	7.76e-05
	1517.	RBM8A_MOUSE	3.23e-05	3.73e-05	3.5e-05	3.21e-05	3.16e-05	4.21e-05	4.51e-05	3.85e-05	4.06e-05	3.69e-05	3.96e-05	4.88e-05	4.81e-05	4.35e-05	3.96e-05
	1518.	ATG3_MOUSE	6.37e-05	6.7e-05	6.52e-05	7.31e-05	6.31e-05	5.17e-05	6.23e-05	6.08e-05	6.33e-05	4.65e-05	6.08e-05	6.4e-05	6.91e-05	6.43e-05	5.33e-05
	1519.	Q80XR6_MOUSE	0.000362	0.000357	0.00037	0.00035	0.000334	0.000367	0.000335	0.000359	0.000354	0.000341	0.000394	0.00042	0.000405	0.000349	0.000362
	1520.	SYNPR_MOUSE	0.000108	9.39e-05	9.82e-05	9.83e-05	0.000101	9.41e-05	0.000105	9.64e-05	8.92e-05	9.5e-05	8.71e-05	9.14e-05	0.0001	9.4e-05	8.17e-05
	1521.	B1AT82_MOUSE	3.33e-05	3.93e-05	3.04e-05	2.91e-05	2.54e-05	2.94e-05	3.43e-05	3.24e-05	3.18e-05	3.52e-05	3.33e-05	3.4e-05	3.77e-05	3.75e-05	3.33e-05
	1522.	SIAS_MOUSE	0.000161	7.69e-05	0.000154	0.000119	7.36e-05	8.35e-05	6.74e-05	0.000169	3.68e-05	0.000152	0.000145	6.55e-05	0.000161	0.000163	0.000162
	1523.	STX6_MOUSE	5.16e-05	5.59e-05	6.23e-05	6.15e-05	4.95e-05	5.24e-05	5.09e-05	4.44e-05	5.41e-05	4.3e-05	6.19e-05	4.38e-05	4.99e-05	5.65e-05	4.77e-05
	1524.	MYADM_MOUSE	4.32e-05	2.41e-05	2.94e-05	3.12e-05	3.94e-05	3.45e-05	2.52e-05	1.07e-05	1.93e-05	2.84e-05	3e-05	3.02e-05	1.95e-05	1.75e-05	4.25e-05
	1525.	DJB11_MOUSE	3.06e-05	3.03e-05	2.4e-05	3.2e-05	3.14e-05	3.26e-05	3.07e-05	3.18e-05	3.13e-05	3.12e-05	3.39e-05	3.74e-05	2.02e-05	2.92e-05	3.49e-05
	1526.	Q5SUH7_MOUSE	4.66e-05	4.6e-05	5.02e-05	4.24e-05	4.9e-05	5.61e-05	5.41e-05	4.12e-05	4.46e-05	4.08e-05	3.21e-05	4.64e-05	3.77e-05	3.71e-05	3.76e-05
	1527.	RBMX_MOUSE	0.000311	0.000318	0.000319	0.00031	0.000323	0.000306	0.000276	0.000302	0.000302	0.00028	0.000309	0.000329	0.000345	0.000341	0.000309
	1528.	A0A0R4J0S3_MOUSE	3.92e-05	4.46e-06	3.32e-05	4.78e-05	4.05e-05	4.68e-05	4.64e-05	3.95e-05	3.81e-05	4.39e-05	3.81e-05	2.47e-05	4.27e-05	4.15e-05	3.42e-05
	1529.	D3YTQ3_MOUSE	5.78e-05	5.19e-05	4.64e-05	5.91e-05	5.54e-05	5.09e-05	4.82e-05	5.17e-05	5.32e-05	4.2e-05	4.72e-05	4.45e-05	5.15e-05	5.34e-05	5.22e-05
	1530.	E9PYT3_MOUSE	9.78e-06	1.7e-05	1.53e-05	1.35e-05	1.35e-05	1.83e-05	1.72e-05	1.96e-05	1.49e-05	1.93e-05	2.46e-05	3.03e-05	2.29e-05	2.59e-05	2.11e-05
	1531.	PEF1_MOUSE	4.35e-05	4.79e-05	4.44e-05	4.17e-05	5.11e-05	3.17e-05	4.22e-05	4.49e-05	4.75e-05	4.59e-05	3.27e-05	4.05e-05	3.36e-05	4.65e-05	4.03e-05
	1532.	A0A1B0GX25_MOUSE	2.04e-05	2.31e-05	1.96e-05	2.23e-05	1.95e-05	2.23e-05	2.52e-05	2.45e-05	2.26e-05	2.7e-05	2.14e-05	3.03e-05	2.49e-05	3.42e-06	2.63e-05
	1533.	G3X9A7_MOUSE	7.22e-05	0.000135	0.00011	0.000113	0.000126	0.000117	0.000106	0.000102	0.000113	0.000129	9.35e-05	6.04e-05	0.000107	0.00011	0.000108
	1534.	RBM39_MOUSE	0.000121	9.85e-05	8.34e-05	8.53e-05	0.000101	8.12e-05	7.06e-05	8.67e-05	5.96e-05	8.21e-05	9.93e-05	6.23e-05	0.000102	0.000104	9.97e-05
	1535.	PSMD7_MOUSE	0.000109	9.23e-05	8.79e-05	9.19e-05	8.89e-05	9.29e-05	8.05e-05	9.24e-05	8.59e-05	8.77e-05	9.16e-05	9.61e-05	9.64e-05	9.67e-05	8.38e-05
	1536.	CMTD1_MOUSE	7.85e-05	9.12e-05	9.7e-05	9.83e-05	7.72e-05	8.81e-05	9.31e-05	8.53e-05	9.58e-05	9.21e-05	9.58e-05	6.57e-05	8.54e-05	9.12e-05	7.98e-05
	1537.	VATG1_MOUSE	7.62e-05	9.41e-05	8.02e-05	8.56e-05	7.4e-05	6.65e-05	6.48e-05	7.02e-05	5.98e-05	7.03e-05	9.63e-05	9.19e-05	9.11e-05	8.3e-05	8.39e-05
	1538.	FKBP8_MOUSE	9.3e-05	6.8e-05	8.68e-05	8.65e-05	8.49e-05	8.42e-05	6.02e-05	8.6e-05	6.49e-05	8.44e-05	8.21e-05	9.46e-05	8.89e-05	8.26e-05	9.05e-05
	1539.	TIM13_MOUSE	3.34e-05	3.04e-05	3.74e-05	2.91e-05	2.93e-05	2.76e-05	1.87e-05	2.81e-05	2.85e-05	2.63e-05	4.05e-05	3.49e-05	2.87e-05	3.62e-05	3.33e-05
	1540.	ZER1_MOUSE	5.09e-05	5.37e-05	3.86e-05	4.12e-05	4.57e-05	4.16e-05	4.81e-05	4.02e-05	4.92e-05	3.62e-05	4.88e-05	5.06e-05	3.08e-05	5.03e-05	4.21e-05
	1541.	CATL1_MOUSE	2.31e-05	1.89e-05	2.34e-05	2.05e-05	2.92e-05	2.14e-05	2.23e-05	1.94e-05	1.76e-05	1.88e-05	2.94e-05	2.1e-05	2.22e-05	2.31e-05	2.22e-05
	1542.	HCDH_MOUSE	0.000159	0.000156	0.000126	0.000126	0.000148	0.000165	0.000175	0.00017	0.000174	0.000159	0.000241	0.000262	0.000229	0.000233	0.000222
	1543.	PTN9_MOUSE	5e-05	5.94e-05	4.58e-05	4.94e-05	5.66e-05	7.45e-05	4.96e-05	6.17e-05	5.04e-05	4.81e-05	7.59e-05	4.35e-05	5.27e-05	7.37e-05	5.85e-05
	1544.	RL11_MOUSE	0.000181	0.000157	0.000168	0.000162	0.000195	0.000163	0.000172	0.000167	0.000175	0.000176	0.000205	0.000208	0.000192	0.000186	0.000189
	1545.	CLD11_MOUSE	3.55e-05	1.04e-05	2.49e-05	3.48e-05	2.69e-05	6.96e-05	7.25e-05	7.11e-05	5.61e-05	7.49e-05	7.81e-05	8.12e-05	6.82e-05	6.09e-05	8.43e-05
	1546.	VAC14_MOUSE	2.78e-05	3.18e-05	2.86e-05	2.91e-05	3e-05	3.23e-05	2.91e-05	3.4e-05	2.79e-05	2.91e-05	3.29e-05	3.61e-05	3.44e-05	2.92e-05	3.2e-05
	1547.	A2AEX8_MOUSE	1.26e-05	4.83e-06	2e-05	3.04e-05	1.48e-05	7.93e-06	9.9e-06	8.69e-06	1.26e-06	1.42e-05	1.36e-05	1.19e-05	1.07e-05	9.85e-06	9.45e-06
	1548.	UFD1_MOUSE	3.19e-05	4e-05	2.93e-05	3.15e-05	2.94e-05	3.39e-05	3.13e-05	3.5e-05	3.52e-05	3.45e-05	3.55e-05	3.67e-05	3.41e-05	3.87e-05	3.98e-05
	1549.	PI42A_MOUSE	6.3e-05	8.19e-05	6.96e-05	6.44e-05	6.52e-05	6.41e-05	5.69e-05	6.45e-05	6.16e-05	5.74e-05	6.95e-05	6.95e-05	7.86e-05	6.77e-05	6.43e-05
	1550.	A7YQ68_MOUSE	4.1e-05	4.27e-05	4.24e-05	4.03e-05	3.26e-05	3.67e-05	3.4e-05	3.92e-05	3.54e-05	3.09e-05	3.24e-05	3.87e-05	3.77e-05	3.77e-05	3.35e-05
	1551.	IMPCT_MOUSE	0.000118	0.000117	0.00013	0.000133	0.000119	0.000109	9.14e-05	8.78e-05	0.000117	0.000122	9.76e-05	9.87e-05	0.000106	0.000101	9.09e-05
	1552.	ZFR_MOUSE	5.23e-05	4.48e-05	4.56e-05	3.51e-05	5.21e-05	4.64e-05	3.4e-05	4.06e-05	4.78e-05	4.4e-05	5.03e-05	4.97e-05	4.17e-05	4.07e-05	4.54e-05
	1553.	Q5RKN9_MOUSE	0.000107	6.49e-05	9.72e-05	6.31e-05	0.000103	0.000113	0.000118	0.000115	5.33e-05	0.000115	0.000167	0.000165	0.000155	0.000134	0.000147
	1554.	PLCD_MOUSE	3.74e-05	3.46e-05	3.52e-05	3.59e-05	3.86e-05	3.64e-05	4.03e-05	3.99e-05	3.79e-05	3.66e-05	3.42e-05	3.03e-05	3.99e-05	3.76e-05	3.85e-05
	1555.	TIM50_MOUSE	5.4e-05	9.74e-05	7.69e-05	7.11e-05	8.13e-05	7.86e-05	7.37e-05	7.89e-05	7.96e-05	6.54e-05	6.58e-05	7.07e-05	6.38e-05	7.32e-05	7.36e-05
	1556.	PSPC1_MOUSE	9.15e-05	8e-05	7.52e-05	9.28e-05	9.31e-05	9.27e-05	8.85e-05	9.49e-05	9.19e-05	8.13e-05	9.46e-05	6.87e-05	9.79e-05	8.86e-05	9.66e-05
	1557.	ENDD1_MOUSE	7.67e-05	8.24e-05	8.07e-05	7.95e-05	7.68e-05	7.77e-05	7.68e-05	7.83e-05	7.68e-05	7.65e-05	0.000111	0.000113	0.000105	0.000101	9.94e-05
	1558.	BRSK1_MOUSE	9.06e-05	0.000122	0.000122	0.000117	5.32e-05	9.55e-05	0.0001	8.87e-05	9.29e-05	8.1e-05	8.64e-05	7.47e-05	7.22e-05	8.48e-05	9.16e-05
	1559.	SRSF3_MOUSE	0.000278	0.00025	0.000241	0.000244	0.000218	0.000304	0.000274	0.000289	0.000269	0.000254	0.000302	0.000317	0.000341	0.00032	0.000301
	1560.	CYTB_MOUSE	2.21e-05	2.43e-05	1.82e-05	2.04e-05	2.54e-05	2.17e-05	1.99e-05	1.88e-05	1.98e-05	2.38e-05	4.72e-05	2.23e-06	2.78e-05	3.05e-05	3.99e-05
	1561.	MLP3A_MOUSE	3.72e-05	4.15e-05	3.59e-05	4.01e-05	4.49e-05	4.27e-05	3.74e-05	4.12e-05	4.3e-05	4.11e-05	2.6e-05	2.86e-05	3.97e-05	3.75e-05	3.85e-05
	1562.	A0A087WQS2_MOUSE	0.000105	8.52e-05	9.31e-05	3.32e-05	8.19e-05	8.48e-05	8.35e-05	8.71e-05	9.25e-05	8.24e-05	8.69e-05	9.14e-05	9.09e-05	8.02e-05	8.36e-05
	1563.	F169A_MOUSE	3.26e-05	2.61e-05	3.03e-05	3.1e-05	3.18e-05	3.47e-05	2.42e-05	2.63e-05	2.5e-05	2.48e-05	3.07e-05	4.54e-05	3.09e-05	3.18e-05	3.84e-05
	1564.	H11_MOUSE	4.66e-05	5.63e-05	5.63e-05	5.31e-05	4.86e-05	6.06e-05	7.38e-05	5.37e-05	6.17e-05	5.87e-05	0.000141	0.000157	0.000134	0.000108	0.000111
	1565.	NU4M_MOUSE	9.57e-05	7.91e-05	8.97e-05	5.11e-05	7.72e-05	0.000158	0.000139	8.38e-05	9.59e-05	0.000101	9.1e-05	7.77e-05	0.000103	5.78e-05	0.000118
	1566.	A0A0J9YVG0_MOUSE	3.84e-05	3.59e-05	3.59e-05	2.03e-05	3.46e-05	3.42e-05	4.55e-05	4.65e-05	2.69e-05	1.88e-05	3.25e-05	4.15e-05	3.89e-05	3.49e-05	3.13e-05
	1567.	SBDS_MOUSE	1.23e-05	1.37e-05	1.76e-05	2.68e-05	1.57e-05	8.99e-06	1.35e-05	1.04e-05	1.81e-05	1.72e-05	1.13e-05	8.13e-06	1.35e-05	1.32e-05	9.64e-06
	1568.	G3X8R0_MOUSE	8.27e-05	8.27e-05	8.98e-05	7.2e-05	8.27e-05	9.3e-05	9.09e-05	9.63e-05	7.55e-05	7.7e-05	0.0001	8.63e-05	0.000102	7.71e-06	8.8e-05
	1569.	CAPR1_MOUSE	5.98e-05	5.68e-05	6.4e-05	5.7e-05	6.22e-05	6.91e-05	5.63e-05	6.07e-05	7.04e-05	5.44e-05	5.99e-05	6.15e-05	5.76e-05	6.05e-05	6.41e-05
	1570.	MYPT1_MOUSE	0.000101	0.000103	0.000119	0.000112	9.47e-05	8.99e-05	7.47e-05	8.18e-05	4.53e-05	6.24e-05	7.54e-05	8.34e-05	4.46e-05	8.94e-05	8.09e-05
	1571.	ILK_MOUSE	6.85e-06	3.59e-05	2.75e-05	2.95e-05	3.83e-05	4.36e-05	4.72e-05	4.4e-05	4.01e-05	3.44e-05	5.44e-05	5.63e-05	5.49e-05	4.11e-05	6.15e-05
	1572.	CCDC6_MOUSE	2.97e-05	3.72e-05	3.28e-05	3.52e-05	3.78e-05	3.95e-05	4.07e-05	3.25e-05	3.81e-05	2.71e-05	3.96e-05	3.21e-05	4.57e-05	4.06e-05	3.77e-05
	1573.	PSB6_MOUSE	0.000196	0.000156	0.000328	0.000341	0.000275	0.000108	0.000101	8.97e-05	0.000215	0.000184	0.000108	8.44e-05	9.98e-05	9.75e-05	7.6e-05
	1574.	E9Q8Q5_MOUSE	6.68e-05	6.61e-05	7.06e-05	7.81e-05	5.7e-05	6.39e-05	5.51e-05	5.77e-05	6.14e-05	5.5e-05	5.47e-05	2.33e-05	5.07e-05	5.99e-05	5.41e-05
	1575.	NIF3L_MOUSE	9.43e-05	0.000106	0.000109	0.000104	0.000101	0.0001	0.000103	8.72e-05	9.49e-05	9.17e-05	0.000103	0.000106	0.000102	0.0001	0.000102
	1576.	ARPIN_MOUSE	3.51e-05	4.38e-05	4.18e-05	4.13e-05	4.18e-05	4.22e-05	4.25e-05	3.53e-05	4.41e-05	3.6e-05	4.97e-05	3.51e-05	4.27e-05	4.22e-05	4.62e-05
	1577.	MTAP_MOUSE	4.26e-05	4.65e-05	4.63e-05	4.86e-05	3.84e-05	4.12e-05	4.93e-05	4.74e-05	4.24e-05	4.75e-05	5.65e-05	4.83e-05	4.45e-05	4.82e-05	4.77e-05
	1578.	H12_MOUSE	0.000203	0.000199	0.000195	0.000213	0.000195	0.000235	0.000215	0.000217	0.000198	0.000217	0.000517	0.00045	0.000292	0.000399	0.000483
	1579.	MTPN_MOUSE	0.000107	0.000103	0.000115	0.000111	0.000111	9.66e-05	8.64e-05	9.85e-05	9.6e-05	9.09e-05	0.000121	0.000125	0.000116	0.000113	0.000114
	1580.	SF3A1_MOUSE	2.34e-05	2.12e-05	2.19e-05	2.22e-05	1.91e-05	2.38e-05	1.84e-05	2.11e-05	2.4e-05	1.97e-05	2.25e-05	2.27e-05	2.4e-05	2.68e-05	2.46e-05
	1581.	CDC37_MOUSE	8.18e-05	7.5e-05	8.38e-05	8.46e-05	8.45e-05	8.33e-05	9.27e-05	7.72e-05	7.74e-05	8.82e-05	7.58e-05	9.91e-05	8.68e-05	7.86e-05	8.18e-05
	1582.	CAF17_MOUSE	2.45e-05	3.03e-05	2.46e-05	1.4e-05	2.48e-05	3.33e-05	3.03e-05	2.23e-05	2.91e-05	3.32e-05	3.44e-05	2.97e-05	3.37e-05	3.21e-05	2.91e-05
	1583.	SRSF5_MOUSE	6.3e-05	6.17e-05	5.98e-05	5.78e-05	6.25e-05	4.55e-05	4.74e-05	6.06e-05	4.92e-05	5.13e-05	5.26e-05	6.47e-05	5.56e-05	6.18e-05	5.13e-05
	1584.	RS20_MOUSE	7.67e-05	7.23e-05	0.000112	0.000111	9.61e-05	3.19e-05	2.85e-05	2.05e-05	8.69e-05	8.36e-05	4.17e-05	4.31e-06	1.81e-05	3.42e-05	1.04e-05
	1585.	F7APP3_MOUSE	5.8e-05	5.46e-05	5.79e-05	5.87e-05	5.42e-05	3.53e-05	5.44e-05	5.93e-05	4.96e-05	4.88e-05	2.47e-05	5.05e-05	5.5e-05	4.99e-05	4.56e-05
	1586.	SYUB_MOUSE	0.000993	0.000936	0.00103	0.000999	0.00103	0.000983	0.000855	0.000985	0.000924	0.000752	0.000794	0.000862	0.00091	0.000846	0.000967
	1587.	S38A3_MOUSE	0.000167	0.000147	0.000156	0.000128	0.000155	0.000131	0.00011	0.000106	0.00011	0.0001	0.000136	0.000152	0.000129	0.000121	0.00014
	1588.	DCPS_MOUSE	1.76e-05	2.12e-05	1.8e-05	1.44e-05	1.95e-05	2.56e-05	1.92e-05	2.46e-05	2.27e-05	2.35e-05	2.92e-05	2.92e-05	2.53e-05	2.86e-05	3.44e-05
	1589.	GCYA1_MOUSE	2.47e-05	2.73e-05	2.07e-05	2.08e-05	1.71e-05	2.25e-05	1.63e-05	2.27e-05	2.06e-05	2.18e-05	1.87e-05	2.32e-05	2.08e-05	2.22e-05	2.14e-05
	1590.	Q9D8L3_MOUSE	8.65e-05	7.39e-05	8.68e-05	7.2e-05	9.34e-05	8.42e-05	8.86e-05	7.85e-05	8.57e-05	9.08e-05	0.000105	0.000119	0.000106	0.000101	0.000116
	1591.	E9Q933_MOUSE	7.82e-05	0.00023	0.000172	0.000167	0.000152	0.000202	0.000225	0.000212	0.000159	0.000199	0.000196	0.000185	0.00017	0.000208	0.0002
	1592.	A0A494BA38_MOUSE	4.87e-05	3.1e-05	4.31e-05	3.76e-05	4.32e-05	4.62e-05	3.86e-05	2.66e-05	3.25e-05	4.45e-05	4.53e-05	4.51e-05	3.01e-05	2.84e-05	4.02e-05
	1593.	RAP2B_MOUSE	0.000242	0.000248	0.000213	0.000204	0.000243	0.000276	0.000234	0.000253	0.000245	0.000235	0.000219	0.00024	0.000248	0.000235	0.000246
	1594.	PRRT2_MOUSE	0.000154	0.000154	0.000133	0.000126	0.000136	0.000114	7.66e-05	8.96e-05	9.36e-05	7.25e-05	3.95e-05	6.12e-05	6.19e-05	7.05e-05	7.72e-05
	1595.	A0A0N4SW28_MOUSE	8.76e-05	9.64e-05	8.73e-05	8.64e-05	9.09e-05	9.42e-05	9.14e-05	0.000119	0.000101	0.000111	0.000143	0.000129	0.000121	0.00012	0.00014
	1596.	KCNA2_MOUSE	5.63e-05	6.19e-05	4.51e-05	4.69e-05	5.01e-05	5.73e-05	4.43e-05	5.45e-05	5.6e-05	5.51e-05	4.23e-05	5.21e-05	5.41e-05	6.43e-05	5.82e-05
	1597.	HDGF_MOUSE	4.91e-05	1.07e-05	4.37e-05	4.37e-05	4.98e-05	5.09e-05	2.55e-05	4.46e-05	4.83e-05	3.96e-05	3.42e-05	3.94e-05	3.61e-05	4e-05	3.76e-05
	1598.	B2L13_MOUSE	0.00011	9.1e-05	9.29e-05	9.01e-05	0.000103	9.83e-05	9.63e-05	9.41e-05	9.87e-05	8.29e-05	8.37e-05	9.59e-05	9.74e-05	9.4e-05	8.76e-05
	1599.	D3Z0S6_MOUSE	8.69e-05	9.21e-05	9.83e-05	0.000106	8.44e-05	9.49e-05	8.78e-05	8.36e-05	8.68e-05	8.57e-05	9.83e-05	7.74e-05	9.41e-05	0.000106	7.34e-05
	1600.	K2C1_MOUSE	8.42e-05	5.6e-05	6.53e-05	8.2e-05	0.000117	7.3e-05	4.84e-05	7.65e-05	7.14e-05	6.05e-05	0.000129	6.68e-05	6.64e-05	0.000189	6.86e-05
	1601.	CD82_MOUSE	0.000104	9.09e-05	0.000104	0.000116	0.000101	0.000121	0.000129	0.000126	0.000113	0.000109	0.000154	0.000173	0.000144	0.000166	0.000139
	1602.	DYN1_MOUSE	2.13e-05	2.36e-05	3.18e-06	1.24e-05	2.08e-05	3.16e-05	1.94e-05	3.21e-05	2.5e-05	1.98e-05	2.77e-05	2.53e-05	3.02e-05	3.6e-05	2.9e-05
	1603.	KPYM_MOUSE	0.000172	0.000166	0.000142	8.35e-05	0.000183	0.000172	0.000156	0.000158	0.00017	0.000189	0.0003	0.000306	0.000238	0.000211	0.00025
	1604.	EMB_MOUSE	3.45e-05	4.41e-05	3.85e-05	3.16e-05	3.82e-05	3.95e-05	3.59e-05	4.37e-05	3.03e-05	3.78e-05	3.99e-05	4.81e-05	4.14e-05	5.41e-05	4.76e-05
	1605.	MTFP1_MOUSE	6.46e-05	7.1e-05	5.84e-05	6.24e-05	6.58e-05	5.67e-05	5.08e-05	6.61e-05	6.09e-05	7.07e-05	4.42e-05	4.77e-05	7.32e-05	6.25e-05	6.16e-05
	1606.	CX7A2_MOUSE	0.000259	0.000257	0.000291	0.00031	0.000264	0.00022	0.000255	0.00026	0.000236	0.000252	0.000249	0.000198	0.000238	0.000202	0.000203
	1607.	F6SFF5_MOUSE	3.75e-05	3.55e-05	3.16e-05	3.88e-05	4.07e-05	4.35e-05	3.58e-05	4.37e-05	4.36e-05	3.46e-05	4.23e-05	3.84e-05	4.65e-05	4.82e-05	4.42e-05
	1608.	DTD1_MOUSE	0.00011	9.58e-05	0.000113	0.00011	9.72e-05	9.5e-05	9.8e-05	0.0001	0.000101	0.000112	8.46e-05	0.000104	9.47e-05	8.97e-05	0.000103
	1609.	CPLX2_MOUSE	4.3e-05	2.85e-05	3.59e-05	2.49e-05	2.66e-05	3.68e-05	5.44e-05	3.73e-05	2.5e-05	4.58e-05	3.1e-05	2.96e-05	2.53e-05	3.4e-05	3.71e-05
	1610.	F6ZHD8_MOUSE	3.56e-05	3.61e-05	3.02e-05	2.43e-05	3.47e-05	2.74e-05	2.78e-05	3.14e-05	2.91e-05	2.68e-05	3.83e-05	3.94e-05	3.84e-05	3.72e-05	3.58e-05
	1611.	C1QC_MOUSE	6.75e-05	0.000102	8.25e-05	0.000107	0.000104	9.84e-05	7.46e-05	6.62e-05	6.37e-05	8.5e-05	0.00108	0.000863	0.000594	0.000319	0.000513
	1612.	ERF1_MOUSE	7.85e-05	7.11e-05	3.7e-05	7.43e-05	7.62e-05	7.79e-05	7.15e-05	5.75e-05	7.49e-05	7.41e-05	5.81e-05	9.02e-05	7.64e-05	7.52e-05	8.6e-05
	1613.	RS21_MOUSE	3.57e-05	3.38e-05	4.72e-05	4.72e-05	4.17e-05	4.12e-05	4.33e-05	4.5e-05	3.99e-05	3.59e-05	5.57e-05	3.72e-05	4.74e-05	4.24e-05	4.89e-05
	1614.	DNJA2_MOUSE	0.00012	0.000106	0.000111	0.000124	0.000113	0.000115	0.000106	0.000111	0.000105	0.000106	0.000105	0.000106	0.000106	9.8e-05	8.67e-05
	1615.	CBPM_MOUSE	3.28e-05	4.52e-05	4.69e-05	6.1e-05	2.13e-05	2.57e-05	2.6e-05	3.54e-05	3.78e-05	2.93e-05	2.17e-05	2.86e-05	4.23e-05	6.38e-05	4.44e-05
	1616.	DPP2_MOUSE	2.02e-05	1.9e-05	1.5e-05	1.34e-05	1.46e-05	1.76e-05	2.07e-05	1.47e-05	1.64e-05	1.56e-05	3.93e-05	3.26e-05	2.73e-05	2.74e-05	3.42e-05
	1617.	TS101_MOUSE	5.47e-05	5.75e-05	4.53e-05	4.33e-05	5.23e-05	5.43e-05	4.92e-05	5.5e-05	5.45e-05	4.66e-05	5.3e-05	5.48e-05	6.15e-05	5.91e-05	5.58e-05
	1618.	T126A_MOUSE	4.53e-05	4.75e-05	3.86e-05	3.74e-05	4.76e-05	4.66e-05	4.15e-05	4.41e-05	4.56e-05	4.42e-05	3.53e-05	3.73e-05	4.09e-05	4.84e-05	4.31e-05
	1619.	BRCC3_MOUSE	1.79e-05	2.35e-05	2.36e-05	2.34e-05	1.89e-05	2.03e-05	2.79e-05	2.05e-05	1.36e-05	1.44e-05	1.96e-05	2.29e-05	2.25e-05	2.08e-05	1.92e-05
	1620.	WASC5_MOUSE	1.31e-05	1.21e-05	1.24e-05	1.03e-05	1.2e-05	1.26e-05	1.18e-05	1.19e-05	1.18e-05	1.16e-05	1.73e-05	1.61e-05	1.3e-05	1.46e-05	1.89e-05
	1621.	HMGCL_MOUSE	2.44e-05	2.02e-05	2.41e-05	4.57e-06	2.21e-05	2.12e-05	2.8e-05	2.67e-05	2.11e-05	2.85e-05	2.8e-05	3.1e-05	1.91e-05	2.3e-05	2.14e-05
	1622.	WDR54_MOUSE	2.74e-05	1.64e-05	4.68e-06	3.22e-05	2.15e-05	3.67e-05	1.36e-05	3.6e-05	2.88e-05	3.49e-05	3.51e-05	2.27e-05	1.95e-05	3.9e-05	3.84e-05
	1623.	B1AUZ1_MOUSE	1.59e-05	1.99e-05	2.25e-05	2.08e-05	1.87e-05	2.34e-05	2.69e-05	2.61e-05	2.04e-05	1.96e-05	1.83e-05	2.03e-05	2.03e-05	1.73e-05	1.56e-05
	1624.	E9PUZ5_MOUSE	2.84e-05	3.12e-05	2.11e-06	2.66e-05	3.18e-05	3.01e-05	2.62e-05	3.36e-05	2.83e-05	2.98e-05	2.16e-05	2.35e-05	2.93e-05	2.87e-05	2.32e-05
	1625.	D3YTU0_MOUSE	0.000162	0.000135	0.000144	0.000159	0.000164	0.00014	0.000106	0.00012	0.000125	0.000125	9.16e-05	9.03e-05	5.62e-05	0.000101	0.000125
	1626.	KHDR1_MOUSE	6.21e-05	5.88e-05	6.52e-05	6.07e-05	6.47e-05	6.39e-05	5.91e-05	6.66e-05	6.27e-05	6.01e-05	6.02e-05	7.7e-05	6.42e-05	6.6e-05	6.54e-05
	1627.	H10_MOUSE	0.000194	0.000179	0.000153	0.00015	0.000174	0.000204	0.000201	0.000232	0.00021	0.000229	0.000329	0.000324	0.000323	0.000332	0.000348
	1628.	CAH4_MOUSE	9.28e-05	0.000105	8.43e-05	8.71e-05	9.75e-05	9.2e-05	8.37e-05	9.24e-05	8.53e-05	8.19e-05	7.75e-05	4.02e-05	8.05e-05	8.47e-05	8.37e-05
	1629.	BAG5_MOUSE	5.09e-05	4.62e-05	6.18e-05	5.7e-05	4.89e-05	5.4e-05	6.38e-05	4.75e-05	5.79e-05	5.94e-05	4.96e-05	4.34e-05	5.81e-05	5.86e-05	2.04e-05
	1630.	GMDS_MOUSE	3.5e-05	3.62e-05	4.21e-05	4.39e-05	3.71e-05	3.27e-05	3.5e-05	3.9e-05	4.23e-05	4.02e-05	4.95e-05	4.76e-05	5.93e-05	4.46e-05	4e-05
	1631.	CAVN1_MOUSE	3.56e-05	3.18e-05	3.37e-05	3.71e-05	1.84e-05	3.54e-05	3.47e-05	2.92e-05	3.32e-05	2.4e-06	7.27e-05	7.78e-05	6.58e-05	6.12e-05	6.17e-05
	1632.	EMAL2_MOUSE	2.45e-05	2.41e-05	2.26e-05	1.7e-05	2.4e-05	2.98e-05	2.35e-05	2.64e-05	2.36e-05	2.23e-05	3.61e-05	3.78e-05	2.95e-06	4.1e-05	3.94e-05
	1633.	AN32B_MOUSE	4.34e-05	3.76e-05	5.88e-05	5.89e-05	2.15e-05	5.69e-05	5.6e-05	4.51e-05	5.83e-05	6.07e-05	7.89e-05	9.89e-05	8.36e-05	7.27e-05	8.11e-05
	1634.	A2A9W7_MOUSE	8.97e-05	0.000107	9.73e-05	6.66e-05	8.64e-05	0.000147	5.12e-05	8.21e-05	5.66e-05	4.75e-05	7.03e-05	6.27e-05	8.29e-05	7.49e-05	7.56e-05
	1635.	B1AVH5_MOUSE	0.000143	0.000127	0.000121	0.000111	0.00013	0.000123	0.00013	0.00011	0.00013	0.000138	0.000119	0.000105	0.000114	0.00013	0.000142
	1636.	Q9R1R8_MOUSE	2.63e-05	2.69e-05	2.53e-05	2.51e-05	2.74e-05	2.56e-05	2.36e-05	2.26e-05	2.52e-05	2.15e-05	2.41e-05	2.43e-05	2.57e-05	2.24e-05	2.52e-05
	1637.	RNPS1_MOUSE	3.02e-05	3.11e-05	2.74e-05	2.82e-05	2.4e-05	2.84e-05	2.59e-05	2.83e-05	2.81e-05	2.87e-05	2.65e-05	3.15e-05	2.85e-05	2.9e-05	2.97e-05
	1638.	TPM4_MOUSE	6.24e-06	7.28e-06	6.43e-06	8.63e-06	4.61e-06	5.45e-06	7.41e-06	8.24e-06	8.09e-06	8.55e-06	1.26e-05	1.32e-05	8.74e-06	1.05e-05	9.51e-06
	1639.	RTCA_MOUSE	4.88e-05	4.98e-05	5.6e-05	5.26e-05	4.57e-05	4.41e-05	3.82e-05	4.51e-05	4.37e-05	4.38e-05	4.89e-05	5.25e-05	4.84e-05	4.71e-05	3.94e-05
	1640.	CHMP7_MOUSE	3.72e-05	3.15e-05	3.82e-05	3.47e-05	3.76e-05	3.22e-05	3.59e-05	3.31e-05	3.89e-05	4.19e-05	3.8e-05	3.59e-05	3.46e-05	3.75e-05	4.14e-05
	1641.	A2BE93_MOUSE	4.89e-05	5.35e-05	6.03e-05	5.44e-05	4.99e-05	5.23e-05	5.2e-05	5.71e-05	5.11e-05	5.6e-05	5.23e-05	5.21e-05	6.14e-05	5.54e-05	5.98e-06
	1642.	E9Q3J1_MOUSE	4.43e-05	6.18e-05	7.76e-05	7.27e-05	4.17e-05	6.18e-05	5.96e-05	6.35e-05	4.96e-05	5.15e-05	5.69e-05	6.18e-05	6.14e-05	6.11e-05	5.69e-05
	1643.	CPNE7_MOUSE	1.64e-05	2.11e-05	5.03e-06	2.26e-05	1.32e-05	1.52e-05	2.3e-05	1.83e-05	1.38e-05	1.45e-05	2.43e-05	2.17e-05	2.96e-05	3.2e-05	2.38e-05
	1644.	CHMP6_MOUSE	6.55e-05	6.05e-05	6e-05	6.29e-05	6.08e-05	6.69e-05	7.64e-05	7.54e-05	6.89e-05	6.49e-05	5.47e-05	6.34e-05	6.45e-05	6.18e-05	5.58e-05
	1645.	J3QP43_MOUSE	9.2e-05	7.27e-05	7.54e-05	7.15e-05	8.2e-05	8.16e-05	8.63e-05	7.66e-05	7.05e-05	7.35e-05	7.56e-05	7.01e-05	6.94e-05	7.35e-05	7.27e-05
	1646.	HPLN4_MOUSE	2.98e-05	2.75e-05	2.31e-05	2.18e-05	2.79e-05	2.87e-05	2.35e-05	3.12e-05	2.75e-05	2.95e-05	2.56e-05	2.64e-05	2.38e-05	3.1e-05	2.89e-05
	1647.	A0A286YDB7_MOUSE	0.000117	0.000119	0.000131	0.000114	0.000137	0.000124	0.000131	0.000127	0.000135	0.000142	0.000179	0.000134	0.000172	0.000184	0.000167
	1648.	MLF2_MOUSE	0.00012	0.000186	0.000156	0.00013	0.000112	0.000157	0.000176	0.00018	0.000145	0.000142	0.000153	0.000116	0.000192	0.000139	0.000185
	1649.	LGMN_MOUSE	2.81e-05	2.36e-05	2.69e-05	2.44e-05	2.59e-05	2.55e-05	2.55e-05	2.28e-05	2.14e-05	2.13e-05	9.28e-05	7.41e-05	5.81e-05	4.92e-05	6.11e-05
	1650.	MYCT_MOUSE	3.91e-05	4.15e-05	4.41e-05	4.88e-05	4.21e-05	3.68e-05	4.55e-05	3.78e-05	3.99e-05	3.76e-05	4.43e-05	4.18e-05	4.42e-05	3.26e-05	4.27e-05
	1651.	Q91YS7_MOUSE	7.47e-05	8.36e-05	7.43e-05	6.05e-05	6.4e-05	8.56e-05	8.61e-05	7.18e-05	6.6e-05	7.25e-05	7.97e-05	8.13e-05	8.8e-05	7.56e-05	7.92e-05
	1652.	ACY1_MOUSE	1.56e-05	1.38e-05	1.15e-05	1.23e-05	1.41e-05	1.55e-05	1.28e-05	1.6e-05	1.51e-05	1.49e-05	1.61e-05	1.75e-05	1.65e-05	1.92e-05	1.99e-05
	1653.	SYCC_MOUSE	2.02e-05	1.83e-05	1.18e-05	1.58e-05	1.6e-05	1.69e-05	1.59e-05	2.47e-05	1.98e-05	1.69e-05	1.57e-05	1.87e-05	1.61e-05	1.56e-05	1.71e-05
	1654.	RUXF_MOUSE	1.99e-05	1.76e-05	2.07e-05	2.11e-05	1.71e-05	2.38e-05	2.52e-05	2.07e-05	2.44e-05	2.32e-05	3.19e-05	2.17e-05	2.86e-05	2.68e-05	2.12e-05
	1655.	1STXB1_MOUSE	8.14e-05	8.03e-05	7.28e-05	6.8e-05	6.8e-05	8.33e-05	6.83e-05	7.88e-05	8.68e-05	7.21e-05	5.51e-05	6.23e-05	6.51e-05	7.3e-05	6.57e-05
	1656.	B7ZC24_MOUSE	4.33e-05	4.81e-05	5.42e-05	6.09e-05	4.34e-05	4.45e-05	5.15e-05	4.65e-05	5.25e-05	4.94e-05	4.04e-05	3.09e-05	4.77e-05	4.89e-05	4.19e-05
	1657.	PPIL1_MOUSE	4.99e-05	4.2e-05	2.76e-05	5.72e-06	2.78e-05	4.69e-05	5.26e-05	4.34e-05	5.89e-05	5.31e-05	4.57e-05	4.28e-05	4.64e-05	4.25e-05	4.78e-05
	1658.	SCMC2_MOUSE	2.11e-05	1.94e-05	1.36e-05	1.25e-05	1.96e-05	1.75e-05	2.41e-05	2.01e-05	2.13e-05	1.91e-05	1.83e-05	1.85e-05	1.85e-05	1.7e-05	1.81e-05
	1659.	NUMB_MOUSE	3.67e-05	3.56e-05	3.28e-05	2.67e-05	3.17e-05	2.94e-05	2.71e-05	3.28e-05	3.26e-05	2.81e-05	2.37e-05	3e-05	3.1e-05	2.76e-05	3.08e-05
	1660.	ABHD6_MOUSE	5.68e-05	5.51e-05	4.1e-05	4.79e-05	5.47e-05	5.34e-05	5.96e-05	4.73e-05	5.18e-05	4.99e-05	3.88e-05	4.76e-05	5.01e-05	5.57e-05	4.45e-05
	1661.	E9Q9C5_MOUSE	0.000256	0.000256	0.000176	0.000164	0.000216	0.000359	0.000291	0.00028	0.000331	0.000333	0.000216	0.000226	0.000221	0.00023	0.000267
	1662.	DGKG_MOUSE	9.22e-06	8.08e-06	9.08e-06	1.29e-05	1.07e-05	1.06e-05	8.07e-06	7.65e-06	7.71e-06	7.15e-06	1.52e-05	1.19e-05	1.14e-05	1.24e-05	9.41e-07
	1663.	PTGDS_MOUSE	4.53e-05	5.79e-05	5.38e-05	4.98e-05	4.05e-05	5.43e-05	7.04e-05	6.71e-05	6.63e-05	2.35e-06	0.000127	0.000106	0.000107	0.000121	9.18e-05
	1664.	RAB2B_MOUSE	2.54e-05	2.17e-05	2.8e-05	2.61e-05	2.52e-05	2.78e-05	2.34e-05	2.53e-05	2.71e-05	2.36e-05	2.37e-05	2.06e-05	2.27e-05	2.59e-05	2.26e-05
	1665.	A0A0R4J1P8_MOUSE	3.39e-05	2.7e-05	2.88e-05	2.57e-05	2.84e-05	2.07e-05	2e-05	2.52e-05	2.9e-05	2.37e-05	3.33e-05	2.23e-05	3.03e-05	3.52e-05	3.35e-05
	1666.	ERO1A_MOUSE	1.41e-05	4.09e-06	1.02e-05	8.65e-06	1.46e-05	1.28e-05	1.35e-05	1.22e-05	1.34e-05	1.13e-05	1.47e-05	1.34e-05	1.43e-05	1.52e-05	1.52e-05
	1667.	Q3TKX1_MOUSE	0.000211	0.000217	0.00022	0.000225	0.000214	0.00025	0.000267	0.000254	0.000242	0.000231	0.000169	0.000192	0.00019	0.000181	0.000166
	1668.	ANM8_MOUSE	4.8e-05	4.31e-05	5.31e-05	4.78e-05	4.69e-05	3.98e-05	4.25e-05	4.6e-05	4.4e-05	4.33e-05	3.07e-05	3.1e-05	3.34e-05	2.6e-05	2.99e-05
	1669.	D3YVV3_MOUSE	1.03e-05	9.4e-06	8.25e-06	8.06e-06	7.9e-06	9.48e-06	6.58e-06	1.02e-05	1.06e-05	9.83e-06	1.02e-05	1.04e-05	1.03e-05	1.02e-05	9.93e-06
	1670.	F210A_MOUSE	5.83e-05	5.14e-05	4.49e-05	4.67e-05	4.92e-05	5.16e-05	3.86e-05	4.8e-05	4.27e-05	4.85e-05	4.74e-05	4.15e-05	4.64e-05	5.22e-05	5.02e-05
	1671.	A0A087WQF0_MOUSE	2.14e-05	2.4e-05	2.12e-05	4.91e-06	2.51e-05	1.92e-05	2.19e-05	1.95e-05	2.08e-05	2.02e-05	2.04e-05	1.81e-05	1.9e-05	2.38e-05	2.08e-05
	1672.	ARL8A_MOUSE	0.00023	0.000225	0.000253	0.000263	0.000272	0.000215	0.000305	0.00027	0.000255	0.000259	0.000103	9.29e-05	0.000246	0.000226	9.26e-05
	1673.	IST1_MOUSE	2.99e-05	3.38e-05	3.58e-05	1.54e-05	2.75e-05	3.24e-05	2.97e-05	3.45e-05	4.02e-05	2.9e-05	2.58e-05	2.9e-05	3.39e-05	2.57e-05	3.5e-05
	1674.	MRES1_MOUSE	1.62e-05	1.51e-05	1.32e-05	1.76e-05	1.44e-05	1.5e-05	1.9e-05	1.62e-05	1.38e-05	1.8e-05	1.66e-05	1.58e-05	5.26e-06	1.46e-05	1.81e-05
	1675.	RB33A_MOUSE	3.51e-05	3.32e-05	3.77e-05	3.36e-05	3.2e-05	3.34e-05	2.87e-05	3.38e-05	3e-05	2.62e-05	3.23e-05	3.85e-05	4.06e-05	3.27e-05	3.26e-05
	1676.	Q8K356_MOUSE	0.000417	0.000458	0.000447	0.00044	0.000473	0.000477	0.000672	0.000618	0.000522	0.00058	0.000386	0.000419	0.000422	0.000397	0.000442
	1677.	DJC16_MOUSE	1.63e-05	1.3e-05	8.7e-06	1.27e-05	1.55e-05	9.03e-06	1.09e-05	1.21e-05	1.02e-05	1.06e-05	1.4e-05	1.34e-05	9.55e-06	1.77e-06	1.47e-05
	1678.	K2C5_MOUSE	0.000135	7.49e-05	7.79e-05	8.31e-05	0.000188	9.67e-05	6.33e-05	0.000121	0.0001	8.51e-05	0.000189	0.000105	0.000106	0.000282	0.000117
	1679.	ACM1_MOUSE	5.92e-05	6.32e-05	6.26e-05	5.85e-05	6.12e-05	6.72e-05	7.31e-05	7.03e-05	5.57e-05	5.61e-05	5.52e-05	5.21e-05	5.84e-05	6.05e-05	5.06e-05
	1680.	VKORL_MOUSE	2.05e-05	2.71e-05	2.27e-05	2.22e-05	1.6e-05	2.39e-05	2.09e-05	2.5e-05	2.29e-05	2.34e-05	2.12e-05	2.26e-05	2.28e-05	2.41e-06	2.34e-05
	1681.	KAP1_MOUSE	6.5e-05	5.81e-05	5.72e-05	4.33e-05	3.3e-05	5.74e-05	5.81e-05	5.73e-05	6.41e-05	5.74e-05	4.74e-05	5.03e-05	6.08e-05	5.08e-05	3.33e-05
	1682.	B1AXZ4_MOUSE	6.17e-05	5.35e-05	5.92e-05	5.78e-05	4.76e-05	5.07e-05	4.93e-05	4.76e-05	5.69e-05	4.94e-05	5.09e-05	5.35e-05	5.91e-05	6.21e-05	5.83e-05
	1683.	RFIP2_MOUSE	2.15e-05	2.47e-05	2.23e-05	1.94e-05	2.4e-05	2.04e-05	1.36e-05	1.63e-05	2.02e-05	1.52e-05	1.74e-05	2.01e-05	1.68e-05	1.92e-05	1.89e-05
	1684.	TBG1_MOUSE	4.16e-05	4.73e-05	3.74e-05	4.16e-05	4.1e-05	3.64e-05	3.86e-05	4.14e-05	3.72e-05	3.71e-05	3.45e-05	3.86e-05	4.14e-05	4.2e-05	4.52e-05
	1685.	E9QB01_MOUSE	9.82e-05	9.59e-05	0.000112	9.92e-05	8.79e-05	0.000104	8.84e-05	2e-06	8.09e-05	7.69e-05	9.25e-05	9.82e-05	9.12e-05	7.87e-05	9.71e-05
	1686.	A0A0R4J079_MOUSE	4.06e-05	3.97e-05	4.25e-05	3.97e-05	4.02e-05	3.85e-05	3.75e-05	3.64e-05	4.11e-05	3.16e-05	4.45e-05	5.35e-05	4.78e-05	4.85e-05	4.58e-05
	1687.	VTA1_MOUSE	9.01e-05	9.41e-05	9.72e-05	0.0001	8.08e-05	9.45e-05	0.000101	9.71e-05	8.68e-05	8.31e-05	9.46e-05	9.47e-05	0.000101	9.97e-05	8.21e-05
	1688.	A0A286YDL6_MOUSE	5.25e-05	4.04e-05	4.61e-05	2.02e-05	7.11e-05	3.66e-05	2.59e-05	2.69e-05	3.56e-05	3.07e-05	4.27e-05	4.67e-05	3.83e-05	3.4e-05	5.26e-05
	1689.	E9PUK3_MOUSE	2.54e-05	1.82e-05	4.59e-05	4.05e-05	3.47e-05	1.46e-05	1.75e-05	1.1e-05	3.08e-05	1.18e-05	1.46e-05	8.99e-06	1.11e-05	1.18e-05	1.89e-05
	1690.	TPBG_MOUSE	1.56e-05	2.01e-05	1.14e-05	1.42e-05	1.67e-05	1.61e-05	1.62e-05	1.89e-05	1.27e-05	1.69e-05	1.59e-05	1.74e-05	1.6e-05	1.47e-05	3.07e-06
	1691.	H3BLL2_MOUSE	4.02e-05	3.2e-05	2.65e-05	2.1e-05	2.81e-05	2.4e-05	2.21e-05	2.67e-05	2.4e-05	1.95e-05	2.04e-05	2.21e-05	3.12e-05	2.65e-05	2.31e-05
	1692.	A0A087WQE6_MOUSE	6.07e-05	5.9e-05	7.57e-05	7.28e-05	6.61e-05	6.91e-05	7.6e-05	6.24e-05	7.55e-05	6.4e-05	6.88e-05	5.91e-05	6.85e-05	6.23e-05	6.87e-05
	1693.	TSN7_MOUSE	0.000501	0.000511	0.000482	0.000451	0.000499	0.000595	0.000622	0.000573	0.000481	0.000502	0.000418	0.000509	0.000462	0.000477	0.000463
	1694.	OPA3_MOUSE	6.51e-05	5.88e-05	6.49e-05	6.86e-05	5.52e-05	6.11e-05	5.84e-05	6.3e-05	5.7e-05	5.76e-05	4.53e-05	5.08e-05	5.71e-05	5.67e-05	5.3e-05
	1695.	TBB1_MOUSE	0.000186	0.000172	0.000138	0.000143	0.00019	0.000185	0.000158	0.000168	0.000187	0.000172	0.000161	0.000169	0.000167	0.00016	0.00018
	1696.	NFASC_MOUSE	8.24e-05	8.81e-05	8.15e-05	7.61e-05	7.71e-05	8.85e-05	6.98e-05	3.64e-05	7.66e-05	7.13e-05	7.33e-05	7.56e-05	8.08e-05	7.97e-05	7.96e-05
	1697.	DNM1L_MOUSE	6.6e-05	7.27e-05	7.03e-05	7.79e-05	6.57e-05	5.64e-05	4.13e-05	4.35e-05	4.68e-05	3.83e-05	4.48e-05	4.29e-05	3.13e-05	3.75e-05	4.67e-05
	1698.	Q7M6W1_MOUSE	0.000398	0.00041	0.000395	0.000416	0.000416	0.000479	0.000424	0.000478	0.000406	0.000383	0.000346	0.000366	0.000399	0.000347	0.000383
	1699.	RS10_MOUSE	4.07e-05	4.22e-05	4.82e-05	1.87e-05	4.55e-05	3.1e-05	3.3e-05	4.33e-05	3.91e-05	3.36e-05	5.02e-05	4.09e-05	4.56e-05	3.91e-05	4.12e-05
	1700.	DYL1_MOUSE	8.83e-05	8.42e-05	9.87e-05	8.95e-05	7.64e-05	8.52e-05	6.69e-05	8.91e-05	8.86e-05	8.1e-05	8.52e-05	9.13e-05	0.000101	9.98e-05	7.95e-05
	1701.	CEND_MOUSE	1.05e-05	2.74e-05	2.1e-05	2.67e-05	3.08e-05	2.93e-05	2.8e-05	2.69e-05	3.42e-05	3.69e-05	3.68e-05	4.14e-05	3.2e-05	3.96e-05	4.29e-05
	1702.	JAM2_MOUSE	1.71e-05	1.22e-05	1.39e-05	8.1e-06	1.49e-05	1.34e-05	2.14e-05	1.83e-05	1.57e-05	1.61e-05	1.7e-05	1.73e-05	1.77e-05	1.35e-05	1.5e-05
	1703.	GMPPA_MOUSE	4.27e-05	5.07e-05	4.72e-05	3.26e-05	4.9e-05	4.84e-05	4.83e-05	4.97e-05	3.78e-05	3.7e-05	5.73e-05	4.54e-05	5.62e-05	4.94e-05	5.13e-05
	1704.	G3UYV7_MOUSE	3.29e-05	3.66e-05	4.19e-05	4.94e-05	3.98e-05	3.54e-05	4.29e-05	8.23e-06	3.76e-05	3.86e-05	5.48e-05	5.26e-05	5.39e-05	4.58e-05	4.33e-05
	1705.	A0A0U1RPY2_MOUSE	0.000117	0.000142	0.000119	0.000115	0.00018	0.000165	0.000129	0.000124	0.000112	0.000145	0.000124	0.000141	0.00015	0.000142	0.000179
	1706.	2A5B_MOUSE	5.61e-05	6.1e-05	4.98e-05	4.6e-05	4.05e-05	5.58e-05	4.1e-05	5.39e-05	5.44e-05	5.7e-05	5.39e-05	5.43e-05	1.69e-05	6.4e-05	5.41e-05
	1707.	A8Y5Q0_MOUSE	2.64e-05	3.06e-05	2.18e-06	2.14e-05	2.84e-05	2.98e-05	2.27e-05	3.38e-05	2.73e-05	2.75e-05	2.96e-05	3.01e-05	2.74e-05	2.96e-05	3.01e-05
	1708.	AMRP_MOUSE	2.28e-05	2.26e-05	2.56e-05	2.54e-05	3.14e-05	2.32e-05	2.05e-05	2.34e-05	2.99e-05	2.66e-05	2.92e-05	3.62e-05	3.36e-05	2.85e-05	2.91e-05
	1709.	XRP2_MOUSE	1.82e-05	1.58e-05	1.61e-05	1.38e-05	1.52e-05	1.64e-05	1.4e-05	1.61e-05	1.65e-05	1.42e-05	2.36e-05	2.33e-05	2.19e-05	2.16e-05	2.05e-05
	1710.	NOP58_MOUSE	1.97e-05	1.27e-05	1.55e-05	1.23e-05	1.39e-05	1.73e-05	1.44e-05	2.92e-06	1.25e-05	1.47e-06	1.78e-05	1.67e-05	1.47e-05	1.55e-05	1.94e-05
	1711.	UBP11_MOUSE	2.09e-05	1.96e-05	1.94e-05	1.34e-05	2.02e-05	1.27e-05	1.48e-05	1.42e-05	1.79e-05	1.74e-05	1.4e-05	1.94e-05	1.96e-05	2.04e-05	2e-05
	1712.	SF3A3_MOUSE	6.35e-05	6.37e-05	6.29e-05	4.13e-05	4.51e-05	7.54e-05	7.23e-05	8.05e-05	6.79e-05	7.75e-05	0.000142	0.000123	0.000102	0.000111	0.000104
	1713.	RAC3_MOUSE	6.19e-05	7.36e-05	5.72e-05	5.23e-05	6.03e-05	8.18e-05	5.91e-05	8.48e-05	7.11e-05	6.89e-05	6.67e-05	6.65e-05	6.44e-05	6.7e-05	6.18e-05
	1714.	ARI1_MOUSE	2.05e-05	2.41e-05	2.16e-05	2.07e-06	2.12e-05	2.79e-05	2.07e-05	2.28e-05	2.17e-05	2.11e-05	1.87e-05	1.87e-05	2.11e-05	1.9e-05	2.02e-05
	1715.	PANK4_MOUSE	2.42e-05	5.35e-05	2.06e-05	4.03e-05	5.26e-05	4.56e-05	4.86e-05	4.91e-05	3.43e-05	2.02e-05	4.98e-05	5.24e-05	4.67e-05	5.04e-05	5.4e-05
	1716.	B2RPU8_MOUSE	5.21e-05	4.97e-05	5.73e-05	5.67e-05	5.58e-05	3.88e-05	3.97e-05	4.35e-05	4.51e-05	3.24e-05	5.55e-05	6.01e-05	5.57e-05	5.48e-05	5.49e-05
	1717.	NDUV3_MOUSE	3.36e-05	3.67e-05	3.43e-05	3.67e-05	3.34e-05	3.81e-05	4.59e-05	3.26e-05	4.01e-05	3.47e-05	3.83e-05	3.37e-05	3.22e-05	2.63e-05	3.22e-05
	1718.	PCY2_MOUSE	2.83e-05	3.35e-05	2.87e-05	3.33e-05	3.1e-05	3.41e-05	2.81e-05	3.89e-05	3.19e-05	3.54e-05	2.83e-05	3.38e-05	3.87e-05	4.27e-05	4.39e-05
	1719.	PRKRA_MOUSE	2e-05	1.44e-05	1.35e-05	1.44e-05	1.32e-05	1.47e-05	1.34e-05	1.81e-05	1.71e-05	1.34e-05	1.92e-05	2.12e-05	2.53e-05	1.81e-05	1.8e-05
	1720.	A2AJK8_MOUSE	2.18e-05	3.1e-05	2.78e-05	2.54e-05	2.05e-05	1.87e-05	2.53e-05	2.47e-05	2.27e-05	2.36e-05	2.09e-05	2.38e-05	2.68e-05	2.75e-05	4.69e-06
	1721.	E9Q3M0_MOUSE	3.57e-05	4.55e-05	2.23e-05	3.18e-05	3.76e-05	3.96e-05	3.85e-05	4.74e-05	3.96e-05	4.39e-05	4.37e-05	5.11e-05	4.46e-05	2.97e-05	5.35e-05
	1722.	A0A1B0GTA4_MOUSE	6.25e-05	7.51e-05	6.54e-05	6.84e-05	6.24e-05	7.33e-05	7.39e-05	7.59e-05	6.55e-05	6.53e-05	8.96e-05	8.79e-05	8.12e-05	8.26e-05	8.27e-05
	1723.	D3Z5H3_MOUSE	1.64e-05	1.9e-05	1.57e-05	1.51e-05	1.7e-05	1.27e-05	1.49e-05	1.73e-05	1.83e-05	1.59e-05	1.55e-05	1.6e-05	2.04e-05	1.78e-05	1.78e-05
	1724.	HNRPF_MOUSE	5.55e-05	6.38e-05	6.64e-05	7.68e-05	5.26e-05	6.9e-05	6.88e-05	7.44e-05	6.3e-05	5.59e-05	7.61e-05	7.7e-05	8e-05	6.89e-05	6.29e-05
	1725.	FABD_MOUSE	4.07e-05	4.11e-05	4.09e-05	3.69e-05	3.76e-05	4.15e-05	4.28e-05	3.44e-05	3.49e-05	3.74e-05	4.61e-05	4.92e-05	4.57e-05	4.19e-05	4.08e-05
	1726.	Q5SUT0_MOUSE	0.000123	9.99e-05	0.00014	0.000132	0.00014	9.35e-05	8.27e-05	7.02e-05	9.86e-05	9.25e-05	0.000118	3.74e-05	9.87e-05	9.47e-05	8.48e-05
	1727.	HIKES_MOUSE	1.68e-05	2.04e-05	1.92e-05	1.99e-05	1.71e-05	1.61e-05	1.87e-05	1.55e-05	1.93e-05	1.66e-05	1.49e-05	8.71e-06	1.79e-05	1.67e-05	1.53e-05
	1728.	COPG2_MOUSE	4.06e-05	4.68e-05	4.75e-05	4.9e-05	4.95e-05	4.61e-05	4.83e-05	3.72e-05	4.37e-05	4.51e-05	6.49e-05	4.27e-05	6.31e-05	4.62e-05	2.72e-05
	1729.	A2AEM2_MOUSE	1.16e-05	1.18e-05	1.14e-05	1.38e-05	1.34e-05	7.17e-06	1.47e-05	4.35e-06	1.06e-05	8.42e-06	6.12e-06	1.37e-05	6.73e-06	7.32e-06	6.26e-06
	1730.	EIF3G_MOUSE	1.94e-05	1.61e-05	2.03e-05	1.64e-05	1.7e-05	1.89e-05	2.01e-05	1.41e-05	1.92e-05	1.65e-05	1.18e-05	1.56e-05	1.47e-05	9.34e-06	9.83e-06
	1731.	TRNT1_MOUSE	3.17e-05	3.15e-05	3.1e-05	2.78e-05	3.39e-05	3.64e-05	2.95e-05	3.39e-05	3.04e-05	2.9e-05	3.63e-05	3.69e-05	3.54e-05	4.27e-05	3.08e-05
	1732.	ADPRS_MOUSE	1.75e-05	2.2e-05	2.26e-05	2.1e-05	1.82e-05	2.23e-05	1.78e-05	2.29e-05	2.44e-05	2.06e-05	2.31e-05	2.32e-05	2.37e-05	2.62e-05	2.03e-05
	1733.	GBG2_MOUSE	0.000302	0.000275	0.000264	0.000256	0.00029	0.000223	0.000217	0.000246	0.000245	0.000248	0.000244	0.000221	0.000236	0.00022	0.000257
	1734.	A0A3B2WCL5_MOUSE	2.28e-05	2.48e-05	2.38e-05	2.88e-05	2.04e-05	2.85e-05	2.85e-05	2.49e-05	2.74e-05	2.36e-05	2.39e-05	2.8e-05	2.72e-05	2.56e-05	3.03e-05
	1735.	SUOX_MOUSE	2.58e-05	2.78e-05	2.44e-05	2.84e-05	2.66e-05	2.06e-05	2.8e-05	2.57e-05	2.69e-05	2.87e-05	3.55e-05	3.61e-05	3.43e-05	3.2e-05	3.06e-05
	1736.	PMM2_MOUSE	2.67e-05	2.5e-05	3.09e-05	3.06e-05	1.17e-05	2.68e-05	2.44e-05	2.87e-05	2.91e-05	1.73e-05	3.55e-05	3.99e-05	3.05e-05	2.64e-05	3.3e-05
	1737.	F6U6U5_MOUSE	4.28e-05	4.53e-05	4.71e-05	3.99e-05	4.19e-05	3.91e-05	5.35e-05	4.5e-05	4.79e-05	3.69e-05	4.13e-05	3.69e-05	4.46e-05	4.39e-05	3.94e-05
	1738.	OXSR1_MOUSE	4.17e-05	3.5e-05	2.87e-05	2.66e-05	2.89e-05	4.26e-05	3e-05	4.07e-05	3.14e-05	3.59e-05	4.07e-05	4.09e-05	3.84e-05	3.72e-05	4.4e-05
	1739.	A0A1L1STC6_MOUSE	0.000387	0.000371	0.000393	0.000379	0.000406	0.000376	0.000363	0.000384	0.000365	0.000381	0.000296	0.000314	0.000346	0.000336	0.000316
	1740.	FXL20_MOUSE	1.02e-05	1.08e-05	9.67e-06	9.47e-06	1.08e-05	1.01e-05	7.48e-06	1.27e-05	9.47e-06	9.79e-06	5.6e-06	1.19e-05	1.19e-05	1.22e-05	1.15e-05
	1741.	SPRE1_MOUSE	4.18e-06	4.73e-06	2.85e-06	5.28e-06	5.21e-06	2.2e-06	3.48e-06	3.25e-06	2.85e-06	3.22e-06	2.55e-06	5.2e-06	4.04e-06	3.18e-06	4.49e-06
	1742.	RAB8B_MOUSE	0.000131	0.000146	0.000116	6.09e-06	0.000142	0.000138	0.000117	0.000124	0.000123	0.00012	0.000146	0.000148	0.000148	0.000152	0.000168
	1743.	LAMP5_MOUSE	2.79e-05	1.86e-05	3.92e-05	3.64e-05	3.34e-05	2.83e-05	3.24e-05	3.01e-05	3.42e-05	2.79e-05	2.86e-05	2.55e-05	1.12e-05	1.32e-05	1.33e-05
	1744.	RUN3A_MOUSE	1.05e-05	1.34e-05	1.34e-05	1.12e-05	1.63e-05	9.5e-06	1.09e-05	1.74e-05	1.55e-05	1.1e-05	1.63e-05	1.7e-05	1.71e-05	1.93e-05	1.73e-05
	1745.	A0A494BBF1_MOUSE	1.83e-05	2.32e-05	2.56e-05	2.76e-05	1.98e-05	2.24e-05	1.48e-05	2.53e-05	2.21e-05	2.14e-05	2.37e-05	3.01e-05	2.07e-05	3.29e-05	2.67e-05
	1746.	LSM12_MOUSE	4.85e-05	4.68e-05	4.65e-05	5.37e-05	5.19e-05	3.87e-05	4.03e-05	3.64e-05	3.95e-05	4.12e-05	4.75e-05	4.61e-05	4.29e-05	4.65e-05	5.09e-05
	1747.	YBOX1_MOUSE	1.6e-05	1.67e-05	2.23e-05	1.61e-05	1.8e-05	2.66e-05	2.51e-05	2.42e-05	2.04e-05	2.1e-05	3.9e-05	3.54e-05	2.55e-05	2.96e-05	2.87e-05
	1748.	A0A6I8MX08_MOUSE	1.8e-05	1.57e-05	1.77e-05	1.94e-05	1.54e-05	1.74e-05	1.56e-05	2.04e-05	1.42e-05	1.33e-05	1.83e-05	1.75e-05	1.8e-05	1.61e-05	1.61e-05
	1749.	KAT3_MOUSE	2.11e-06	2.05e-05	1.56e-05	1.61e-05	1.87e-05	2.47e-05	2.6e-05	2.46e-05	2.19e-05	2.52e-05	1.74e-06	2.59e-05	7.7e-07	3e-05	2.16e-05
	1750.	A2A5V3_MOUSE	9.5e-06	9e-06	9.1e-06	9.51e-06	9.78e-06	1.27e-05	6.74e-06	8.63e-06	9.72e-06	5.23e-06	8.45e-06	1.04e-05	1.12e-05	9.68e-06	1.3e-05
	1751.	ZC21A_MOUSE	1.53e-05	1.59e-05	1.76e-05	3.31e-07	1.6e-05	1.67e-05	1.34e-05	1.51e-05	1.2e-05	1.28e-05	1.02e-05	1.1e-05	1.51e-05	1.14e-05	1.49e-05
	1752.	E9PY39_MOUSE	5.19e-05	4.29e-05	5.37e-05	4.39e-05	5.42e-05	5.75e-05	5.51e-05	5.61e-05	5.35e-05	5.52e-05	5.08e-05	5.19e-05	5.13e-05	4.77e-05	5.83e-05
	1753.	STRP2_MOUSE	3.77e-06	4.62e-06	4.34e-06	2.2e-06	4.61e-06	2.91e-06	3.13e-06	2.76e-06	3.75e-06	5.25e-06	3.06e-06	3.07e-06	1.43e-06	1.72e-06	2.73e-06
	1754.	Q3UDM0_MOUSE	1.64e-05	2.12e-05	2.07e-05	1.93e-05	1.74e-05	2.08e-05	1.52e-05	2.11e-05	7.12e-06	2.19e-05	3e-05	2.93e-05	3.19e-05	2.53e-05	2.25e-05
	1755.	CAN1_MOUSE	9.02e-06	1.21e-05	1.82e-05	1.85e-05	1.18e-05	1.1e-05	1.25e-05	1.28e-05	1.33e-05	1.2e-05	1.81e-05	2.2e-05	1.67e-05	1.68e-05	1.58e-05
	1756.	E9Q0F0_MOUSE	4.32e-05	1.98e-05	2.93e-05	2.79e-05	5.81e-05	3.09e-05	1.63e-05	3.36e-05	3.03e-05	2.85e-05	5.86e-05	1.6e-05	2.71e-05	6.86e-05	3.63e-05
	1757.	STRBP_MOUSE	1.6e-05	1.73e-05	1.39e-05	1.42e-05	1.94e-05	1.81e-05	1.41e-05	1.78e-05	7.96e-06	1.35e-05	1.39e-05	8.36e-06	1.32e-05	8.85e-06	1.73e-05
	1758.	A0A1W2P7G5_MOUSE	0.000239	0.00023	0.000182	0.000169	0.00021	0.000239	0.000191	0.000212	0.000221	0.000202	0.000225	0.000207	0.000217	0.000252	0.000252
	1759.	A0A1W2P772_MOUSE	5e-05	4.45e-05	3.88e-05	3.35e-05	4.61e-05	4.43e-05	3.41e-05	3.88e-05	3.91e-05	4.52e-05	3.93e-05	3.95e-05	3.23e-05	3.64e-05	4.46e-05
	1760.	K2C79_MOUSE	5.09e-05	3.42e-05	3.39e-05	4.1e-05	6.47e-05	4.45e-05	8.33e-06	5.15e-05	5.49e-05	4.29e-05	7.2e-05	5.05e-05	3.26e-05	0.000138	4.13e-05
	1761.	A7TU71_MOUSE	9.71e-06	8.89e-06	2.02e-06	1.13e-05	8.34e-06	9.2e-06	7.34e-06	7.37e-06	7.19e-06	6.33e-06	7.23e-06	5.59e-06	5.5e-06	6.41e-06	5.75e-06
	1762.	KCC1A_MOUSE	2.66e-05	3.09e-05	2.53e-05	2.8e-05	2.59e-05	2.15e-05	2.85e-05	2.61e-05	2.39e-05	2.26e-05	2.67e-05	2.89e-05	3e-05	2.99e-05	2.64e-05
	1763.	F6UIS1_MOUSE	1.53e-05	1.06e-05	1.6e-05	1.79e-05	1.42e-05	1.09e-05	1.14e-05	6.11e-06	1.32e-05	1.2e-05	1.27e-05	3.14e-06	1.16e-05	1.02e-05	6.61e-06
	1764.	E41L3_MOUSE	7.36e-05	6.96e-05	8.38e-05	9.02e-05	8.91e-05	8.16e-05	6.89e-05	7.61e-05	8.24e-05	6.78e-05	6.32e-05	7.2e-05	7.89e-05	7.27e-05	7.73e-05
	1765.	NUD16_MOUSE	1.51e-05	1.41e-05	3.55e-06	1.51e-05	1.42e-05	1.75e-05	1.7e-05	2.29e-05	2.08e-05	1.85e-05	2.18e-05	2.2e-05	1.93e-05	2.26e-05	1.93e-05
	1766.	A0A1W2P7R5_MOUSE	2.95e-05	2.23e-05	3.2e-05	3.02e-05	3.13e-05	3.16e-05	3.44e-05	2.91e-05	2.69e-05	3.02e-05	3.63e-05	1.78e-05	5.34e-06	2.81e-05	3.16e-05
	1767.	I1E4X7_MOUSE	6.12e-05	4.79e-05	5.39e-05	5.32e-05	5.21e-05	4.95e-05	4.71e-05	3.82e-05	5.01e-05	4.86e-05	4.25e-05	4.88e-05	4.12e-05	3.72e-05	5.33e-05
	1768.	KHDR3_MOUSE	9.07e-05	9.45e-05	7.85e-05	7.96e-05	8.87e-05	7.67e-05	7.2e-05	8.65e-05	8.37e-05	7.37e-05	7.13e-05	7.74e-05	8.51e-05	9.26e-05	8.87e-05
	1769.	ZNT1_MOUSE	1.75e-05	1.59e-05	1.63e-05	1.37e-05	1.67e-05	1.55e-05	1.7e-05	1.88e-05	1.56e-05	1.57e-05	1.68e-05	1.54e-05	1.76e-05	1.84e-05	1.65e-05
	1770.	A0A0A6YY91_MOUSE	4.76e-05	3.86e-05	5.36e-06	3.55e-05	5.83e-05	5.3e-05	6.18e-05	4.11e-05	4.12e-05	5.3e-05	4.85e-05	3.49e-05	3.3e-05	3.79e-05	4.82e-05
	1771.	QCR10_MOUSE	7.44e-05	8.93e-05	7.15e-05	8.12e-05	6.78e-05	6.81e-05	6.41e-05	8.59e-05	7.45e-05	7.13e-05	6.77e-05	7.11e-05	8.02e-05	8.05e-05	7.91e-05
	1772.	TBB2B_MOUSE	0.000723	0.000886	0.000897	0.000993	0.000902	0.000556	0.000894	0.000762	0.00072	0.00081	0.000794	0.000769	0.000722	0.000643	0.000565
	1773.	CAPS1_MOUSE	8.49e-05	8.21e-05	7.8e-05	7.47e-05	8.31e-05	7.57e-05	5.35e-06	8.22e-05	6.84e-05	6.9e-05	7.3e-05	7.55e-05	9.35e-05	8.61e-05	8.32e-05
	1774.	A0A1W2P7Y9_MOUSE	8.63e-05	9.26e-05	9.11e-05	8.54e-05	9.29e-05	8.32e-05	7.59e-05	8.86e-05	8.04e-05	7.43e-05	6.16e-05	5.76e-05	7.86e-05	7.1e-05	7.54e-05
	1775.	SYN2_MOUSE	0.000125	0.000136	0.000122	9.54e-05	0.000127	0.000152	0.000115	0.000151	0.000115	0.000112	0.00012	0.000118	0.000136	0.000133	0.000136
	1776.	GDS1_MOUSE	4.05e-05	4.05e-05	3.66e-05	4.39e-05	4.47e-05	4.18e-05	4.56e-05	4.24e-05	4.2e-05	4.25e-05	4.23e-05	3.78e-05	3.67e-05	4.51e-05	3.68e-05
	1777.	A0A1B0GRV0_MOUSE	2.52e-05	2.35e-05	3.18e-05	3.39e-05	2.24e-05	2.28e-05	2.5e-05	2.75e-05	2.32e-05	2.43e-05	1.94e-05	2.24e-05	2.84e-05	2.42e-05	1.88e-05
	1778.	RTN3_MOUSE	0.000234	0.000181	0.000171	0.000155	0.00022	0.000217	0.000142	0.000167	0.000174	0.000143	0.000181	0.000187	0.000183	0.00019	0.000233
	1779.	IGLO5_MOUSE	1.2e-05	1.3e-05	1.47e-05	1.01e-05	1.01e-05	1.49e-05	1.08e-05	1.21e-05	1.37e-06	1.03e-05	8.45e-06	7.58e-06	1.07e-05	6.61e-06	1.04e-05
	1780.	G3UZA7_MOUSE	9.27e-05	9.76e-05	0.000106	0.000123	9.27e-05	8.69e-05	9.67e-05	8.35e-05	9.05e-05	8.59e-05	0.000133	0.000119	0.000132	0.000118	0.000124
	1781.	Q9D1T2_MOUSE	7.44e-06	7e-06	7.71e-06	1.78e-06	6.84e-06	6.89e-06	8.33e-06	9.04e-06	7.49e-06	8.26e-06	9.28e-06	1.27e-05	9.91e-06	1.06e-05	1.11e-05
	1782.	D3YVS7_MOUSE	4.98e-05	4.89e-05	5.54e-05	4e-05	5e-05	4.94e-05	5.62e-05	5.5e-05	5.19e-05	5.39e-05	5.56e-05	4.98e-05	5.15e-05	4.56e-05	4.31e-05
	1783.	B8JJA9_MOUSE	0.000286	0.000286	0.000296	0.000337	0.000294	0.00026	0.000278	0.0003	0.000268	0.000253	0.000308	0.000248	0.000256	0.000234	0.000256
	1784.	NU3M_MOUSE	6.62e-05	5.86e-05	5.68e-05	6.41e-05	5.48e-05	6.26e-05	5.32e-05	4.9e-05	5.6e-05	5.91e-05	5.29e-05	5.03e-05	5.44e-05	4.53e-05	5.53e-05
	1785.	Q3UVT7_MOUSE	2.74e-06	2.95e-06	1.43e-06	1.67e-06	2.41e-06	1.99e-06	1.42e-06	3.99e-07	1.46e-06	5.43e-07	5.02e-07	1.86e-06	1.82e-06	1.45e-06	6.98e-07
	1786.	E9PW37_MOUSE	2.51e-05	2.27e-05	2.28e-05	2.46e-05	3.09e-05	2.44e-05	1.94e-05	2.2e-05	2.04e-05	2.1e-05	1.83e-05	1.78e-05	1.8e-05	2.02e-05	2.1e-05
	1787.	STXB1_MOUSE	9.04e-05	5.97e-05	3.56e-05	4.79e-05	7.32e-05	8.69e-05	6.74e-05	3.76e-05	5.52e-05	7.13e-05	5.16e-05	5.69e-05	5.1e-05	3.04e-05	7.21e-05
	1788.	1SYN1_MOUSE	9e-05	7.25e-05	6.9e-05	7.17e-05	8.13e-05	6.75e-05	4.24e-05	4.67e-05	5.09e-05	4.37e-05	3.67e-05	5.27e-05	3.98e-05	4.94e-05	5.39e-05
	1789.	HUWE1_MOUSE	3.35e-05	3.51e-05	2.37e-05	3.18e-05	3.13e-05	1.77e-05	3.44e-05	3.32e-05	3.42e-05	3.63e-05	3.75e-05	3.89e-05	3.66e-05	3.38e-05	1.86e-05
	1790.	PRP8_MOUSE	7.2e-06	8.82e-06	1.06e-05	6.31e-06	8.36e-06	8.93e-06	8.08e-06	8.23e-06	4.56e-06	7.72e-06	7.31e-06	7.99e-07	1.05e-05	1.02e-05	9.85e-06
	1791.	NRX3A_MOUSE	3.42e-05	3.1e-05	3.76e-05	7.23e-06	3.29e-05	3.78e-05	4.49e-05	3.66e-05	3.5e-05	4.23e-05	2.51e-05	2.2e-05	3.07e-05	2.79e-05	2.97e-05
	1792.	S4R1P5_MOUSE	2.19e-05	1.88e-05	2.07e-05	1.5e-05	2.03e-05	1.74e-05	1.52e-05	1.75e-05	1.97e-05	1.13e-05	8.77e-06	1.83e-05	9.53e-06	1.9e-05	1.55e-05
	1793.	VP13A_MOUSE	2.02e-05	2.52e-05	2.96e-05	2.62e-05	2.89e-05	2.17e-05	2.49e-05	2.71e-05	2.55e-05	2.36e-05	2.27e-05	2.29e-05	2.53e-05	2.19e-05	2.41e-05
	1794.	A0A338P6K2_MOUSE	9.69e-05	5.58e-05	9.53e-05	5.41e-05	5.87e-05	5.45e-05	4.33e-05	3.37e-05	8.9e-05	8.02e-05	0.00014	8.76e-05	7.28e-05	9.11e-05	7.39e-05
	1795.	VP13C_MOUSE	2.03e-05	2.54e-05	2.51e-05	2.35e-05	2.9e-05	1.99e-05	1.64e-05	2.06e-05	1.81e-05	2.41e-05	2.28e-05	2.22e-05	2.9e-05	2.14e-05	2.72e-05
	1796.	ACACA_MOUSE	7.15e-05	7.82e-05	6.02e-05	9.33e-06	6.01e-05	5.42e-05	5.59e-05	6.23e-05	5.75e-05	5.65e-05	6.01e-05	6.53e-05	6.1e-05	6.42e-05	6.41e-05
	1797.	E9PX29_MOUSE	1.18e-05	1.21e-05	1.41e-05	1.04e-05	1.21e-05	1.2e-05	1.12e-05	1.24e-05	1.38e-05	1.2e-05	1.18e-05	1.18e-05	1.28e-05	1.42e-05	1.31e-05
	1798.	MYO1D_MOUSE	3.4e-05	3.91e-05	4.23e-05	2.41e-05	3.52e-05	4.08e-05	3.77e-05	3.74e-05	4.09e-05	3.66e-05	7.53e-05	7.67e-05	7.2e-05	7.04e-05	6.4e-05
	1799.	MYH14_MOUSE	2.91e-05	2.93e-05	2.03e-05	2.81e-05	1.9e-05	2.97e-05	3.23e-05	2.62e-05	1.66e-05	1.72e-05	4.18e-05	4.74e-05	3.93e-05	3.44e-05	3.74e-05
	1800.	ADCY9_MOUSE	4.41e-05	5.09e-05	5.69e-05	5.47e-05	4.41e-05	4.44e-05	4.82e-05	4.9e-05	3.73e-05	4.47e-05	3.92e-05	3.87e-05	4.93e-05	4.86e-05	4.24e-05
	1801.	H3BJX8_MOUSE	5.58e-05	5.25e-05	2.5e-05	4.77e-05	5.54e-05	5.63e-05	4.65e-05	5.57e-05	6.51e-05	5.26e-05	4.83e-05	3.87e-05	4.96e-05	5.46e-05	5.62e-05
	1802.	UGGG1_MOUSE	5.27e-05	5.28e-05	6.67e-05	5.55e-05	6.16e-05	5.83e-05	6.63e-05	5.71e-05	4.41e-05	5.39e-05	6.09e-05	5.02e-05	6.44e-05	5.49e-05	5.94e-05
	1803.	ERC2_MOUSE	0.000111	0.00012	0.000129	0.000159	9.74e-05	0.000119	9.76e-05	9.97e-05	0.000105	9.49e-05	9.11e-05	0.000101	0.000107	0.000108	7.32e-05
	1804.	MTOR_MOUSE	4.92e-05	6.58e-05	5.86e-05	3.38e-05	3.86e-05	2.75e-05	4.63e-05	4.64e-05	6.26e-05	5.92e-05	6.52e-05	7.04e-05	7.42e-05	7.54e-05	3.59e-05
	1805.	B1AZ46_MOUSE	2.13e-05	3.47e-05	2.93e-05	2.66e-05	2.56e-05	3.08e-05	2.67e-05	3.05e-05	3.06e-05	2.31e-05	2.39e-05	2.6e-05	2.98e-05	3.34e-05	1.02e-05
	1806.	TEN4_MOUSE	1.05e-05	8.75e-06	7.22e-06	7.49e-06	6.46e-06	1e-05	7.41e-06	8.18e-06	6.94e-06	8.06e-06	6.27e-06	7.91e-07	6e-06	5.84e-06	6.24e-06
	1807.	SHAN3_MOUSE	0.000234	0.000213	0.000206	0.000213	0.000212	0.000172	0.000121	0.000169	0.000145	0.000115	0.00013	0.000162	0.000155	0.000158	0.000131
	1808.	CA2D3_MOUSE	6.28e-05	5.52e-05	0.000109	8.14e-05	8.62e-05	6.94e-05	8.07e-05	8.27e-05	7.69e-05	5.52e-05	6.59e-05	6.52e-05	6.75e-05	5.71e-05	6.48e-05
	1809.	B9EHJ3_MOUSE	4.54e-05	3.07e-05	3.88e-05	3.06e-05	2.91e-05	3.48e-05	2.65e-05	3.9e-05	3.29e-05	2.68e-05	5.37e-05	6.07e-05	4.35e-05	4.5e-05	5.2e-05
	1810.	CNTN2_MOUSE	3.74e-05	5.93e-05	6.2e-05	9.01e-05	8.75e-05	8.73e-05	8.24e-05	2.47e-05	9.98e-05	7.13e-05	5.45e-05	8.77e-05	9.09e-05	0.0001	7.05e-05
	1811.	A2AIR9_MOUSE	2.04e-05	2.28e-05	2.51e-05	2.31e-05	2.66e-06	2.21e-06	1.61e-05	1.97e-05	1.87e-05	1.78e-05	1.57e-05	1.71e-05	1.8e-05	1.67e-05	1.75e-05
	1812.	E9Q6L9_MOUSE	0.000135	0.000122	0.000133	0.000122	0.00014	0.000103	0.000126	0.000116	0.000119	9.17e-05	0.000105	9.28e-05	0.000123	0.000134	0.000114
	1813.	PSD13_MOUSE	0.000175	0.000166	0.000178	0.000166	0.000159	0.000165	0.000177	0.000152	0.000181	0.00015	0.000197	0.000179	0.000119	0.000131	0.000118
	1814.	D3YYT0_MOUSE	0.000101	0.000133	0.000134	0.000115	0.000108	0.000126	0.000114	0.000127	0.000124	0.000117	0.000109	7.42e-05	0.000137	9.37e-05	0.000116
	1815.	PHIPL_MOUSE	8.77e-05	7.61e-05	6.5e-05	6.81e-05	9.46e-06	8.91e-05	8.82e-05	9.35e-05	8.44e-05	8.1e-05	7.17e-05	6.48e-05	8.38e-05	5.41e-05	5.55e-05
	1816.	ANXA2_MOUSE	0.000173	0.000144	0.000141	0.000161	0.000111	0.000154	0.000153	0.00013	0.000173	0.000154	0.00053	0.000573	0.000391	0.000477	0.000381
	1817.	A0A5F8MPK9_MOUSE	5.51e-05	4.03e-05	5.51e-05	8.99e-05	7.37e-05	5.99e-05	6.38e-05	6.05e-05	6.14e-05	4.82e-05	4.68e-05	5.03e-05	6.27e-05	4.93e-05	3.67e-05
	1818.	IF4G1_MOUSE	7.47e-05	6.84e-05	6.36e-05	6.9e-05	6.87e-05	7.25e-05	6.44e-05	6.18e-05	6.29e-05	6.18e-05	8.14e-05	8.1e-05	8.04e-05	8.04e-05	7.66e-05
	1819.	MAON_MOUSE	0.000164	0.000147	0.00013	0.000185	0.00016	0.000192	0.0002	0.000189	0.000181	0.000164	0.000121	0.000172	0.000159	0.000169	0.000167
	1820.	D3Z3B8_MOUSE	2.88e-05	2.3e-05	1.63e-05	1.82e-05	1.88e-05	2.2e-05	1.91e-05	1.8e-05	1.69e-05	1.79e-05	1.35e-05	1.7e-05	1.47e-05	5.95e-06	1.64e-05
	1821.	A0A286YCI8_MOUSE	3.39e-05	6.12e-05	4.16e-05	3.93e-05	4.47e-05	4.61e-05	4.6e-05	4.87e-05	5.08e-05	4.21e-05	7.7e-05	8.21e-05	6.47e-05	8.29e-05	7.71e-05
	1822.	GABR2_MOUSE	7.78e-05	7.61e-05	9.55e-05	9.48e-05	7.68e-05	8.21e-05	4.99e-05	8.22e-05	7.76e-05	4.9e-05	5.71e-05	5.69e-05	6.24e-05	8.29e-05	4.05e-05
	1823.	A0A494BB86_MOUSE	2.39e-06	9.66e-05	0.000106	0.000126	0.000113	0.000109	9.9e-05	0.000111	9.61e-05	0.000117	0.000124	0.000144	0.000119	0.000112	0.000104
	1824.	PLXA1_MOUSE	0.000124	9.62e-05	8.35e-05	9.74e-05	0.000107	0.000108	8.99e-05	0.000104	0.000109	0.00012	8.81e-05	0.00011	0.000108	0.000124	0.000118
	1825.	G3X922_MOUSE	4.37e-05	3.51e-05	3.9e-05	3.77e-05	3.55e-05	4.3e-05	3.46e-05	4.25e-05	3.64e-05	3.45e-05	4.41e-05	2.04e-05	4.11e-05	4.49e-05	4.57e-05
	1826.	E9Q616_MOUSE	1.46e-05	2.11e-05	2.57e-05	2.46e-05	2.16e-05	2.28e-05	1.63e-05	2.24e-05	1.81e-05	1.95e-05	4.11e-05	4.34e-05	3.94e-05	3.31e-05	3.12e-05
	1827.	G3UZ34_MOUSE	5.08e-05	3.46e-05	3.18e-05	4.88e-05	5.39e-05	3.7e-05	5.12e-05	5.06e-05	5.9e-05	5.67e-05	6.38e-05	5.55e-05	3.95e-05	5.5e-05	6.54e-05
	1828.	RAB6B_MOUSE	6.85e-05	6.21e-05	7.59e-05	7.25e-05	7.34e-05	7.31e-05	8.32e-05	6.96e-05	6.89e-05	5.88e-05	5.75e-05	5.75e-05	6.71e-05	5.76e-05	6.16e-05
	1829.	NWD2_MOUSE	3.13e-05	3.01e-05	2.64e-05	3.61e-05	4.32e-05	3.6e-05	2.92e-05	2.34e-05	2.76e-05	3.65e-05	2.18e-05	2.43e-05	8.87e-06	2.44e-05	2.24e-05
	1830.	FBX41_MOUSE	3.01e-05	3.24e-05	3.12e-05	2.61e-05	2.67e-05	2.43e-05	2.26e-05	2.26e-05	2.55e-05	2.09e-05	1.84e-05	2.2e-05	1.99e-05	2.41e-05	2.02e-05
	1831.	CUL1_MOUSE	4.15e-05	4.73e-05	4.39e-05	3.95e-05	4.7e-05	4.59e-05	4.56e-05	4.02e-05	4.88e-05	5.04e-05	2.29e-05	5.71e-05	2.3e-05	4.21e-05	5.09e-05
	1832.	A2AQC3_MOUSE	1.94e-05	3.26e-05	1.95e-05	1.61e-05	1.67e-05	2.96e-05	2.12e-05	2.16e-05	1.87e-05	2.33e-05	2.83e-05	2.82e-05	3.38e-05	2.06e-05	2.17e-05
	1833.	E9Q835_MOUSE	3.67e-05	3.32e-05	3.3e-05	3.47e-05	3.61e-05	2.63e-05	3.68e-05	2.32e-05	2.93e-05	3.04e-05	2.6e-05	2.19e-05	2.02e-05	2.04e-05	1.2e-05
	1834.	ILF3_MOUSE	3.1e-05	3.16e-05	3.38e-05	3.36e-05	2.71e-05	3.59e-05	3.57e-05	3.38e-05	3.9e-05	3.62e-05	3.69e-05	3.9e-05	3.59e-05	3.72e-05	3.31e-05
	1835.	Q4VA93_MOUSE	2.7e-05	3.03e-05	3.91e-05	2.67e-05	3.18e-05	2.49e-05	2.51e-05	2.33e-05	2.59e-05	2.22e-05	2.26e-05	1.9e-05	2.45e-05	2.23e-05	2.17e-05
	1836.	A2AEG6_MOUSE	0.000114	9.61e-05	9.6e-05	2.42e-05	0.000106	8.57e-05	6.23e-05	6.1e-05	7.04e-05	6.28e-05	0.000209	0.000162	0.000123	0.00012	0.000125
	1837.	COPB_MOUSE	4.24e-05	2.78e-05	4.29e-05	3.86e-05	5.48e-05	5.09e-05	3.66e-05	4.26e-05	4.66e-05	2.49e-05	5.63e-05	4.99e-05	5.23e-05	4.73e-05	4.89e-05
	1838.	EPMIP_MOUSE	7.24e-05	8.32e-05	8.36e-05	5.85e-05	7.84e-05	4.19e-05	6.65e-05	0.000165	7.91e-05	5.33e-05	5.91e-05	0.000155	7.87e-05	7.41e-05	7.31e-05
	1839.	A0A0G2JFB0_MOUSE	3.98e-05	4.48e-05	3.12e-05	4.1e-05	3.95e-05	3.63e-05	3.78e-05	3.97e-05	4.37e-05	3.64e-05	2.92e-05	2.62e-05	3.06e-05	3.79e-05	3.14e-05
	1840.	NEDD4_MOUSE	2.44e-05	2.22e-05	2.81e-05	3.92e-05	2.59e-05	2.33e-05	2.79e-05	3.11e-05	2.86e-05	2.17e-05	3.38e-05	2.95e-05	2.8e-05	3.21e-05	3.11e-05
	1841.	CPNE5_MOUSE	9.37e-05	0.000104	8.45e-05	6.29e-05	7.98e-05	8.76e-05	0.000106	0.000111	0.000107	0.000103	6.86e-05	8.41e-05	8.25e-05	6.83e-05	8.56e-05
	1842.	ADCY5_MOUSE	4.51e-05	7.95e-05	3.94e-05	3.15e-05	4.35e-05	8.93e-05	9.52e-05	0.000121	8.07e-05	8.2e-05	5.9e-05	7.82e-05	4.38e-05	3.5e-05	5.52e-05
	1843.	E9QM38_MOUSE	0.000104	9.16e-05	0.00012	0.000132	0.00011	0.000147	0.000113	0.000118	0.000107	7.32e-05	0.000104	0.000156	0.000155	0.000164	0.000138
	1844.	Q3UF95_MOUSE	0.000103	0.000126	8.26e-05	0.000109	0.000103	9.28e-05	9.49e-05	0.000111	4.78e-05	0.000116	0.00012	0.000121	0.000108	4.35e-05	0.000114
	1845.	WDR13_MOUSE	7.66e-05	7.36e-05	6.78e-05	8.56e-05	7.16e-05	5.98e-05	7.89e-05	6.04e-05	6.15e-05	6.34e-05	5.6e-05	2.19e-05	2.15e-05	7.77e-05	6.02e-05
	1846.	NPTX1_MOUSE	6.11e-05	6.02e-05	5e-05	6.17e-05	6.2e-05	6.38e-05	5.85e-05	6.1e-05	5.91e-05	6.75e-05	4.25e-05	5.23e-05	5.3e-05	4.36e-05	5.15e-05
	1847.	RPGF4_MOUSE	7.57e-05	8.25e-05	7.43e-05	6.86e-05	7.5e-05	6.44e-05	6.4e-05	7.2e-05	6.9e-05	4.98e-05	6.23e-05	5.24e-05	6.02e-05	6.43e-05	5.75e-05
	1848.	PDE10_MOUSE	2.23e-06	1.15e-05	4.9e-06	1.01e-05	6.36e-06	1.8e-05	1.96e-05	2.09e-05	1.41e-05	1.72e-05	1.08e-05	1.43e-05	1.36e-06	1.94e-06	7.32e-06
	1849.	DGKB_MOUSE	6.61e-05	6.09e-05	6.4e-05	2.3e-05	5.78e-05	5.58e-05	8.12e-05	6.49e-05	4.56e-05	5.87e-05	5.71e-05	6e-05	6.85e-05	5.24e-05	5.36e-05
	1850.	PI3R4_MOUSE	3.38e-05	6.11e-05	4.36e-05	5.29e-05	4.83e-05	5.14e-05	4.33e-05	4.01e-05	4.97e-05	3.1e-05	4.22e-05	4.34e-05	5.09e-05	5.23e-05	4.23e-05
	1851.	Q91V35_MOUSE	7.19e-05	5.86e-05	7.53e-05	8.08e-05	7.43e-05	8.25e-05	7.01e-05	8.09e-05	7.48e-05	7.39e-05	7.41e-05	8.9e-05	7.11e-05	8.87e-05	7.6e-05
	1852.	F8WHM5_MOUSE	3.36e-05	3.32e-05	3.12e-05	4.17e-05	3.04e-05	2.24e-05	2.54e-05	3.14e-06	2.63e-05	2.88e-05	3.12e-05	2.06e-05	2.75e-05	3.16e-05	3.06e-05
	1853.	F8WIE1_MOUSE	5.23e-05	5.69e-05	2.43e-05	4.27e-05	5.22e-05	5.26e-05	4.62e-05	5.43e-05	5.21e-05	5.1e-05	2.79e-05	3.01e-05	6.94e-05	2.65e-05	6.37e-05
	1854.	A0A0R4J0I1_MOUSE	1.93e-05	5.6e-05	3.56e-05	4.26e-05	4.2e-05	0.000117	9.59e-05	5.96e-05	0.000305	0.000252	0.000426	0.000304	0.000208	0.000138	0.000276
	1855.	A0A0A0MQB7_MOUSE	1.94e-05	1.24e-05	2.06e-05	2.41e-05	2.9e-05	1.85e-05	2.06e-05	1.79e-05	1.6e-05	1.72e-05	2.35e-05	2.78e-05	4.63e-06	2.35e-05	2.66e-05
	1856.	AL1A1_MOUSE	7.95e-05	0.000111	8.73e-05	8.78e-05	6.8e-05	7.58e-05	0.000127	0.000147	0.000107	0.000114	0.000177	0.000193	0.000151	0.00012	0.000156
	1857.	GRM2_MOUSE	0.000126	0.000116	0.000119	0.000113	0.000131	0.000103	7.47e-05	8.93e-05	0.000138	0.000117	3.47e-05	1.11e-05	2.61e-05	0.000103	2.94e-05
	1858.	AGRB3_MOUSE	8.28e-06	9.74e-06	6.29e-06	6.46e-06	8.9e-06	4.77e-07	6.8e-06	7.23e-06	8.05e-06	7.52e-06	7.05e-06	6.13e-06	1.58e-06	7.38e-06	8.59e-06
	1859.	A2AEW8_MOUSE	2.27e-05	2.14e-05	3.09e-05	2.28e-05	2.41e-05	1.76e-05	1.86e-05	1.77e-05	2.43e-05	2.07e-05	1.71e-05	2.16e-05	2.26e-05	2.37e-05	2.04e-05
	1860.	D3Z3Z3_MOUSE	3.49e-05	3.28e-05	2.73e-05	4.8e-05	3.3e-05	3.17e-05	2.77e-05	3.46e-05	3.2e-05	2.39e-05	2.53e-05	2.8e-05	2.5e-05	3.14e-05	2.93e-05
	1861.	A2A4A6_MOUSE	1.06e-05	1.05e-05	1.55e-05	1.47e-05	9.94e-06	1.18e-05	9.92e-06	1.3e-05	1.21e-05	1.1e-05	1.25e-05	9.25e-06	1.42e-05	1.13e-05	1.32e-05
	1862.	F7CYX4_MOUSE	3.32e-05	3.62e-05	7.34e-05	7.11e-05	6.78e-05	6.48e-05	6.17e-05	5.33e-05	6.19e-05	5.33e-05	6.5e-05	6.27e-05	6.07e-05	5.82e-05	6.65e-05
	1863.	Q8CFQ9_MOUSE	0.000141	0.000114	0.000118	0.000124	0.000125	0.000143	0.000155	0.000116	0.000107	0.000132	0.000135	0.000128	0.00014	0.000133	0.00016
	1864.	KAD5_MOUSE	1.97e-06	4.64e-05	4.46e-05	4.32e-05	4.84e-05	9.14e-07	3.97e-05	3.23e-05	3.07e-05	3.56e-05	3.62e-05	3.98e-05	4.14e-05	4.64e-05	3.77e-05
	1865.	D3YU63_MOUSE	0.000108	0.000113	0.00013	0.000134	6.94e-05	0.000112	0.000134	0.000155	0.000138	0.000139	0.000165	0.000182	0.000153	0.000165	0.00015
	1866.	BLMH_MOUSE	0.000183	0.000204	0.000162	0.000164	0.000161	0.000165	0.000162	0.000188	0.000173	0.000179	0.00019	0.000168	0.000169	0.000167	0.000159
	1867.	RET1_MOUSE	2.96e-05	1.72e-05	2.2e-05	2.35e-05	1.09e-05	2.19e-05	7.3e-06	2.25e-05	2.03e-05	2e-05	4.82e-05	4.75e-05	3.73e-05	4.86e-05	4.53e-05
	1868.	PGTA_MOUSE	1.35e-05	6.98e-05	6.43e-05	8.54e-05	6.94e-05	6.62e-05	6.83e-05	7.13e-05	6.65e-05	7.05e-05	7.31e-05	7.13e-05	5.6e-05	6.16e-05	6.73e-05
	1869.	D3Z041_MOUSE	4.8e-05	5.81e-05	5.06e-05	4.24e-05	4.05e-05	6.54e-05	4.61e-05	6.79e-05	3.2e-05	6.06e-05	3.13e-05	3.77e-05	3.16e-05	4.19e-05	6.73e-05
	1870.	MP2K6_MOUSE	6.37e-05	2e-05	6.38e-05	6.64e-05	8.75e-05	2.27e-05	5.76e-05	3.06e-05	5.31e-05	4.27e-05	3.69e-05	2.83e-05	3.64e-05	2.11e-05	3.24e-05
	1871.	C2C2L_MOUSE	5.69e-05	5.27e-05	5.33e-05	5.18e-05	2.81e-05	5.67e-05	5.11e-05	4.98e-05	5.46e-05	5.43e-05	4.06e-05	5.38e-05	2.56e-05	5.33e-05	5.11e-05
	1872.	WDFY1_MOUSE	2.9e-05	4.29e-05	7.4e-05	4.57e-05	5.39e-05	4.74e-05	7.91e-05	7.02e-05	7.73e-05	5.46e-05	7.58e-05	6.28e-05	7.9e-05	7.29e-05	4.11e-05
	1873.	GELS_MOUSE	6.21e-06	6.37e-06	8.6e-06	4.46e-06	8.42e-06	5.15e-06	5.95e-06	5.95e-06	6.04e-06	3.43e-06	9.7e-06	7.19e-06	5.19e-06	3.31e-06	3.35e-06
	1874.	K1549_MOUSE	3.66e-05	4.43e-05	4.75e-05	3.69e-05	3.62e-05	4.13e-05	4.4e-05	4.05e-05	3.85e-05	3.46e-05	2.85e-05	3.15e-05	3.69e-05	3.29e-05	2.85e-05
	1875.	A0A0N4SVL0_MOUSE	4.29e-05	7.25e-06	4.66e-05	3.43e-05	3.91e-05	1.26e-05	3.23e-05	3.41e-05	3.4e-05	2.58e-05	3.46e-05	3.46e-05	1.03e-05	3.91e-05	3.75e-05
	1876.	TAOK1_MOUSE	2.96e-05	3.32e-05	3.89e-05	3.3e-05	3.05e-05	2.83e-05	3.48e-05	3.63e-05	3.5e-05	3.18e-05	3.38e-05	3.72e-05	4.18e-05	3.86e-05	3.4e-05
	1877.	A0A2R8VKG2_MOUSE	1.67e-05	2.42e-05	3.24e-05	2.04e-05	3.15e-05	1.38e-05	2.38e-05	2.38e-05	2.33e-05	2.22e-05	1.88e-05	5.32e-06	1.22e-05	1.99e-05	2.36e-05
	1878.	CYH2_MOUSE	3.08e-05	3.25e-05	2.53e-05	2.37e-05	2.75e-05	3.18e-05	2.62e-05	2.74e-05	2.84e-05	2.6e-05	2.75e-05	3.15e-05	2.79e-05	3.29e-05	3.01e-05
	1879.	Q3V493_MOUSE	2.05e-05	7.3e-07	1.84e-05	1.41e-05	1.99e-05	2.48e-05	3.18e-05	1.84e-05	2.08e-05	1.81e-05	2.16e-05	3.05e-05	2.95e-05	2.34e-05	2.17e-05
	1880.	UBP15_MOUSE	1.29e-05	1.4e-05	1.63e-05	1.72e-05	1.55e-05	1.57e-05	2e-05	1.76e-05	1.34e-05	1.64e-05	1.28e-05	1.43e-05	1.49e-05	1.28e-05	4.92e-06
	1881.	INO1_MOUSE	7.52e-05	9.63e-05	9.29e-05	0.000103	8.59e-05	8.25e-05	6.87e-05	5.89e-05	8.16e-05	7.23e-05	7.07e-05	2.55e-06	5.82e-05	7.45e-05	4.07e-05
	1882.	PHAR1_MOUSE	0.000134	0.000212	0.000156	0.000173	0.000146	0.000192	0.000135	0.000176	0.000171	0.000154	0.000101	0.00015	0.000136	0.00015	0.000141
	1883.	D3Z709_MOUSE	0.000182	0.000167	0.000184	0.00011	0.000133	0.000164	0.000136	0.000147	0.00015	9.54e-05	0.000109	0.000141	0.000154	0.000155	0.00015
	1884.	GMPPB_MOUSE	3.54e-05	3.78e-05	3.94e-05	3.65e-05	3.77e-05	3.67e-05	3.81e-05	2.75e-05	2.07e-05	4.35e-05	6.17e-05	7.45e-05	3.67e-05	4.35e-05	6.12e-05
	1885.	A0A494BAJ6_MOUSE	0.000113	0.000122	0.000103	3.53e-05	0.000114	9.98e-05	0.000114	9.49e-05	0.000122	0.000115	0.000106	0.000119	9.43e-05	0.000121	0.000111
	1886.	PYR1_MOUSE	2.78e-05	3.06e-05	2.76e-05	2.75e-05	3.19e-05	9.68e-06	3.13e-05	2.41e-05	3.41e-05	3.46e-05	3.49e-05	3.91e-05	3.3e-05	3.37e-05	3.4e-05
	1887.	SYN3_MOUSE	0.000129	0.000102	0.000113	0.00013	0.000112	0.000113	0.000129	9.87e-05	0.000124	0.000119	9.8e-05	9.83e-05	7.95e-05	0.000106	7.96e-05
	1888.	VATF_MOUSE	9.4e-05	6.6e-05	0.000102	9.08e-05	7.46e-05	9.06e-05	9.22e-05	0.000104	0.000103	0.000106	9.37e-05	8.85e-05	8.84e-05	7.81e-05	9.66e-05
	1889.	Q3TPJ8_MOUSE	2.51e-05	1.84e-05	2.27e-05	2.08e-05	2.05e-05	1.57e-05	9.61e-06	4.84e-06	1.89e-05	2.13e-05	1.4e-05	4.78e-06	1.01e-05	1.19e-05	3.76e-06
	1890.	PITH1_MOUSE	3.08e-05	3.48e-05	3.23e-05	2.8e-05	3.52e-05	3.54e-05	2.02e-06	3.74e-05	3.58e-05	3.26e-05	3.65e-05	4.63e-05	3e-05	4.22e-05	3.46e-05
	1891.	A2AHK0_MOUSE	4.78e-05	5.5e-05	5.18e-05	4.72e-05	5.48e-05	5.13e-05	4.06e-05	4.98e-05	4.44e-05	4.75e-05	4.2e-05	4.24e-05	5.19e-05	4.63e-05	5.13e-05
	1892.	E9Q3M9_MOUSE	0.000101	7.17e-05	9.21e-05	9.61e-05	0.000104	8.84e-05	5.26e-05	8.31e-05	7.6e-05	5.02e-05	5.78e-05	7.1e-05	6.65e-05	8.32e-05	7.05e-05
	1893.	PURA1_MOUSE	6.39e-05	3.19e-05	2.86e-05	6.49e-05	5.77e-05	6.61e-05	6.27e-05	6.19e-05	6.94e-05	6.51e-05	8.33e-05	9.38e-05	8.3e-05	8.45e-05	6.94e-06
	1894.	TSNAX_MOUSE	3.55e-05	3.37e-05	3.13e-05	3.42e-05	4.11e-05	4.58e-05	2.81e-05	4.62e-05	4.34e-05	3.88e-05	5.04e-05	6.59e-05	3.85e-05	5.02e-05	4.75e-05
	1895.	DNJA3_MOUSE	8.14e-05	8.94e-05	7.13e-05	5.13e-05	8.58e-05	8.25e-05	5.02e-05	9.01e-05	7.63e-05	8.83e-05	8.46e-05	9.3e-05	8.14e-05	8.98e-05	8.71e-05
	1896.	OCAD1_MOUSE	2.72e-05	2.6e-05	2.3e-05	2.79e-05	2.07e-05	1.07e-05	1.94e-05	2.33e-05	2.98e-05	2.38e-05	1.24e-05	1.27e-05	2.23e-05	2.57e-05	2.79e-05
	1897.	D3YTT4_MOUSE	4.06e-05	3.78e-05	4.34e-05	2.71e-05	3.6e-05	3.98e-05	4.26e-05	4.51e-05	4.5e-05	4.14e-05	4.48e-05	3.23e-05	5.66e-05	4.57e-05	4.19e-05
	1898.	LMAN2_MOUSE	6.7e-05	5.22e-05	5.1e-06	7.85e-06	8.34e-06	5.35e-05	6.37e-05	5.23e-05	7.1e-06	6.1e-05	6.38e-05	6.49e-05	7.14e-05	6.81e-05	6.24e-05
	1899.	RIC8A_MOUSE	0.000119	0.000124	3.81e-05	3.77e-05	0.000126	0.000109	9.82e-05	0.000105	4.07e-05	0.000108	0.000115	0.000114	0.000128	0.000127	0.00014
	1900.	KT3K_MOUSE	7.17e-05	7.33e-05	5.53e-05	5.23e-05	5.08e-05	5.69e-05	4.91e-05	5.66e-05	7.27e-05	5.75e-05	6.78e-05	5.51e-05	6.73e-05	6.65e-05	6.91e-05
	1901.	CHIP_MOUSE	4.3e-06	3.93e-05	3.44e-05	2.88e-05	3.69e-05	3.29e-05	2.45e-05	3.24e-05	2.53e-05	1.26e-05	3.41e-05	3.65e-05	3.79e-05	3.77e-05	3.46e-05
	1902.	THEM4_MOUSE	7.85e-05	6.9e-05	6.26e-05	4.69e-05	7.54e-05	7.78e-05	7.86e-05	7.56e-05	6.95e-05	7.23e-05	7.45e-05	7.43e-05	6.96e-05	8.08e-05	7.39e-05
	1903.	IF4B_MOUSE	4.8e-05	3.94e-05	5.76e-05	6.86e-05	4.86e-05	4.35e-05	3.93e-05	3.96e-05	4.16e-05	3.02e-05	2.88e-05	1.41e-05	2.37e-05	2.39e-05	2.25e-05
	1904.	NAMPT_MOUSE	4.19e-05	2.12e-05	3.57e-05	2.03e-05	1.11e-05	2.54e-05	4.65e-05	4.19e-05	3.69e-05	3.81e-05	4.66e-05	4.71e-05	5.05e-05	4.79e-05	4.36e-05
	1905.	RRAGA_MOUSE	5.27e-05	5.6e-05	5.27e-05	3.33e-05	5.85e-05	5.46e-05	3.31e-05	3.48e-05	5.51e-05	5.97e-05	5.45e-05	5.73e-05	6.07e-05	5.45e-05	5.3e-05
	1906.	RBBP4_MOUSE	4.36e-05	4.06e-05	3.66e-05	2.7e-05	4.06e-05	4.02e-05	3.59e-05	5.11e-05	4.18e-05	4.69e-05	4.97e-05	4.53e-05	4.79e-05	5.14e-05	4.54e-05
	1907.	ARP10_MOUSE	4.83e-05	5.4e-05	5.57e-05	5.54e-05	6.47e-05	3.29e-05	4.11e-05	4.62e-05	5.56e-05	5.34e-05	4.55e-05	4.26e-05	4.67e-05	4.68e-05	5.42e-05
	1908.	S7A14_MOUSE	3.07e-05	3.13e-05	2.37e-05	2.63e-05	2.69e-05	3.44e-05	3.05e-05	3.13e-05	3.03e-05	3.05e-05	2.27e-05	2.47e-05	2.98e-05	3.79e-05	3.16e-05
	1909.	SAE1_MOUSE	1.83e-05	2.72e-05	2.8e-05	2.34e-05	4.38e-05	4.07e-05	3.77e-05	4.55e-05	3.8e-05	2e-05	4.73e-05	4.89e-05	2.74e-05	4.81e-05	4.59e-05
	1910.	NDK3_MOUSE	1.08e-05	1.03e-05	1.25e-05	1.5e-05	1.14e-05	1.15e-05	1.16e-05	1.23e-05	1.82e-05	1.24e-05	1.1e-05	1.15e-05	1.43e-05	1.34e-05	1.5e-05
	1911.	SYT12_MOUSE	7.99e-05	4.87e-05	4.94e-05	7.12e-05	7.7e-05	3.86e-05	5.7e-05	4.41e-05	5.96e-05	6.05e-05	4.96e-05	4.99e-05	3.26e-05	3.53e-05	5.75e-05
	1912.	ARL6_MOUSE	7.38e-06	8.21e-06	6.64e-06	6.36e-06	7.64e-06	8.04e-06	7.61e-06	5.65e-06	1.02e-05	7.96e-06	7.34e-06	8.4e-06	1.29e-05	8.3e-06	8.4e-06
	1913.	LCAP_MOUSE	4.26e-06	5.2e-06	3.65e-06	3.27e-06	3.75e-06	4.53e-06	3.37e-06	4.43e-06	3.66e-06	4.18e-06	5.45e-06	4.59e-06	5.74e-06	6.57e-06	4.21e-06
	1914.	HOOK3_MOUSE	4.12e-05	3.92e-05	1.73e-05	4.61e-05	4.54e-05	2.72e-05	2.79e-05	2.67e-05	4.06e-05	3.39e-05	2.89e-05	2.72e-05	5.26e-05	2.35e-05	2.98e-05
	1915.	CHRD1_MOUSE	3.1e-05	6.6e-05	4.3e-05	6.07e-05	4.2e-05	6.57e-05	6.75e-05	6.77e-05	5.86e-05	7.37e-05	6.62e-05	5.74e-05	6.38e-05	6.36e-05	6.61e-05
	1916.	FAHD1_MOUSE	5.65e-05	6.38e-05	5.86e-05	5.86e-05	5.42e-05	5.03e-05	4.62e-05	4.67e-05	5.52e-05	5.25e-05	4.92e-05	3.87e-05	6.13e-05	5.66e-05	5.76e-05
	1917.	NTF2_MOUSE	0.000149	0.000141	0.000152	0.000171	0.000152	0.000133	0.000134	0.000152	0.00014	0.000122	0.000164	2.44e-05	0.000171	0.000158	0.000157
	1918.	PLAP_MOUSE	2.55e-05	2.62e-05	3.13e-05	2.49e-05	2.47e-05	1.88e-05	2.48e-05	2.3e-05	2.9e-05	2.94e-05	2.26e-05	2.93e-05	2.49e-05	2.73e-05	2.38e-05
	1919.	SCN2B_MOUSE	7.81e-05	7.89e-05	8.15e-05	8.75e-05	7.78e-05	6.72e-05	7.11e-05	6.26e-05	7.02e-05	6.38e-05	5.64e-05	4e-05	1.97e-05	5.82e-05	4.87e-05
	1920.	DOPD_MOUSE	6.21e-06	8.21e-05	8.28e-05	9.61e-05	7.72e-05	6.58e-05	6.89e-05	9.01e-05	7.86e-05	7.11e-05	7.4e-05	6.98e-05	7.45e-05	7.05e-05	7.84e-05
	1921.	A0A6I8MWX8_MOUSE	2.99e-05	3.68e-05	2.73e-05	2.87e-05	3.28e-05	3.15e-05	2.17e-05	2.05e-05	3.06e-05	3.38e-05	1.97e-05	7.82e-06	2.19e-05	2.57e-05	3.06e-05
	1922.	A0A338P6P6_MOUSE	4.35e-05	7.47e-05	6.22e-05	5.86e-05	5.47e-05	6.16e-05	5.56e-05	5.79e-05	3.71e-05	4.23e-05	6.1e-05	4.98e-05	5.31e-05	6.02e-05	5.31e-05
	1923.	Q3UPN1_MOUSE	9.32e-06	1.77e-05	6.76e-06	2e-05	4.9e-06	1.78e-05	2.21e-05	2.04e-05	2.21e-05	1.74e-05	3.36e-05	3.79e-05	3.04e-05	2.89e-05	3.03e-05
	1924.	C1QA_MOUSE	5.56e-05	2.46e-06	5.97e-05	5.14e-05	4.66e-05	4.41e-05	4.27e-05	5.1e-05	4.5e-05	4.47e-05	0.000272	0.000193	0.000173	0.000129	0.000137
	1925.	MON2_MOUSE	1.36e-05	1.71e-05	7.28e-07	1.23e-05	1.13e-05	1.53e-05	1.57e-05	1.9e-05	1.56e-05	1.58e-05	1.83e-05	2.04e-05	1.87e-05	8.49e-07	1.61e-05
	1926.	SPSY_MOUSE	0.000132	0.000133	0.000128	0.000122	0.000134	0.000114	0.000108	0.00015	0.000133	0.000109	0.000127	7.59e-05	0.000113	0.000105	0.000117
	1927.	Q9D4I9_MOUSE	2.64e-05	2.42e-05	1.28e-05	2.9e-05	2.26e-05	2.61e-05	2.01e-05	2.25e-05	2.5e-05	2.47e-05	1.68e-05	2.83e-05	2.52e-05	1.99e-05	1.32e-05
	1928.	HNRLL_MOUSE	3.21e-05	3.46e-05	3.45e-05	3.25e-05	3.53e-05	4.46e-05	2.37e-05	3.05e-05	4.08e-05	3.51e-05	4.11e-05	4.21e-05	4.2e-05	3.49e-05	2.88e-05
	1929.	D3Z3N4_MOUSE	4.16e-05	3.95e-05	4.12e-05	3.66e-05	3.54e-05	4.08e-05	4.89e-05	4.25e-05	4.81e-05	9.76e-06	5.72e-05	5.18e-05	4.55e-05	4.67e-05	5.06e-05
	1930.	F7AEH4_MOUSE	5.04e-05	4.17e-05	4.38e-05	5.93e-05	4.56e-05	3.68e-05	2.93e-05	4.99e-05	4.42e-05	4.39e-05	5.18e-05	4.43e-05	5.27e-05	5.25e-05	8.78e-06
	1931.	ACO13_MOUSE	4.25e-05	4.21e-05	1.47e-05	3.86e-05	4.7e-05	4.37e-05	4.31e-05	5.67e-05	4.27e-05	4.06e-05	4.63e-05	4.79e-05	4.83e-05	4.87e-05	5.81e-05
	1932.	TM9S2_MOUSE	2.76e-05	3.5e-05	2.75e-05	2.93e-05	9.15e-06	3.04e-05	2.39e-05	2.61e-05	3.46e-05	2.88e-05	2.97e-05	2.18e-05	3.51e-05	3.06e-05	2.76e-05
	1933.	Q0VF62_MOUSE	6.93e-05	5.84e-05	5.03e-05	5.3e-05	6.06e-05	5.66e-05	4.21e-05	4.1e-05	4.18e-05	4.73e-05	4.49e-05	4.03e-05	4.58e-05	4.61e-05	4.99e-05
	1934.	Q3USK2_MOUSE	8.53e-05	7.53e-05	7.79e-05	8.55e-05	7.65e-05	7.58e-05	6.15e-05	7.53e-05	2.96e-05	5.4e-05	2.46e-05	6.18e-05	6.03e-05	5.63e-05	5.81e-05
	1935.	VP26A_MOUSE	3.23e-05	3.49e-05	3.33e-05	3.28e-05	3.42e-05	3.33e-05	3.01e-05	3.63e-05	2.97e-05	3.57e-05	3.08e-05	5.96e-06	3.05e-05	3.09e-05	3.42e-05
	1936.	A0A0R4J107_MOUSE	3.07e-05	6.09e-05	4.81e-05	6.22e-05	6.22e-05	4.04e-05	5.94e-05	6.36e-05	7.14e-05	3.94e-05	7.01e-05	7.89e-05	7.67e-05	6.79e-05	7.45e-05
	1937.	CLVS1_MOUSE	2.89e-05	2.21e-05	2.98e-05	2.34e-05	2.22e-05	2.64e-05	2.3e-05	2.38e-05	1.88e-05	2.51e-05	1.79e-05	1.95e-05	2.61e-05	2.19e-05	6.41e-06
	1938.	STRN4_MOUSE	4.41e-05	4.17e-05	4.47e-05	4.43e-05	4.72e-05	3.9e-05	9.21e-06	3.68e-05	3.41e-05	3.29e-05	2.16e-05	3.54e-05	3.47e-05	5.67e-06	3.93e-05
	1939.	ARL2_MOUSE	1.5e-05	1.37e-05	1.37e-05	9.44e-06	1.3e-05	1.2e-05	1.4e-05	1.34e-05	8.68e-06	1.27e-05	1.39e-06	1.66e-05	2.54e-06	1.6e-05	1.62e-05
	1940.	I7HJQ9_MOUSE	6.22e-05	7.7e-05	3.74e-05	9.19e-05	4.78e-05	6.92e-05	7.44e-05	8.2e-05	3e-05	5.74e-05	7.58e-05	7.7e-05	7.82e-05	6.84e-05	4.4e-05
	1941.	Q80ZX0_MOUSE	4.47e-05	4.76e-05	3.57e-05	3.94e-05	3.51e-05	3.96e-05	5.11e-05	3.58e-05	4.52e-05	4.44e-05	4.18e-05	2.53e-05	4.27e-05	4.21e-05	3.88e-05
	1942.	A0A0R4J0S4_MOUSE	1.78e-05	1.87e-05	1.42e-05	8.76e-06	6.22e-06	1.96e-05	1.91e-05	1.67e-05	1.99e-05	1.85e-05	2.59e-05	2.51e-05	2.78e-05	2.37e-05	2.6e-05
	1943.	SMD1_MOUSE	4.31e-05	2.93e-05	2.82e-05	2.34e-05	5.7e-05	2.96e-05	2.67e-05	2.95e-05	2.83e-05	4.4e-05	4.42e-05	6.31e-06	2.57e-05	2.9e-05	3.95e-05
	1944.	ATP5L_MOUSE	7.25e-05	7.16e-05	8.46e-05	8.47e-05	8.58e-05	9.83e-05	7.95e-05	8.37e-05	8.22e-05	7.95e-05	6.13e-05	5.95e-05	5.55e-05	9.12e-05	6.67e-05
	1945.	NU1M_MOUSE	0.000141	0.000141	0.000129	0.000111	0.000141	8.58e-05	7e-05	0.000109	0.000126	0.000129	0.000112	5.9e-05	7.11e-05	9.89e-05	5.29e-06
	1946.	Q9Z1A1_MOUSE	0.000138	0.00013	0.000157	0.000147	0.000153	0.000152	0.000156	0.000142	0.00014	0.000134	0.000123	0.000134	0.000125	0.000133	0.000132
	1947.	SCFD1_MOUSE	4.77e-06	5.18e-05	4.34e-05	4.71e-05	5.69e-05	4.58e-05	4.1e-05	5.17e-05	5.01e-05	4.46e-05	5.89e-05	6.62e-05	5.92e-05	5.92e-05	6.07e-05
	1948.	AJM1_MOUSE	2.17e-05	3.05e-05	2.68e-05	2.44e-05	3.77e-06	1.94e-05	1.51e-05	2.23e-05	1.71e-05	1.38e-05	1.8e-05	2.07e-05	2.7e-05	2.22e-05	2.13e-05
	1949.	DDC_MOUSE	2.4e-05	6.59e-05	3.94e-05	3.96e-05	2.42e-05	7.47e-05	6.82e-05	5.8e-05	5.27e-05	7.03e-05	5.89e-05	7.34e-05	5.6e-05	4.91e-05	5.65e-05
	1950.	A0A0R4J1N9_MOUSE	1.67e-05	1.76e-05	6.87e-06	2.03e-05	1.73e-05	2.2e-05	1.82e-05	1.89e-05	1.98e-05	1.92e-05	2.04e-05	5.02e-06	2.3e-05	2.51e-05	2.23e-05
	1951.	Q3UZG4_MOUSE	2.64e-05	2.72e-05	2.58e-05	3.06e-05	2.6e-05	3.37e-05	2.52e-05	2.51e-05	2.35e-05	1.94e-05	2.74e-05	3.61e-05	2.91e-05	3.24e-05	2.82e-05
	1952.	ELAV3_MOUSE	5.2e-05	4.11e-05	2.91e-05	3.85e-05	4.8e-05	4.81e-05	4.47e-05	4.49e-05	2.55e-05	5.42e-05	4.25e-05	5.04e-05	2.65e-05	4.78e-05	2.29e-05
	1953.	ESYT2_MOUSE	2.16e-05	2.12e-05	2.27e-05	2.61e-05	1.96e-05	8.44e-06	2.01e-05	2.98e-05	2.11e-05	2.09e-05	2.99e-05	2.49e-05	2.83e-05	2.76e-05	2.96e-05
	1954.	TM40L_MOUSE	5.49e-05	6.97e-05	5.36e-05	6.46e-05	6.38e-05	5.87e-05	4.96e-05	5.34e-05	6.71e-05	5.18e-05	4.41e-05	2.1e-05	5.33e-05	3.2e-05	4.49e-05
	1955.	D3YU12_MOUSE	4.47e-05	3.93e-05	7.21e-05	4.49e-05	1.93e-05	4.77e-05	4.47e-05	5.84e-05	2.25e-05	5.8e-05	6.3e-05	6e-05	6.24e-05	6.11e-05	4.79e-05
	1956.	CSN3_MOUSE	2.95e-05	3.11e-05	3.77e-05	3.26e-05	2.77e-06	3.71e-05	3.76e-05	3.13e-05	1.04e-05	3.28e-05	3.6e-05	3.62e-05	5.57e-06	3.13e-05	3.53e-05
	1957.	HDA11_MOUSE	2.32e-05	1.99e-05	2.33e-05	1.95e-05	1.81e-05	1.74e-05	2.64e-06	1.46e-05	1.82e-05	1.61e-05	2.6e-05	2.28e-05	2.16e-05	1.93e-05	1.95e-05
	1958.	HTRA2_MOUSE	4.06e-05	4.15e-05	4.27e-05	4.64e-05	3.7e-05	4.08e-05	3.25e-05	1.72e-05	4.16e-05	4.11e-05	3.96e-05	4.06e-05	4.46e-05	4.08e-05	3.87e-05
	1959.	TTYH1_MOUSE	1.91e-05	1.93e-05	2.31e-05	1.23e-05	2.16e-05	2.05e-05	1.35e-05	2.02e-05	2e-05	2.05e-05	1.89e-05	1.38e-05	1.64e-05	1.87e-05	1.83e-05
	1960.	A2AN84_MOUSE	3.58e-05	9.89e-05	0.000102	2.18e-05	9.45e-05	0.000102	8.94e-05	9.5e-05	9.75e-05	8.67e-05	4.21e-05	0.000107	9.84e-05	0.000111	0.000112
	1961.	H7BX88_MOUSE	2.2e-05	2.22e-05	2.22e-05	1.91e-05	4.76e-06	2.19e-05	2.05e-05	2.14e-05	2.1e-05	2.19e-05	2.25e-05	2.4e-05	4.48e-06	2.72e-05	2.45e-05
	1962.	SRSF6_MOUSE	2.25e-05	2.81e-05	3.29e-05	2.59e-05	2.34e-05	2.39e-05	2.6e-05	2.41e-05	2.63e-05	2.54e-05	2.49e-05	3.3e-05	2.7e-05	2.57e-05	2.29e-05
	1963.	Q80ZP8_MOUSE	4.82e-05	5.64e-05	6.27e-05	5.11e-05	5.15e-05	5.18e-05	4.02e-05	5.4e-05	5.62e-05	5.88e-05	6.39e-05	6.94e-05	4.87e-05	5.7e-05	6.88e-05
	1964.	TRI32_MOUSE	6.04e-06	3.37e-05	2.33e-05	2.07e-05	2.57e-05	2.29e-05	2.09e-05	2.26e-05	2.31e-05	2.37e-05	2.22e-05	2.59e-05	2.58e-05	2.65e-05	2.74e-05
	1965.	RAB4A_MOUSE	5.99e-05	6.55e-05	5.43e-05	4.67e-05	5.49e-05	5.64e-05	3.71e-06	6.21e-05	4.91e-06	4.76e-05	3.39e-06	5.98e-06	6.49e-05	6.02e-05	6e-05
	1966.	B7ZCP4_MOUSE	8.09e-05	8.79e-05	8.86e-05	8.64e-05	7.09e-05	7.71e-05	8.41e-05	9.23e-05	7.87e-05	8.01e-05	9.2e-05	9.61e-05	8.82e-05	7.77e-05	7.43e-05
	1967.	F6VY18_MOUSE	4.06e-05	9.96e-06	1.81e-05	8e-06	3.72e-05	5.14e-05	6.82e-05	5.02e-05	5.53e-05	5.41e-05	5.38e-05	5.43e-05	5.92e-05	6.45e-05	4.78e-05
	1968.	RNF14_MOUSE	8.88e-05	0.0001	9.58e-05	8.67e-05	9.7e-05	9.16e-05	9.28e-05	8.14e-05	9.72e-05	8.89e-05	8.01e-05	6.92e-05	9.22e-05	9.59e-05	8.19e-05
	1969.	RRBP1_MOUSE	3.16e-05	2.66e-05	2.8e-05	2.66e-05	2.95e-05	2.43e-05	2.47e-05	2.52e-05	2.85e-05	2.47e-05	5.98e-05	4.85e-05	5.61e-05	4.07e-05	4e-05
	1970.	Q3U3J1_MOUSE	5.1e-05	5.06e-05	4.28e-05	5.6e-05	4.5e-05	5.08e-05	5.81e-05	4.7e-05	5.03e-05	4.28e-05	4.85e-05	4.8e-05	5.37e-05	4.79e-05	4.71e-05
	1971.	RLA2_MOUSE	1.17e-05	8.36e-06	9.41e-06	1.16e-05	1.22e-05	8.14e-06	6.65e-06	8.13e-06	8.28e-06	7.44e-06	7.67e-06	7.79e-06	7.11e-06	1.13e-05	2.05e-06
	1972.	D3Z0F5_MOUSE	1.5e-05	2.19e-05	1.79e-05	1.56e-05	1.76e-05	2.54e-05	2.25e-05	2.79e-05	2.07e-05	2.36e-05	1.83e-05	2.42e-05	2.61e-05	2.36e-05	2.15e-05
	1973.	OCRL_MOUSE	4.12e-06	2.59e-05	5.62e-06	2.05e-05	1.94e-05	2.79e-05	2.44e-05	2.81e-05	2.45e-05	2.73e-05	2.17e-05	2.03e-05	2.57e-05	2.67e-05	2.21e-05
	1974.	FXYD6_MOUSE	1.12e-05	2.18e-05	1.93e-05	1.54e-05	1.85e-05	1.5e-05	1.24e-05	2.1e-05	1.45e-05	1.61e-05	6.21e-06	1.89e-05	1.99e-05	2.14e-05	1.89e-05
	1975.	COPZ1_MOUSE	3.25e-05	4.44e-05	4.82e-05	4.35e-05	3.81e-05	8.59e-06	4.14e-05	4.87e-05	4.68e-05	4.38e-05	3.67e-05	3.77e-05	4.02e-05	4.16e-05	5.03e-05
	1976.	CRKL_MOUSE	4.82e-05	4.56e-05	2.98e-05	3.83e-05	4.28e-05	5.43e-05	5.51e-06	4.89e-05	4.74e-05	4.54e-05	4.95e-05	6.02e-05	1.34e-05	5.67e-05	5.51e-05
	1977.	B1ARA5_MOUSE	4.27e-05	1.27e-05	4.58e-05	5.14e-05	4.4e-05	4.83e-05	5.38e-05	3.82e-05	3.95e-05	3.99e-05	1.24e-05	4.05e-05	5.06e-05	4.37e-05	4.7e-05
	1978.	TOP1_MOUSE	5.83e-05	5.96e-05	4.29e-05	5.89e-05	5.14e-05	5.4e-05	7.39e-05	6.5e-05	6.53e-05	6.19e-05	7.1e-05	6.71e-05	5.24e-05	6.45e-05	6.88e-05
	1979.	GDE1_MOUSE	6.98e-05	5.84e-05	5.68e-05	5.61e-05	6.3e-05	6.16e-05	6.63e-05	6.42e-05	5.8e-05	5.96e-05	5.91e-05	5.58e-05	6.66e-05	5.7e-05	6.02e-05
	1980.	HPCL1_MOUSE	7.36e-05	3.81e-05	7.41e-05	2.83e-05	2.33e-05	8.21e-05	7.76e-05	8.12e-05	5.46e-05	7.77e-05	8.75e-05	8.8e-05	0.000107	7.96e-05	9.48e-05
	1981.	RL35A_MOUSE	5.49e-05	0.000122	6.43e-05	0.000176	0.000135	7.64e-05	8.17e-05	7.12e-05	0.000135	0.000128	8.36e-05	5.1e-05	6.94e-05	5.69e-05	4.96e-05
	1982.	TRY2_MOUSE	3.78e-05	4.66e-05	5.67e-05	6.89e-05	4.19e-05	5.35e-06	3.44e-05	3.75e-05	4.74e-05	4.05e-05	3.23e-05	2.67e-05	3.55e-05	3.75e-05	3.31e-05
	1983.	PSME2_MOUSE	1.66e-05	2.02e-05	2.95e-05	2.23e-05	2.83e-05	2.18e-05	2.34e-05	1.18e-05	2.89e-05	2.67e-05	5.85e-05	4.16e-05	4.68e-05	3.96e-05	3.52e-05
	1984.	R7BP_MOUSE	5.57e-05	3.43e-05	4.38e-05	3.35e-05	4.94e-05	5.4e-05	3.58e-05	5.09e-05	4.21e-05	4.41e-05	2.19e-05	3.3e-05	3.26e-05	3.8e-05	1.85e-05
	1985.	A0A0R4J049_MOUSE	3.48e-05	3.17e-05	6.16e-06	1.47e-05	3.31e-05	3.18e-05	3.28e-05	3.46e-05	3.28e-05	3.58e-05	3.26e-05	3.76e-05	3.58e-05	4.41e-05	3.37e-05
	1986.	D3YTP3_MOUSE	1.04e-05	1.02e-05	1.35e-05	1.25e-05	1.16e-05	1.15e-05	1.22e-05	1.24e-05	1.31e-05	1.37e-05	1.37e-05	1.25e-05	1.13e-05	1.12e-05	1.36e-05
	1987.	C560_MOUSE	3.48e-05	1.36e-05	5.17e-05	6.16e-05	6.44e-05	1.86e-05	1.69e-05	1.49e-05	4.58e-05	6.47e-05	1.64e-05	1.58e-05	3.73e-05	2.25e-05	1.81e-05
	1988.	MAIP1_MOUSE	1.02e-05	1.26e-05	1.23e-05	9.78e-06	9.12e-06	1.06e-05	9.31e-06	1.05e-05	1.07e-05	1.11e-05	5.96e-06	1.31e-06	7.97e-06	2.04e-06	6.11e-06
	1989.	ANFY1_MOUSE	2.24e-05	2.36e-05	2.06e-05	1.35e-05	1.77e-05	2.49e-05	1.56e-05	1.78e-05	2.12e-05	1.94e-05	2.37e-05	2.68e-05	2.79e-05	2.7e-05	2.27e-05
	1990.	Q8BGR3_MOUSE	0.000114	0.00011	7.83e-05	0.000115	0.000124	9.01e-05	9.99e-05	6.72e-05	6.65e-05	9.38e-05	7.65e-05	8.59e-05	8.44e-05	9.55e-05	9.27e-05
	1991.	RAE1L_MOUSE	4.37e-05	4.06e-05	4.03e-05	3.56e-05	2.59e-05	4.85e-05	3.77e-05	4.68e-05	4.59e-05	4.46e-05	3.74e-05	4.52e-05	4.13e-05	4.37e-05	4.78e-05
	1992.	FLII_MOUSE	2.81e-05	2.71e-05	2.12e-05	1.65e-05	2.11e-05	2.68e-05	2.47e-05	1.63e-05	1.19e-05	2.41e-05	2.94e-05	2.68e-05	3.21e-05	2.88e-05	2.69e-05
	1993.	CCSAP_MOUSE	3.6e-05	5.07e-05	2.76e-05	4.89e-05	3.55e-05	4.39e-05	4.43e-05	4.6e-05	4.26e-05	4.48e-05	2.06e-05	2.95e-05	2.74e-05	2.33e-05	3.3e-05
	1994.	A0A0R4J0L6_MOUSE	1.41e-05	1.49e-05	1.49e-05	1.19e-05	1.42e-05	1.58e-05	1.86e-05	1.54e-05	1.66e-05	1.44e-05	2.08e-05	1.34e-05	2.39e-05	7.5e-06	1.37e-05
	1995.	LEG1_MOUSE	3.8e-05	4.13e-05	4.59e-05	2.56e-05	4.69e-05	3.67e-05	2.28e-05	2.01e-05	4.81e-05	4.22e-05	0.000145	5.22e-05	0.000114	0.000118	0.000103
	1996.	ACSF3_MOUSE	4.25e-05	5.08e-05	4.47e-05	2.14e-05	4.65e-05	4.21e-05	3.92e-05	4.04e-05	3.31e-05	3.16e-05	4.54e-05	4.3e-05	4.04e-05	3.98e-05	4.78e-05
	1997.	CAMP3_MOUSE	5.34e-06	2.08e-05	1.49e-05	1.6e-05	1.76e-05	1.43e-05	1.52e-05	2.09e-05	1.8e-05	1.36e-05	1.11e-05	1.84e-05	2.1e-05	2.13e-05	1.7e-05
[truncated: 500 more rows]

## Sheet: Table 5 Nor.contralat.prot.data
Table 5. LC/MS Identified proteins from contralateral mouse brain cortex. Each protein value was normalized by the total sum of the area under the curve of each sample.
		Sample	CTRL1	CTRL2	CTRL3	CTRL4	CTRL5	D01_1	D01_2	D01_3	D01_4	D01_5	D35_1	D35_2	D35_3	D35_4	D35_5
		Label	CTRL	CTRL	CTRL	CTRL	CTRL	D01	D01	D01	D01	D01	D35	D35	D35	D35	D35
	1.	DYHC1_MOUSE	0.000364163	0.000431225	0.000430588	0.000523254	0.000356684	0.00049986	0.000421664	0.000431841	0.000443742	0.000385118	0.000448396	0.000465283	0.00040336	0.000465828	0.000463923
	2.	SPTN1_MOUSE	0.00119935	0.00112859	0.00111611	0.00118103	0.00121961	0.00107102	0.00110324	0.00114821	0.00110008	0.00112734	0.00113199	0.00122735	0.00114969	0.00101262	0.0012171
	3.	PLEC_MOUSE	3.07454e-05	2.42342e-05	2.63657e-05	3.49819e-05	8.31327e-05	2.92881e-05	2.91541e-05	2.93797e-05	3.94901e-05	2.37574e-05	3.30885e-05	3.64391e-05	3.11061e-05	3.38952e-05	3.95833e-05
	4.	SPTB2_MOUSE	0.00188464	0.00182435	0.00185435	0.00187644	0.00194029	0.00178306	0.0017629	0.00218523	0.00204984	0.00181797	0.00211877	0.0021629	0.00192837	0.00215093	0.00222571
	5.	ANK2_MOUSE	0.000697993	0.000557952	0.000591886	0.000710115	0.000713859	0.000666747	0.000694988	0.000637444	0.000683288	0.000666058	0.000661395	0.000748847	0.000662369	0.000755059	0.000754929
	6.	MYH10_MOUSE	0.00032894	0.000333875	0.000390867	0.000386475	0.00040375	0.000383107	0.000366436	0.000398867	0.000454482	0.000404377	0.000405081	0.000428028	0.000424431	0.000465451	0.000485955
	7.	CLH1_MOUSE	0.012653	0.0123034	0.0118464	0.012345	0.0118293	0.0109594	0.0108082	0.0108484	0.0111216	0.0104934	0.0110719	0.0117392	0.0117566	0.0112514	0.0110935
	8.	MTAP2_MOUSE	0.00105806	0.000968663	0.00103373	0.000999849	0.00104223	0.000862684	0.00095629	0.000827098	0.000958151	0.000821508	0.000909527	0.00101208	0.00088416	0.0010604	0.000965699
	9.	BSN_MOUSE	0.000179648	0.000175555	0.000159925	0.000199791	0.000203323	0.000204679	0.000214816	0.000180789	0.000204111	0.000193386	0.000175894	0.0001657	0.000218648	0.000228072	0.000225797
	10.	MAP1A_MOUSE	0.00109272	0.000903712	0.000915421	0.000960151	0.000986794	0.00115508	0.00114531	0.000838217	0.00111928	0.000865424	0.000908392	0.000970678	0.000997248	0.00118843	0.00114318
	11.	MACF1_MOUSE	0.000235425	0.000247617	0.000246986	0.000274347	0.000249219	0.000250417	0.000244546	0.000242592	0.000254203	0.000249565	0.000278879	0.000257443	0.000289409	0.000302731	0.000266633
	12.	FAS_MOUSE	0.00014127	0.00013692	0.000141993	0.000146211	0.000131504	0.000153947	0.000131759	0.000144221	0.000146136	0.000143224	0.000154811	0.000160521	0.000132224	0.000164109	0.000162571
	13.	MAP1B_MOUSE	0.000882997	0.000840133	0.00075669	0.000876064	0.000892668	0.000879601	0.000840571	0.000763518	0.000818761	0.000761382	0.000772497	0.000965153	0.00085397	0.00116937	0.0010277
	14.	DMXL2_MOUSE	0.000180152	0.000103455	0.000176589	0.000304166	0.00020577	0.000190631	0.000176396	0.000180383	0.000189501	0.000178358	0.000193182	0.000231035	0.000195973	0.000232381	0.000232107
	15.	MYO5A_MOUSE	0.000545928	0.000547792	0.000530739	0.00061646	0.000565083	0.000559645	0.000579783	0.000546829	0.000547094	0.000548107	0.000579193	0.000630945	0.000542311	0.000616042	0.000572977
	16.	DYN1_MOUSE	0.00507453	0.00531826	0.00504725	0.00487524	0.00510661	0.00443751	0.00428336	0.00457591	0.00442027	0.00440397	0.00448945	0.00471904	0.0043504	0.0047267	0.00444055
	17.	AT1A3_MOUSE	0.00409925	0.00379139	0.00332467	0.00424213	0.00346285	0.00386151	0.00387247	0.00379968	0.00343806	0.00372699	0.00368327	0.00344063	0.00395933	0.00346871	0.00378397
	18.	STXB1_MOUSE	0.00806187	0.00865292	0.00859355	0.00802456	0.0090975	0.00806943	0.00766949	0.00757486	0.00742928	0.00780271	0.00740866	0.00786669	0.00763127	0.0073963	0.0076455
	19.	RYR2_MOUSE	4.456e-05	3.88435e-05	4.56275e-05	4.07981e-05	5.15335e-05	4.41791e-05	4.50437e-05	4.06266e-05	4.24196e-05	3.32519e-05	4.49375e-05	2.93712e-06	4.76382e-05	5.9727e-05	5.42937e-05
	20.	MAP6_MOUSE	0.00210997	0.00189413	0.00202229	0.00221573	0.0019251	0.00225835	0.00208762	0.00217069	0.00214236	0.0021408	0.00210341	0.00201486	0.00253704	0.00220237	0.00210352
	21.	NSF_MOUSE	0.00682458	0.00806198	0.00768447	0.00810053	0.00779974	0.00750354	0.00758138	0.00754547	0.0073172	0.00635306	0.00709008	0.0076477	0.00754379	0.00763562	0.00704756
	22.	PCLO_MOUSE	0.000195252	0.00015507	0.000160642	0.000197547	0.000206753	0.000245241	0.000244332	0.00019304	0.000203066	0.000291884	0.00021025	0.000207259	0.000261722	0.000381859	0.000208242
	23.	AT2B2_MOUSE	0.00130334	0.0012235	0.00120346	0.00134012	0.00142559	0.00113819	0.00117185	0.000901364	0.00116465	0.00118351	0.00116383	0.00115276	0.00124055	0.00126485	0.00117171
	24.	AP2B1_MOUSE	0.00189696	0.00181652	0.00191072	0.00194328	0.00206672	0.00177949	0.00193318	0.00193944	0.00186283	0.00187087	0.0023425	0.00202008	0.00208772	0.00199392	0.00194871
	25.	TLN2_MOUSE	0.000145803	0.000128434	0.000176045	0.000119672	0.000178014	0.000145912	0.000146251	0.000164614	0.000143782	0.000179975	0.000202877	0.000165548	0.000157731	0.000188851	0.000178979
	26.	ACTN1_MOUSE	0.000703257	0.000665843	0.000604209	0.000666349	0.000663375	0.000611003	0.000685263	0.000600696	0.000667431	0.000736608	0.000674571	0.000732892	0.000709101	0.00068693	0.000697462
	27.	SYNJ1_MOUSE	0.00152587	0.00139674	0.00136167	0.0013514	0.00135213	0.00135308	0.00131602	0.00138063	0.00135905	0.00130982	0.00129257	0.00145125	0.00148581	0.00146175	0.00144438
	28.	CYFP2_MOUSE	0.000567654	0.00057261	0.000513636	0.000561942	0.00057329	0.000525611	0.000628383	0.00061764	0.000625343	0.000638428	0.000636872	0.000484844	0.000656277	0.000542746	0.0005783
	29.	NBEA_MOUSE	0.000105715	6.93381e-05	6.22602e-05	0.000144731	7.33058e-05	8.80945e-05	0.000125437	7.40143e-05	7.17099e-05	8.47689e-05	9.18691e-05	9.07366e-05	8.89623e-05	7.72984e-05	7.50299e-05
	30.	MY18A_MOUSE	5.06986e-05	5.37741e-05	5.34662e-05	6.74947e-05	6.95458e-05	6.15595e-05	1.17665e-05	6.14662e-05	5.69794e-05	5.2632e-05	5.02249e-05	5.00152e-05	5.70622e-05	3.6828e-05	2.146e-05
	31.	HXK1_MOUSE	0.00411647	0.00394103	0.00387056	0.00387397	0.00391884	0.00373804	0.00384831	0.00373668	0.0037149	0.00370447	0.00363962	0.00308059	0.0043984	0.00375552	0.00366467
	32.	SYGP1_MOUSE	0.000805601	0.000786988	0.000782485	0.000812031	0.000853726	0.000804559	0.000846626	0.000702831	0.000846919	0.000820872	0.000843809	0.000835877	0.000962414	0.000899785	0.000830693
	33.	MIC60_MOUSE	0.00148191	0.00140295	0.0014062	0.00143329	0.00143511	0.00154318	0.00140904	0.00143888	0.00139425	0.00142304	0.00138728	0.00148038	0.00136196	0.00150928	0.00135816
	34.	MYH9_MOUSE	0.000172125	0.00016718	0.000153907	0.000165117	0.000180083	0.000136225	0.000134889	0.000175601	0.000150922	0.000183691	0.000170214	0.000166992	0.000168618	0.000192816	0.000179144
	35.	CNTN1_MOUSE	0.00218827	0.00191361	0.00197531	0.00197065	0.00208782	0.00197019	0.00200751	0.00197031	0.00192979	0.00198376	0.00200461	0.00180286	0.00238983	0.00211856	0.00198924
	36.	PYGB_MOUSE	0.000777893	0.000824954	0.000790697	0.00092083	0.000814284	0.000866876	0.000756233	0.000895456	0.000904397	0.000900876	0.000951448	0.00097058	0.0010047	0.00106476	0.000966142
	37.	USP9X_MOUSE	2.24841e-05	2.1804e-05	2.33639e-05	2.88791e-05	2.49177e-05	2.68094e-05	2.74176e-05	2.97882e-05	2.92391e-05	2.99923e-05	2.12728e-05	3.38752e-05	2.80038e-05	3.61783e-05	2.91353e-05
	38.	HS90A_MOUSE	0.00285025	0.00268478	0.00278454	0.00298705	0.00277842	0.00244248	0.00270272	0.00257563	0.0024556	0.00271735	0.00242663	0.00250449	0.00247022	0.00259674	0.00270744
	39.	PI4KA_MOUSE	0.000174772	0.000186382	0.000181529	0.000166029	0.000160931	0.000163326	0.000165906	0.000169631	0.000190223	0.000176835	0.000158659	8.88178e-05	0.00017798	0.000170405	0.000145242
	40.	PLCB1_MOUSE	0.00115719	0.00114854	0.00115269	0.00112991	0.00117689	0.00101725	0.00115056	0.00121861	0.00117142	0.00111738	0.00119431	0.00119869	0.00125833	0.00120908	0.00134899
	41.	CAPS1_MOUSE	0.000679869	0.000684345	0.000658559	0.000627799	0.000590615	0.000580965	0.000583728	0.000611971	0.000607461	0.000594658	0.000646381	0.00059676	0.00068693	0.000627685	0.000644745
	42.	VATA_MOUSE	0.00565869	0.00564192	0.0054231	0.00538411	0.00535244	0.00530278	0.00535668	0.00503114	0.00513601	0.00513727	0.00518062	0.00534244	0.00507426	0.00519506	0.00485927
	43.	SRCN1_MOUSE	0.000560375	0.000550833	0.000599367	0.000560607	0.000645643	0.000390626	0.000568109	0.000596319	0.000629802	0.000564847	0.000570456	0.000648041	0.000709474	0.000473619	0.000421045
	44.	KPYM_MOUSE	0.0123075	0.0126369	0.0121229	0.0121229	0.0117683	0.0124947	0.0121284	0.0123732	0.0120087	0.0120339	0.0119438	0.0122604	0.0118765	0.0119969	0.0115304
	45.	AP2A1_MOUSE	0.00181775	0.00185593	0.00184727	0.00188861	0.00186755	0.00181731	0.0017781	0.00178592	0.00181295	0.00180998	0.00178328	0.00156199	0.00204186	0.00185374	0.00166682
	46.	NFM_MOUSE	0.00238793	0.00239827	0.00218645	0.0022991	0.00216709	0.00248646	0.0024097	0.00284689	0.00245561	0.00268302	0.00227414	0.00242301	0.00229875	0.00227369	0.00260007
	47.	HSP74_MOUSE	0.000951884	0.00085352	0.000958562	0.00102861	0.000969457	0.000876537	0.000967809	0.000967462	0.000918163	0.000885992	0.00104142	0.000893631	0.00119558	0.0010055	0.00103551
	48.	NCKP1_MOUSE	0.000777032	0.000713099	0.000835901	0.000775569	0.000915949	0.00072568	0.000765639	0.000880836	0.000766221	0.000871691	0.000862634	0.000689886	0.000938612	0.000863676	0.000887619
	49.	HSP7C_MOUSE	0.0117039	0.0127851	0.0123608	0.0122959	0.0114498	0.0110755	0.0108023	0.0107354	0.0110307	0.0108437	0.010905	0.0110374	0.00989406	0.0105962	0.0104776
	50.	TBA1A_MOUSE	0.00145951	0.00154053	0.00156298	0.00135001	0.00133782	0.00133371	0.00138031	0.00140289	0.00144236	0.00162665	0.00161363	0.0015768	0.00147982	0.00158993	0.00161507
	51.	TERA_MOUSE	0.00139712	0.00151579	0.00154222	0.00153137	0.00151421	0.00144947	0.00152726	0.00158976	0.00157156	0.00147656	0.00165677	0.00156493	0.00158382	0.00165793	0.00152667
	52.	ACLY_MOUSE	0.000512359	0.000629208	0.000599001	0.000504576	0.000683336	0.000687289	0.000581351	0.000755091	0.000697617	0.000712433	0.000731592	0.000641904	0.000666245	0.000725148	0.000807302
	53.	E41L3_MOUSE	0.00061358	0.000580883	0.000593116	0.000589885	0.000627159	0.000518489	0.000562007	0.000648482	0.000662586	0.000717421	0.000636806	0.000652029	0.000796051	0.000700351	0.000668254
	54.	GPDM_MOUSE	0.00148785	0.00146055	0.00146865	0.00134157	0.00155557	0.00147069	0.0014644	0.00142875	0.00132681	0.00138603	0.00148047	0.00137904	0.00144336	0.001343	0.00137168
	55.	ACON_MOUSE	0.00722553	0.00694788	0.00697682	0.00715773	0.00689921	0.00743113	0.00725094	0.00706964	0.00691806	0.00699374	0.00694595	0.00695687	0.00677307	0.0067104	0.00664367
	56.	SPTB1_MOUSE	2.63324e-05	2.69456e-05	3.19638e-05	3.1503e-05	3.88783e-05	3.02895e-05	3.87287e-05	4.24267e-05	3.80851e-05	3.77159e-05	4.32943e-05	2.25291e-05	4.04447e-05	4.53348e-05	4.46825e-05
	57.	UBA1_MOUSE	0.00194408	0.00186223	0.00202829	0.0020404	0.00195767	0.00208996	0.00199804	0.00228121	0.00210811	0.0019104	0.00212813	0.00214963	0.00208489	0.00211386	0.00219583
	58.	TENR_MOUSE	0.00189816	0.00180114	0.00192367	0.00184514	0.00198578	0.00178081	0.0017528	0.00180603	0.00181399	0.00188178	0.00175566	0.00194329	0.0018679	0.00188306	0.00192349
	59.	EF2_MOUSE	0.00140822	0.00139676	0.00138279	0.0013551	0.00139911	0.00124479	0.00125889	0.00128469	0.00133966	0.00138095	0.00131574	0.00133586	0.00137513	0.00138105	0.00150143
	60.	ODO1_MOUSE	0.000902168	0.000940226	0.000932205	0.000889617	0.000981252	0.00094184	0.00101081	0.000965347	0.000933442	0.00104047	0.00102506	0.00096171	0.00108219	0.0010539	0.00103631
	61.	AT2A2_MOUSE	0.00191876	0.00189703	0.00184342	0.0021302	0.00198591	0.00181964	0.00166153	0.00183433	0.00182296	0.00186941	0.00177049	0.00179532	0.00192829	0.00187194	0.00186268
	62.	PYC_MOUSE	0.000577494	0.000564526	0.00062786	0.000657576	0.000620156	0.000598651	0.000609456	0.00064046	0.000609977	0.000690861	0.000718077	0.000584354	0.000781219	0.000690235	0.000728773
	63.	ATPA_MOUSE	0.0125822	0.0124078	0.0123467	0.0122614	0.011864	0.0116774	0.0122263	0.0119632	0.012168	0.0121002	0.0120991	0.0115965	0.0114701	0.0116825	0.0112297
	64.	GRIA2_MOUSE	0.00102466	0.00102748	0.00111896	0.000990346	0.00108287	0.000901423	0.000997656	0.001077	0.00103066	0.00100527	0.00113705	0.00110008	0.00120861	0.0010885	0.00111319
	65.	ROCK2_MOUSE	0.000235706	0.000241201	0.000238103	0.000253489	0.000258683	0.000238787	0.000284346	0.000309065	0.000247164	0.000260253	0.000273998	0.000285922	0.000308317	0.00030371	0.000328818
	66.	SYN1_MOUSE	0.00606197	0.00570803	0.00557774	0.00583748	0.0058523	0.00593186	0.00582053	0.00559559	0.00611124	0.00598144	0.00514885	0.00568548	0.00569624	0.00573458	0.0053181
	67.	NFASC_MOUSE	0.00080184	0.000837245	0.000755523	0.000832168	0.000826554	0.00087043	0.000826721	0.000866199	0.000850261	0.000862802	0.000836751	0.00101997	0.000966132	0.000999154	0.000994659
	68.	DPYL2_MOUSE	0.00793018	0.0083401	0.00797645	0.00786012	0.00701632	0.00817133	0.00784176	0.00807002	0.00790917	0.00811195	0.00779775	0.00816017	0.00729494	0.00775464	0.00787065
	69.	WDR7_MOUSE	0.000486085	0.000502594	0.000427552	0.000413221	0.000557419	0.000422486	0.000596025	0.000512853	0.000436076	0.000508168	0.000492361	0.000524233	0.00064917	0.000630629	0.000521412
	70.	ITPR1_MOUSE	0.000115169	0.000123477	0.00012125	4.82657e-05	0.00013007	0.000121469	0.00010999	0.000147632	0.000118944	7.16172e-05	0.00011279	8.51218e-05	0.000111163	0.000102335	4.82333e-05
	71.	CKAP5_MOUSE	4.19891e-05	5.8698e-06	4.42875e-05	5.02952e-05	3.84218e-05	5.16341e-05	1.67344e-05	4.65342e-05	5.19591e-05	2.97714e-05	4.99613e-05	5.8946e-05	4.70809e-05	1.4942e-05	5.17863e-05
	72.	HS74L_MOUSE	0.000623553	0.000678387	0.000645917	0.000755845	0.000681498	0.000696962	0.000697724	0.000661548	0.000671872	0.000718908	0.000709569	0.000647468	0.000735695	0.000752883	0.000742638
	73.	LRP1_MOUSE	3.58245e-05	3.17676e-05	1.93367e-05	3.52287e-05	4.30128e-05	3.39623e-05	2.92986e-05	3.59007e-05	4.03767e-05	3.32758e-05	4.35158e-05	3.13349e-05	3.40401e-05	6.27544e-05	6.78308e-05
	74.	LPPRC_MOUSE	0.000184794	0.0001671	0.000177416	0.000184006	0.000236849	0.00022531	0.000231842	0.000240088	0.000235617	0.000204472	0.000195653	0.000174984	0.00029088	0.000213119	0.000238508
	75.	CH60_MOUSE	0.00222573	0.00226379	0.00218488	0.0022366	0.00224121	0.00216482	0.00219696	0.00216791	0.00210515	0.00212986	0.00204023	0.00217602	0.00211013	0.00215355	0.0021798
	76.	AT1A2_MOUSE	0.0021705	0.00204067	0.00193025	0.00230475	0.00215959	0.00188671	0.00219546	0.00208711	0.00201543	0.00213038	0.00211107	0.00199316	0.00225375	0.00215083	0.00214018
	77.	ENPL_MOUSE	0.000970457	0.000958859	0.00095737	0.000974473	0.000998306	0.000877211	0.000994604	0.000921554	0.000935373	0.000888879	0.000930519	0.000914678	0.000972673	0.00101838	0.000915192
	78.	NCAM1_MOUSE	0.00271026	0.00250352	0.00259912	0.00245489	0.00266576	0.00224089	0.00254864	0.00253128	0.00252244	0.00254904	0.00230459	0.00253438	0.00258985	0.00247822	0.00247233
	79.	STIP1_MOUSE	0.000921512	0.00104796	0.000921456	0.000962785	0.000956637	0.0009466	0.000964412	0.00088518	0.000931268	0.00100701	0.000923336	0.000952799	0.000970717	0.000994461	0.00099912
	80.	CAND1_MOUSE	0.00134326	0.00138983	0.00133845	0.00142366	0.00138572	0.00135294	0.00136434	0.00141363	0.00136496	0.00136816	0.00142672	0.00126491	0.00173352	0.00149001	0.00143911
	81.	OPA1_MOUSE	0.000821912	0.000843084	0.000753533	0.000771104	0.00084735	0.000883012	0.000653456	0.000766824	0.000871698	0.000767925	0.000844758	0.000935005	0.000838177	0.000903408	0.000860949
	82.	ERC2_MOUSE	0.000162031	0.000166043	0.000148112	0.000170872	0.000184578	0.000165387	0.000207019	0.000184458	0.000174824	0.000170193	0.000161452	0.000173197	0.000187843	0.000170816	0.00018469
	83.	AT1A1_MOUSE	0.00584274	0.00603311	0.00580478	0.00584553	0.00617385	0.0054047	0.00545446	0.00547691	0.00538418	0.00514849	0.00525463	0.00563591	0.00550466	0.00580333	0.00532281
	84.	HD_MOUSE	5.96585e-06	2.09969e-06	6.58779e-06	2.00786e-06	2.64627e-06	9.43263e-06	7.99741e-06	8.81713e-06	6.32239e-06	1.01344e-05	9.46151e-06	1.38227e-05	8.06242e-06	1.23229e-05	5.62416e-06
	85.	PSA_MOUSE	0.000815414	0.000860179	0.000835409	0.000952411	0.000900559	0.000873842	0.000896998	0.000948212	0.000947807	0.00090799	0.000969344	0.00094029	0.000984388	0.000965037	0.000972834
	86.	MTMR5_MOUSE	0.000119084	0.000111597	0.000129871	9.47265e-05	0.000113882	0.000130412	0.000113261	0.000100192	8.20477e-05	0.000141183	0.000150059	0.000125099	0.000149669	0.000125526	7.07396e-05
	87.	HS12A_MOUSE	0.0012603	0.00126587	0.00122841	0.00124276	0.00134149	0.00126489	0.00121226	0.00129698	0.00123074	0.0012669	0.00124327	0.00133247	0.00127421	0.00130708	0.0012721
	88.	S2512_MOUSE	0.00334669	0.00348022	0.00349469	0.00317452	0.00332981	0.00346915	0.00308007	0.00322906	0.00329471	0.00346117	0.00334905	0.00340662	0.0030951	0.00334004	0.00354894
	89.	DCTN1_MOUSE	0.000425071	0.000432427	0.000389424	0.000467305	0.000479793	0.000446933	0.000414874	0.000456696	0.000464973	0.000474263	0.000445833	0.000447717	0.000543579	0.000482283	0.000501669
	90.	ALDOA_MOUSE	0.00872889	0.00886005	0.00911081	0.00872344	0.0085598	0.00876498	0.00842212	0.0080598	0.00890067	0.00861773	0.00811945	0.00834716	0.00790428	0.0076131	0.00732254
	91.	VPP1_MOUSE	0.00284259	0.002709	0.00267088	0.00269454	0.00280935	0.00245819	0.00274437	0.00265781	0.00264553	0.00263099	0.00262996	0.00250266	0.00304523	0.00265146	0.00266593
	92.	GRIN1_MOUSE	0.000330033	0.000316061	0.000336112	0.000339568	0.000339812	0.000328188	0.000378024	0.000303988	0.000346921	0.000378873	0.000367386	0.000341213	0.000502164	0.000386518	0.000394858
	93.	NDUS1_MOUSE	0.00256029	0.00248398	0.00247333	0.00264301	0.00255021	0.00264108	0.00241479	0.00251546	0.00249879	0.00248202	0.00249064	0.00253511	0.00229473	0.00235151	0.00252248
	94.	PFKAM_MOUSE	0.00158327	0.00169014	0.0015527	0.00156295	0.00168679	0.00166295	0.00159467	0.00158254	0.00153399	0.00153903	0.00157035	0.00174046	0.00159635	0.00176848	0.00162461
	95.	ANK3_MOUSE	0.000113138	0.000111921	0.00010041	0.000138948	0.000129535	0.000101438	0.000148402	0.000138934	0.000151517	0.000127735	0.00012692	0.000149098	0.000145882	0.000148829	0.000159339
	96.	ANXA6_MOUSE	0.000394574	0.00040226	0.000443969	0.00031939	0.00046532	0.000339055	0.0003809	0.00042492	0.000356167	0.000460103	0.000465995	0.000432571	0.000441337	0.000457934	0.000516749
	97.	DNM1L_MOUSE	0.00135716	0.00144323	0.00134581	0.00144859	0.00139585	0.00136292	0.00140061	0.00131234	0.00133147	0.00122226	0.00119398	0.00132707	0.00132154	0.00141427	0.00123527
	98.	TRIO_MOUSE	8.94578e-06	8.66196e-06	7.51945e-06	9.87259e-06	1.14867e-05	8.93567e-06	1.17605e-05	1.34163e-05	1.20713e-05	1.19864e-05	1.46739e-05	1.8423e-05	1.79611e-05	1.89489e-05	2.08568e-05
	99.	KIF5C_MOUSE	0.000315797	0.000289461	0.000386975	0.000353809	0.000381614	0.000276011	0.000345591	0.000357886	0.000364457	0.000357446	0.000388482	0.000347702	0.00041161	0.000370543	0.000428056
	100.	NFL_MOUSE	0.00276574	0.00288204	0.00282537	0.00254345	0.00262058	0.00282727	0.00260943	0.00314379	0.00297194	0.00340192	0.00275951	0.00282182	0.00247894	0.00281014	0.00308308
	101.	CTNA2_MOUSE	0.000581249	0.000586868	0.000592905	0.000587753	0.0005973	0.000578876	0.000499268	0.000602394	0.000562204	0.000530824	0.00060404	0.000578393	0.000510589	0.000570434	0.000550147
	102.	ENOA_MOUSE	0.00687786	0.00712996	0.00711809	0.00625419	0.00666616	0.00706816	0.00666247	0.00692932	0.00692111	0.00680822	0.00684993	0.00709665	0.00665009	0.00674284	0.00670098
	103.	CN37_MOUSE	0.00245941	0.00269205	0.00263176	0.00267987	0.00240926	0.00317205	0.0028218	0.00345795	0.00286944	0.00319885	0.00268842	0.00274701	0.00270584	0.00291329	0.00297505
	104.	BIP_MOUSE	0.00105855	0.00100528	0.00103779	0.000938355	0.00102453	0.000974791	0.00112058	0.0009453	0.000988507	0.00100339	0.0010381	0.00101079	0.000918681	0.0010634	0.00110782
	105.	AL1L1_MOUSE	0.000639752	0.000690869	0.000644629	0.000694864	0.000733953	0.000728428	0.000692187	0.00071393	0.000683753	0.000725936	0.000686108	0.000747956	0.000749368	0.000767083	0.00067071
	106.	HS105_MOUSE	0.000590453	0.000634224	0.000602357	0.000634943	0.000647104	0.000539083	0.000582912	0.000621229	0.00058904	0.000602828	0.000637196	0.000532417	0.000689985	0.000571809	0.000710795
	107.	OXR1_MOUSE	0.000831249	0.000825284	0.000850007	0.000843253	0.000878297	0.000840371	0.000839368	0.000824443	0.000881934	0.000792966	0.000800887	0.000871145	0.000977685	0.000950604	0.000915875
	108.	GRP75_MOUSE	0.00159594	0.00171604	0.00166151	0.00166937	0.00167177	0.00166271	0.00161367	0.00153174	0.00168141	0.00167554	0.00168336	0.00165918	0.00163402	0.00170721	0.00171942
	109.	PGK1_MOUSE	0.00370849	0.00368178	0.0036961	0.00350884	0.0033915	0.00340698	0.00355683	0.00342262	0.00331784	0.00332364	0.00328962	0.00327001	0.00317299	0.00317056	0.00329082
	110.	ACTG_MOUSE	0.0150882	0.0160068	0.015347	0.0160262	0.0139029	0.0155183	0.0160642	0.0151484	0.0158182	0.0162837	0.0158048	0.0154851	0.0152563	0.0151048	0.0152769
	111.	AP3B2_MOUSE	0.000280675	0.00044314	0.000413628	0.000311061	0.000403717	0.000400554	0.000365528	0.000428427	0.000471293	0.000403145	0.000446197	0.000465149	0.000322231	0.00047849	0.000410714
	112.	LIPA3_MOUSE	0.000296286	0.000332812	0.000293564	0.000285716	0.000289965	0.000336017	0.000255443	0.000389321	0.00031617	0.000329168	0.000311033	0.000306963	0.000352545	0.000338581	0.000376441
	113.	SCN2A_MOUSE	9.45715e-05	8.29101e-05	8.21759e-05	9.50841e-05	8.93213e-05	9.94112e-05	9.32581e-05	6.3515e-05	7.0014e-05	7.50864e-05	6.04066e-05	8.78267e-05	0.000116511	5.59628e-05	9.69417e-05
	114.	AATM_MOUSE	0.0123626	0.0124949	0.0118401	0.0127458	0.0113586	0.0122983	0.0120469	0.0114087	0.0116782	0.0115587	0.0121759	0.0114694	0.0116631	0.011066	0.0111027
	115.	SI1L1_MOUSE	4.11784e-05	4.02106e-05	3.68804e-05	4.57246e-05	4.16418e-05	5.61814e-05	7.95691e-05	6.7524e-05	5.04184e-05	5.79183e-05	4.30509e-05	6.88898e-05	0.000101881	3.85381e-05	3.30477e-05
	116.	SEPT7_MOUSE	0.00266661	0.00252965	0.00252474	0.00245422	0.00255871	0.00245674	0.00245233	0.00246226	0.00235707	0.00252616	0.00250824	0.00251729	0.00254524	0.00256251	0.00247671
	117.	KPCG_MOUSE	0.000766579	0.000648174	0.000708524	0.000654057	0.000694617	0.000688374	0.000674609	0.000775842	0.000766866	0.000864334	0.000878395	0.000896618	0.000821886	0.000831761	0.000685278
	118.	VATC1_MOUSE	0.00141588	0.00139592	0.00149077	0.00142634	0.00141015	0.00142052	0.0014046	0.00134982	0.00147476	0.00139477	0.00147245	0.00133306	0.00151901	0.00135515	0.0013818
	119.	AINX_MOUSE	0.00324236	0.00340103	0.00313473	0.00331468	0.00314205	0.00381007	0.00347871	0.00408147	0.00354796	0.00372672	0.00368527	0.00361791	0.00358538	0.00370253	0.00371321
	120.	KIF1A_MOUSE	4.59693e-05	4.13337e-05	3.88727e-05	4.08371e-05	5.05738e-05	4.1303e-05	4.45956e-05	5.7438e-05	4.39226e-05	4.58979e-05	4.33553e-05	5.99482e-05	5.64714e-05	5.94454e-05	5.5074e-05
	121.	S12A5_MOUSE	0.00141537	0.00134521	0.00130275	0.00143045	0.00150441	0.00128158	0.00135033	0.00137122	0.00132332	0.0012309	0.00128873	0.0014824	0.00147754	0.00148286	0.00142202
	122.	GFAP_MOUSE	0.00165617	0.00185662	0.00155802	0.00186401	0.00140867	0.00189098	0.00155636	0.00175979	0.00163009	0.00187626	0.00215842	0.00208049	0.00221535	0.00200393	0.00205668
	123.	KCC2A_MOUSE	0.00617582	0.00617726	0.00596571	0.00634649	0.00625713	0.00607468	0.00589375	0.00597809	0.00543872	0.00566992	0.00566033	0.0056261	0.00591064	0.00594723	0.00550008
	124.	SYT1_MOUSE	0.00284959	0.00270993	0.0029374	0.00259159	0.00312429	0.00257304	0.00272482	0.00271805	0.00256784	0.00266675	0.00275481	0.00279442	0.0027226	0.00272134	0.00265644
	125.	EAA2_MOUSE	0.00455857	0.00444939	0.00436028	0.0046711	0.00499465	0.00430463	0.00471909	0.00406894	0.00414707	0.00443659	0.00422974	0.00463639	0.00496418	0.00461959	0.00458649
	126.	GDIA_MOUSE	0.0037301	0.00357912	0.00372358	0.0034718	0.00363885	0.00360311	0.00374812	0.00369257	0.00363018	0.00366716	0.00363462	0.00366887	0.00357077	0.00354657	0.00346136
	127.	PDE2A_MOUSE	0.000411188	0.000427683	0.00038577	0.000407455	0.000455639	0.000447535	0.000505171	0.00047355	0.000467454	0.000496068	0.000474015	0.000485882	0.000515778	0.000476811	0.000570215
	128.	CA2D1_MOUSE	0.000767322	0.000641733	0.000690345	0.00068799	0.000830995	0.000708265	0.000750273	0.000709426	0.000632146	0.000664781	0.000734867	0.000762773	0.000714374	0.000761847	0.000720816
	129.	DPYL1_MOUSE	0.00142397	0.00137816	0.00155838	0.00142337	0.00146914	0.00141779	0.00139673	0.0013964	0.00137313	0.00150728	0.00142998	0.00145179	0.00138511	0.00140294	0.00133762
	130.	G6PI_MOUSE	0.0043682	0.00416515	0.00429533	0.00391261	0.00416313	0.0041747	0.0041437	0.00433499	0.00406059	0.00422452	0.0041494	0.00420098	0.00409671	0.00398381	0.00404089
	131.	AT2B1_MOUSE	0.0017981	0.00167819	0.00162053	0.0017785	0.00170618	0.00106057	0.00167919	0.00117823	0.00108967	0.001601	0.00108934	0.00174704	0.00170502	0.00108935	0.0011716
	132.	UBP5_MOUSE	0.00110906	0.00110551	0.00110425	0.00116307	0.00118827	0.0010599	0.00113792	0.00123631	0.00105168	0.0011139	0.00114287	0.00100115	0.00133615	0.00116733	0.00120784
	133.	DYN3_MOUSE	0.000531711	0.000522419	0.000539121	0.000504546	0.000554794	0.000514137	0.000547613	0.000581036	0.000590563	0.000521657	0.00057449	0.000604531	0.000531909	0.000645227	0.000488828
	134.	DLG4_MOUSE	0.000814653	0.000790965	0.000816664	0.00085399	0.000897648	0.000818732	0.000783652	0.000769363	0.000810876	0.000794125	0.000836521	0.000757219	0.000965639	0.000871882	0.00080872
	135.	E41L1_MOUSE	0.000578617	0.000581085	0.000597085	0.000556321	0.000426295	0.00054387	0.000577845	0.000618263	0.00061826	0.000594321	0.000597652	0.00055891	0.000718941	0.000634176	0.000617494
	136.	NRX1A_MOUSE	5.9646e-05	5.96708e-05	7.24977e-05	7.05181e-05	8.28953e-05	5.99452e-05	8.23134e-05	7.59071e-05	6.70055e-05	6.54665e-05	7.79776e-05	8.22628e-05	9.22208e-05	9.73869e-05	9.57046e-05
	137.	NCDN_MOUSE	0.00117481	0.00124327	0.00123285	0.00118619	0.00113185	0.00130192	0.00119839	0.0012162	0.00129139	0.0013207	0.00129094	0.00133121	0.00127241	0.00126603	0.0012702
	138.	RTN4_MOUSE	0.000415377	0.000433356	0.000481035	0.000465473	0.000524344	0.000482459	0.000478395	0.0005294	0.000499454	0.000542845	0.000503358	0.000559959	0.000607811	0.000445026	0.000552362
	139.	ACTN4_MOUSE	0.000464075	0.000463124	0.000477623	0.000516826	0.000489783	0.000445197	0.000428363	0.00049426	0.000515125	0.00046491	0.000511371	0.000518213	0.000453925	0.000549843	0.000479062
	140.	DHX9_MOUSE	0.000120704	0.000108027	0.000104109	0.000136929	0.000136791	0.000127366	0.000125665	0.000134376	0.000135286	0.00013147	0.000136001	0.000134819	0.000140641	0.000149316	0.000132524
	141.	TCPG_MOUSE	0.00124731	0.00127466	0.00134508	0.00120066	0.00119627	0.00116208	0.00124468	0.00123152	0.00114567	0.00113452	0.00132416	0.00126818	0.00126862	0.00123676	0.00127056
	142.	DPP6_MOUSE	0.000414846	0.000379137	0.000363991	0.000357425	0.000411968	0.000376381	0.000437297	0.000418766	0.000411907	0.000395344	0.000400243	0.000381551	0.000425684	0.000388895	0.00041625
	143.	G3P_MOUSE	0.0198481	0.0183624	0.0185901	0.018813	0.0182645	0.017519	0.0196614	0.0183581	0.0188489	0.0200954	0.019003	0.0192118	0.0193361	0.0188688	0.0187029
	144.	ADDB_MOUSE	0.000676827	0.000705565	0.000736647	0.000716695	0.000734676	0.000701278	0.000730418	0.000749142	0.00073074	0.000763857	0.000768176	0.00060011	0.000906627	0.000784132	0.000737357
	145.	AP2A2_MOUSE	0.0011356	0.00114445	0.00109879	0.00110742	0.00108357	0.00108241	0.00111573	0.00112846	0.00110553	0.00108544	0.0011637	0.00115694	0.00114925	0.00118915	0.00107021
	146.	UN13A_MOUSE	1.99803e-05	8.35012e-06	2.04392e-05	2.60493e-05	1.13183e-05	2.30421e-05	1.91686e-05	2.01004e-05	1.67314e-05	1.09377e-05	2.26479e-05	2.41717e-05	1.966e-05	2.46156e-05	2.36075e-05
	147.	GANAB_MOUSE	0.00010813	8.49755e-05	0.000107623	0.000113854	0.000118524	9.54871e-05	0.000115047	0.000131549	0.000129747	0.000110611	0.000138277	0.00013277	0.000170227	0.000148106	0.00016136
	148.	ATPB_MOUSE	0.0220772	0.0220264	0.022035	0.020427	0.0213618	0.0215983	0.0203351	0.0212585	0.0214256	0.0214794	0.0225961	0.02181	0.020169	0.0207716	0.0207316
	149.	NRCAM_MOUSE	0.000771552	0.00083183	0.000791015	0.000768277	0.000704915	0.000870483	0.000829846	0.000733223	0.000764886	0.000709234	0.000758452	0.00073665	0.000904773	0.000831753	0.00084096
	150.	DDB1_MOUSE	0.000336822	0.000340579	0.000329572	0.000325768	0.000371896	0.000332285	0.000345969	0.000379232	0.000339359	0.00038817	0.000376309	0.000323536	0.000487029	0.00036968	0.000373286
	151.	2AAA_MOUSE	0.00310237	0.00316658	0.0030339	0.00294274	0.00268998	0.00306136	0.00294065	0.00287321	0.00319008	0.00304292	0.00266414	0.00301577	0.0028685	0.00289366	0.00298779
	152.	GABT_MOUSE	0.00249256	0.00235348	0.00264726	0.00227347	0.00205698	0.00254027	0.00249959	0.00262304	0.00250711	0.00309911	0.00284335	0.00238023	0.00221323	0.00222569	0.00303603
	153.	PDIA3_MOUSE	0.00170204	0.00171876	0.00177063	0.00177172	0.00185314	0.00171396	0.00172692	0.00169375	0.00168851	0.0017076	0.00170921	0.00171627	0.00177579	0.00178525	0.00177788
	154.	CLIP2_MOUSE	8.65202e-05	8.3428e-05	6.40094e-05	7.23649e-05	6.55255e-05	8.69912e-05	0.000101154	0.000128718	0.00011727	5.24183e-05	8.50746e-05	9.45974e-05	0.000121858	0.000100575	8.64552e-05
	155.	HNRPM_MOUSE	0.000359756	0.000410862	0.000369277	0.000355059	0.00040552	0.000477291	0.000522502	0.000485637	0.000485894	0.000474065	0.000315653	0.000488492	0.00044842	0.000399066	0.00033856
	156.	VPS35_MOUSE	0.000637587	0.000670215	0.000622228	0.00060572	0.000711895	0.000618961	0.000676473	0.000671208	0.000747677	0.000783765	0.000667861	0.000769375	0.000760966	0.000675337	0.000769867
	157.	KPCB_MOUSE	0.000662868	0.000538864	0.000663686	0.000569988	0.000716546	0.000682477	0.000727174	0.000769715	0.000693058	0.000801432	0.000733446	0.000750894	0.000727597	0.000683897	0.000824163
	158.	TPP2_MOUSE	0.000242378	0.00019324	0.000254425	0.000242161	0.000287702	0.000233617	0.000234227	0.000257792	0.000259128	0.000252107	0.000271093	0.000243518	0.000243323	0.000283511	0.000271833
	159.	LMNA_MOUSE	0.000167289	0.000179704	0.000152921	0.000207054	0.000200948	0.000210422	0.000180744	0.000191132	0.000200879	0.000170581	0.000206244	0.00022851	0.000236719	0.000227551	0.000214879
	160.	AP180_MOUSE	0.00175237	0.0015979	0.00155263	0.00158984	0.00161862	0.0015887	0.00137867	0.00156131	0.00155843	0.00155653	0.00154046	0.00170114	0.00164755	0.00162697	0.00173698
	161.	SHAN2_MOUSE	9.47237e-05	0.000118455	0.000115461	0.000111773	0.000159718	0.000115368	0.000127286	0.000136672	6.51118e-05	0.000128258	0.000149652	0.000150298	0.000147858	0.000151167	0.000179893
	162.	BAIP2_MOUSE	0.0007607	0.000753049	0.000753405	0.00080856	0.000789943	0.00083976	0.000883059	0.000862755	0.000886242	0.000895423	0.000804357	0.000838565	0.000771084	0.000810104	0.000849635
	163.	SHAN1_MOUSE	7.03126e-05	4.25791e-05	4.7572e-05	5.75255e-05	5.00039e-05	5.25159e-05	5.37828e-05	4.00816e-05	5.78298e-05	4.59359e-05	5.63546e-05	4.22986e-05	6.56383e-05	6.00996e-05	6.15961e-05
	164.	NMDE2_MOUSE	6.96004e-05	6.96932e-05	7.34874e-05	6.86059e-05	7.23036e-05	6.22471e-05	8.01242e-05	0.000103233	3.95542e-05	6.13833e-05	6.61754e-05	9.04877e-05	0.000100811	8.89696e-05	8.53996e-05
	165.	GUAD_MOUSE	0.00176177	0.0016936	0.00172437	0.00153402	0.00157218	0.00178205	0.00170399	0.00175861	0.00151459	0.00156503	0.0016325	0.00148077	0.00180408	0.00174936	0.00169128
	166.	WDR1_MOUSE	0.00083038	0.000836333	0.000828419	0.000826285	0.000846827	0.000807269	0.000831648	0.000903834	0.000770262	0.000853443	0.000838787	0.00088169	0.000945994	0.000937709	0.00085245
	167.	KCRB_MOUSE	0.00714952	0.00728117	0.00730811	0.00687067	0.00663043	0.00664996	0.00679875	0.00699711	0.00703185	0.00708079	0.00791244	0.00668461	0.00670594	0.00657215	0.00690156
	168.	AT8A1_MOUSE	0.000369896	0.000341861	0.000303685	0.000425486	0.000362974	0.000363317	0.000382281	0.000352335	0.000416525	0.000373615	0.00036481	0.000408252	0.000474814	0.000440162	0.000422425
	169.	C1TC_MOUSE	0.000106806	0.00010808	9.74456e-05	0.000107628	0.000123088	0.000116087	8.72569e-05	0.000148256	0.000127165	0.000131754	0.00014812	0.000139019	0.000137005	0.000157137	0.000138673
	170.	CALX_MOUSE	0.000568247	0.00060724	0.000608389	0.000605209	0.000597991	0.000608854	0.000604202	0.000677814	0.000658296	0.000608401	0.000641092	0.000613268	0.000715445	0.000646253	0.000665114
	171.	KPCE_MOUSE	0.000220583	0.000195561	0.000196869	0.000199081	0.000247488	0.000210642	0.000254343	0.000243558	0.000210332	0.000230138	0.000234749	0.000287148	0.000193655	0.000282133	0.000275139
	172.	MADD_MOUSE	0.000149638	0.000185542	0.000205015	0.000183828	0.000221906	0.000186486	0.000209273	0.000231973	0.000200314	0.000216862	0.000196395	0.000201878	0.00020547	0.000233415	0.00025221
	173.	ADDA_MOUSE	0.00100492	0.000958354	0.000967068	0.00100426	0.00106469	0.000983784	0.000992788	0.00104068	0.00104331	0.00103958	0.00106071	0.000980855	0.00118897	0.00104703	0.00101953
	174.	ADT1_MOUSE	0.0035226	0.00336717	0.0032467	0.00349252	0.00321659	0.00315213	0.00357346	0.00295802	0.0038728	0.00349113	0.00304449	0.00313293	0.00289716	0.00301635	0.00311896
	175.	DHE3_MOUSE	0.0046301	0.00473002	0.00471621	0.00535203	0.00421379	0.00493436	0.0044545	0.00487627	0.00477851	0.0046289	0.00511696	0.00516403	0.00496233	0.00523261	0.0045863
	176.	NFH_MOUSE	0.000264471	0.00027458	0.000306784	0.000387255	0.000340621	0.000433088	0.000351126	0.00038615	0.000371207	0.000414774	0.000361916	0.000330392	0.000363051	0.000390293	0.000339204
	177.	SYAC_MOUSE	0.000332658	0.000279963	0.000253951	0.00033078	0.000328717	0.000363559	0.000356922	0.000231463	0.000350298	0.00033963	0.000404885	0.000321428	0.000451295	0.000410961	0.000387364
	178.	EHD3_MOUSE	0.000138648	0.00014447	0.000140441	0.000148411	0.000152576	0.000155414	0.00013871	0.00012899	0.000153827	0.000158126	0.000144639	0.000163679	0.000140453	0.000166847	0.000159311
	179.	PFKAP_MOUSE	0.000939717	0.000935004	0.000919203	0.000901633	0.000986924	0.00096122	0.00080887	0.000907238	0.000852784	0.000926555	0.000971124	0.000980696	0.000822179	0.000853767	0.000922937
	180.	AATC_MOUSE	0.00501882	0.00609442	0.00612517	0.0059317	0.00535952	0.00560469	0.00472064	0.00558633	0.00599853	0.00499798	0.00584028	0.00585684	0.00554278	0.00555964	0.00483008
	181.	DPP10_MOUSE	0.000465494	0.00046065	0.000445748	0.000491956	0.000506889	0.000463729	0.000442586	0.000456041	0.000503708	0.00049561	0.000464053	0.00051144	0.000464537	0.00052836	0.000486848
	182.	S4A10_MOUSE	0.000211841	0.000196485	0.000185019	0.000164699	0.000226724	0.000188671	0.000220087	0.000214272	0.000144632	0.000167852	0.000222213	0.000278257	0.000278851	0.000251522	0.000272758
	183.	CNTP1_MOUSE	0.000519621	0.000426766	0.000418971	0.000477991	0.000527171	0.000543437	0.000536562	0.000532721	0.000550584	0.000509092	0.000520053	0.000593619	0.000513182	0.000621147	0.000564748
	184.	PTPRD_MOUSE	9.44563e-05	0.000101242	0.000114866	9.99878e-05	0.000193506	0.000121642	0.000105213	0.000122133	0.00011596	0.000191695	0.000116791	0.000106017	0.000126592	0.00010694	0.000138878
	185.	TKT_MOUSE	0.00118664	0.00132532	0.00127286	0.00139722	0.00128547	0.00145272	0.001276	0.00140851	0.00139343	0.00134914	0.00131986	0.00146138	0.0013991	0.00142731	0.00133164
	186.	GLSK_MOUSE	0.00119105	0.00114208	0.00113226	0.00114142	0.00129664	0.00101778	0.00110101	0.00108246	0.00107065	0.00110411	0.00107916	0.00102948	0.00101816	0.00108594	0.00107749
	187.	TCPB_MOUSE	0.00058482	0.00064526	0.000625859	0.000629557	0.000637439	0.000648259	0.000619646	0.00071587	0.00067293	0.000598104	0.000686413	0.000683276	0.000633609	0.000721089	0.000736695
	188.	RPGF2_MOUSE	7.93399e-05	8.25719e-05	5.44684e-05	8.57175e-05	0.000106268	0.000118448	9.83313e-05	6.1259e-05	8.77801e-05	0.000136114	6.25991e-05	0.000157772	0.000116933	0.000122719	0.000167832
	189.	NMDZ1_MOUSE	0.00037024	0.00049097	0.000434353	0.000602952	0.00054676	0.000469801	0.000573415	0.000550799	0.000538894	0.000476801	0.000532764	0.000506596	0.000660435	0.000623717	0.000598076
	190.	SDHA_MOUSE	0.000742937	0.000700083	0.000754577	0.000780481	0.000761587	0.000762884	0.000805942	0.000791904	0.000778529	0.000767751	0.000757085	0.000777897	0.000839391	0.000761251	0.000755181
	191.	SUCB1_MOUSE	0.00214437	0.00209218	0.00209181	0.00223897	0.00206027	0.0024002	0.00231169	0.00228391	0.00221867	0.00222042	0.00222137	0.00216701	0.00220416	0.00221228	0.00225196
	192.	SYNPO_MOUSE	0.000492418	0.000536237	0.000424317	0.000526385	0.000543123	0.000548098	0.000559168	0.000552052	0.000540662	0.000582163	0.000446485	0.000562634	0.000597847	0.000601329	0.000578406
	193.	DCLK1_MOUSE	0.000650732	0.000672441	0.000724523	0.000572215	0.000757804	0.000636661	0.000696501	0.000667087	0.000637567	0.000632349	0.000674529	0.000686124	0.000590354	0.000655043	0.000586945
	194.	ALDOC_MOUSE	0.00604347	0.00649629	0.00576521	0.00660366	0.00565339	0.00569284	0.00515237	0.00507145	0.00504885	0.00545171	0.00546978	0.00527197	0.00519957	0.00544901	0.00510289
	195.	ECHA_MOUSE	0.000590403	0.000488999	0.000520252	0.000573283	0.000593867	0.000651985	0.000608473	0.000611262	0.000549984	0.000567811	0.000615852	0.000604653	0.000604289	0.000610125	0.000599994
	196.	VATB2_MOUSE	0.00365778	0.0035725	0.00370155	0.00301902	0.00335872	0.00315779	0.00312788	0.00330881	0.00327951	0.00335527	0.00328075	0.0033	0.00325547	0.00337857	0.00347022
	197.	ARHG2_MOUSE	0.00015065	0.000157128	0.000168503	0.000186719	0.000207947	0.000181753	0.00019499	0.000209097	0.000230858	0.000210597	0.000208926	0.00019011	0.000220187	0.000219344	0.000200005
	198.	DIP2B_MOUSE	2.31453e-05	2.33245e-05	2.17324e-05	5.03584e-05	3.71553e-05	3.91572e-05	4.48188e-05	3.67412e-05	3.68271e-05	4.71409e-05	2.63143e-05	4.58218e-05	5.42652e-05	4.40289e-05	2.21821e-05
	199.	CISY_MOUSE	0.0065985	0.00644957	0.00644857	0.00620216	0.00596862	0.0061169	0.00583937	0.00591485	0.00591852	0.00593095	0.00621034	0.00581109	0.00561734	0.00579835	0.00579811
	200.	SHAN3_MOUSE	0.000145864	0.000155961	0.000166521	0.000144375	0.00019184	0.000182566	0.000204564	0.000210754	0.000231428	0.000196202	0.000212606	0.000218051	0.000220271	0.000186522	0.000219152
	201.	AP2M1_MOUSE	0.00279901	0.00327599	0.00331518	0.0031691	0.00340603	0.00336813	0.00316937	0.00328736	0.00324489	0.00268868	0.00337548	0.00327746	0.00276931	0.0031649	0.00314999
	202.	HNRPU_MOUSE	0.000642294	0.000628031	0.000592235	0.000654328	0.000650083	0.000575723	0.00063642	0.000592403	0.000608133	0.000569295	0.000654393	0.000551977	0.000737532	0.000719495	0.000592614
	203.	PYGM_MOUSE	0.000174065	0.000234338	0.000225848	0.000246718	0.000172986	0.000244287	0.000234735	0.000276362	0.000256277	0.000257063	0.000277147	0.000281033	0.000307836	0.000287588	0.000286223
	204.	CAMKV_MOUSE	0.000932089	0.000883991	0.00117485	0.000964396	0.00113825	0.00103086	0.0011833	0.00119618	0.00109917	0.00124185	0.00126864	0.00125226	0.00116516	0.00118937	0.00121736
	205.	LMNB1_MOUSE	8.49538e-05	0.00011595	0.000120876	0.000115273	9.63907e-05	0.000118269	0.000103722	0.000108821	0.000130392	0.000116386	0.000115543	0.000117772	0.000148005	0.000178115	0.000146419
	206.	CAP2_MOUSE	0.000324419	0.000337219	0.000360432	0.000357252	0.000368027	0.000351791	0.00034255	0.000372951	0.000364876	0.000366746	0.0003681	0.000351464	0.000368118	0.000380169	0.000357441
	207.	ACSL6_MOUSE	0.000589582	0.000610229	0.000608018	0.00056339	0.000685996	0.000642555	0.000593197	0.000615834	0.000618226	0.000568469	0.000689628	0.000673875	0.000619832	0.000647896	0.000633887
	208.	CSKI1_MOUSE	5.8082e-05	5.30775e-05	7.73832e-05	6.75423e-05	9.20049e-06	6.40459e-05	8.08861e-05	8.70602e-05	9.07919e-05	7.35356e-05	8.479e-05	9.54159e-05	9.41075e-05	9.72246e-05	7.92937e-05
	209.	RTN3_MOUSE	0.000547202	0.000541146	0.000539701	0.000581261	0.000601131	0.000561595	0.000584151	0.000579508	0.000574021	0.000577942	0.000534146	0.000541803	0.000652653	0.000635973	0.000592339
	210.	EIF3A_MOUSE	0.000105415	0.000111471	0.000116809	0.000140462	0.000147755	0.00012572	0.000142949	0.000161457	0.000131569	0.000153565	0.000136268	0.0001447	0.000165912	0.000153642	0.00016416
	211.	MPP2_MOUSE	0.000423541	0.000427405	0.00047617	0.000454623	0.000484176	0.000434256	0.000450825	0.000454083	0.000437545	0.000410026	0.000485412	0.000509568	0.000525788	0.000501306	0.000491948
	212.	VIME_MOUSE	0.000931086	0.000620818	0.000637824	0.00101976	0.000503673	0.000689779	0.000901824	0.000670297	0.000605315	0.00103968	0.00104997	0.000725119	0.00116986	0.00100879	0.000745476
	213.	RASL1_MOUSE	0.000273533	0.000270397	0.000253063	0.000312765	0.000338417	0.000361817	0.000351853	0.000381125	0.000281515	0.00031877	0.000327892	0.000333592	0.000387764	0.000387302	0.000329561
	214.	HS90B_MOUSE	0.00145346	0.00141817	0.00157441	0.00141796	0.00163333	0.00139065	0.00156017	0.00149626	0.00136632	0.00141225	0.00144362	0.00150556	0.00137799	0.0014493	0.00148988
	215.	SAHH2_MOUSE	0.000336306	0.000341173	0.000380493	0.000328103	0.000377707	0.000327798	0.00035465	0.000369145	0.00034024	0.000393409	0.000344756	0.00037106	0.000342239	0.000368005	0.000365108
	216.	UBE2O_MOUSE	1.08587e-05	9.21257e-06	9.5185e-06	1.41361e-05	1.35736e-05	1.31515e-05	1.16075e-05	1.14507e-05	1.37722e-05	1.62835e-05	1.34951e-05	1.64537e-05	2.17291e-06	1.73883e-05	1.48614e-05
	217.	BIN1_MOUSE	0.000865878	0.00090073	0.000870678	0.000941209	0.000951023	0.000807495	0.000934364	0.000803866	0.000771532	0.000981765	0.000971891	0.000937979	0.000837452	0.000844491	0.0011328
	218.	NCAM2_MOUSE	0.000445977	0.000394739	0.000438779	0.00041894	0.000474419	0.000413468	0.000455486	0.000440167	0.000472949	0.000423174	0.000458412	0.000424781	0.000547446	0.000505716	0.000375927
	219.	DDX3X_MOUSE	6.71569e-06	7.08537e-06	8.95288e-06	7.96963e-06	9.66945e-06	1.90395e-06	1.15751e-05	1.50219e-05	1.36013e-05	1.64169e-05	9.70166e-06	1.16129e-05	1.20834e-05	1.33846e-05	1.3279e-05
	220.	SYEP_MOUSE	9.947e-05	9.3576e-05	0.000110554	0.000108379	0.0001181	0.000119094	9.87225e-05	0.000127774	0.000125507	0.000132523	0.000135901	0.000133635	0.000138611	0.000136495	0.000110537
	221.	ACBG1_MOUSE	0.000500082	0.000433358	0.000482757	0.000531249	0.000597891	0.00047986	0.000584196	0.00052089	0.000498203	0.000527349	0.000600099	0.00059959	0.000603717	0.000500279	0.000530597
	222.	COPA_MOUSE	0.000284376	0.00030945	0.000314637	0.000344336	0.000306413	0.000269976	0.000267987	0.000307681	0.000293286	0.000312505	0.000315121	0.000340364	0.000299878	0.0003705	0.000380607
	223.	LDHB_MOUSE	0.00426001	0.00362216	0.00359317	0.00358185	0.00384603	0.00360109	0.00353174	0.00358347	0.00403895	0.0036465	0.00383417	0.0042221	0.0042156	0.00397445	0.00358031
	224.	ODPA_MOUSE	0.00194433	0.00198593	0.00193066	0.00204003	0.00206223	0.00211558	0.00216704	0.00200415	0.00198955	0.00198468	0.00201927	0.00207798	0.00215134	0.00201577	0.00199658
	225.	VP13C_MOUSE	1.70709e-05	1.76027e-05	2.53047e-05	2.21466e-05	1.88229e-05	2.81909e-05	2.33444e-05	2.74993e-05	2.74109e-05	3.04032e-05	2.20448e-05	2.43533e-05	3.92844e-05	2.17255e-05	2.57139e-05
	226.	SRGP3_MOUSE	5.24876e-05	6.77428e-05	4.89106e-05	8.39912e-05	7.68693e-05	8.5309e-05	8.37241e-05	8.03542e-05	8.53341e-05	9.02794e-05	8.27521e-05	8.48604e-05	7.73375e-05	5.43163e-05	9.72771e-05
	227.	NAC2_MOUSE	0.000787832	0.0008486	0.000836377	0.000880188	0.000963488	0.00073871	0.00099555	0.000983942	0.000917306	0.000957775	0.000952837	0.00103268	0.00112729	0.00105527	0.000861042
	228.	MATR3_MOUSE	0.00051423	0.00047267	0.000504922	0.000530912	0.000512134	0.000544876	0.000507886	0.000528059	0.000550308	0.000524215	0.000552303	0.000513871	0.000649427	0.000548906	0.000608588
	229.	EEA1_MOUSE	7.05538e-05	6.83231e-05	6.6985e-05	7.72435e-05	6.5625e-05	5.66378e-05	8.38236e-05	7.22302e-05	8.62429e-05	8.16555e-05	9.03286e-05	6.71624e-05	8.25945e-05	5.43274e-05	8.36113e-05
	230.	CTNB1_MOUSE	0.000407108	0.000326014	0.000443317	0.000319458	0.000414149	0.000343033	0.000360755	0.000396486	0.00040857	0.000424275	0.000483723	0.000425219	0.000393307	0.000419339	0.000471757
	231.	AUXI_MOUSE	0.000493168	0.000510994	0.000540615	0.000529962	0.000563579	0.000523286	0.000582823	0.000541693	0.000566849	0.0005791	0.000561279	0.000519426	0.000631286	0.000595961	0.000602754
	232.	SND1_MOUSE	0.000156243	0.00016298	0.000197672	0.000152456	0.000209971	0.000176219	0.000173945	0.000204238	0.000185547	0.000184405	0.000211984	0.000189144	0.000204605	0.000236245	0.000180001
	233.	EF1A2_MOUSE	0.00108264	0.00110278	0.00103325	0.00104999	0.00110687	0.00142506	0.00104549	0.00136572	0.000931866	0.0011605	0.00103459	0.000998552	0.000923822	0.000951471	0.0012299
	234.	SYN2_MOUSE	0.00371518	0.00370711	0.00372949	0.0033895	0.00353316	0.00392187	0.00351939	0.00355473	0.00390038	0.00363015	0.00364126	0.0038522	0.00344868	0.00347939	0.00343289
	235.	TOM70_MOUSE	0.000925547	0.000895867	0.000911947	0.000979383	0.000903605	0.00103179	0.00108736	0.00104306	0.00101372	0.00103769	0.00100337	0.00116246	0.00112388	0.000949399	0.000989714
	236.	PACN1_MOUSE	0.00189273	0.00180774	0.00172497	0.00176737	0.00180506	0.00175294	0.00180497	0.00173433	0.0017332	0.00176491	0.00165858	0.0017178	0.00178068	0.00174914	0.00172585
	237.	ROA2_MOUSE	0.00178727	0.00166825	0.00184354	0.00167986	0.00170341	0.0016267	0.00174875	0.00169667	0.00162053	0.00174056	0.00169932	0.00167558	0.00172176	0.00164132	0.00168955
	238.	SEPT5_MOUSE	0.00186722	0.00185546	0.00180798	0.00161019	0.00184873	0.00175681	0.00184135	0.00176551	0.00162445	0.00176128	0.00177222	0.00176508	0.00185186	0.00181017	0.00175297
	239.	AP3D1_MOUSE	0.000372966	0.000368006	0.000358489	0.000398276	0.000396508	0.000351436	0.000387212	0.000329484	0.000342565	0.000388915	0.000321716	0.00035229	0.00042743	0.000407209	0.000389591
	240.	FAK2_MOUSE	0.000115454	0.000109942	0.000115395	0.00013775	0.000103805	0.000118697	0.000159545	0.000145389	0.000119793	0.000135184	0.000155927	0.000143121	0.000154209	0.00016931	0.000152143
	241.	CLAP2_MOUSE	0.000268883	0.00021255	0.000230973	0.000241013	0.000284253	0.000283182	0.000298504	0.000314051	0.000230576	0.000259657	0.00028149	0.000318758	0.000327347	0.000309402	0.000295678
	242.	PGM1_MOUSE	0.000730144	0.000859673	0.000847185	0.000969437	0.000841373	0.00100694	0.000790806	0.000842835	0.000933519	0.000941077	0.000944557	0.000837916	0.000848385	0.00104005	0.000884915
	243.	LKHA4_MOUSE	0.000308901	0.000332729	0.000337899	0.000360443	0.000363174	0.000371296	0.000403011	0.00039083	0.000373379	0.000391571	0.000386907	0.00036064	0.000422541	0.000383766	0.000411162
	244.	VINC_MOUSE	0.000102442	9.95361e-05	0.000105468	0.000108526	0.000209191	0.000197866	0.000189165	0.000114443	0.000106438	0.000196644	0.000104787	0.000243616	0.000212837	0.000125813	0.000229563
	245.	SYIM_MOUSE	0.000120402	0.000133862	0.000123578	0.000162922	0.000139759	0.000120351	0.000120482	0.000157211	0.00015019	9.2901e-05	0.000145175	0.000120563	0.000156747	0.000179452	0.000124201
	246.	GSTM1_MOUSE	0.00224647	0.00211292	0.00183258	0.00187031	0.00209637	0.00193528	0.0021151	0.00203519	0.00185995	0.00177286	0.00167732	0.00185078	0.00176891	0.00184906	0.00173389
	247.	TCPQ_MOUSE	0.000984171	0.00105763	0.00104649	0.00109719	0.00105484	0.00105964	0.00106026	0.000961535	0.00105428	0.00106327	0.00110875	0.000913465	0.00113996	0.00110137	0.00110542
	248.	PRP8_MOUSE	0.00127345	0.000717425	3.26016e-05	0.00132356	0.000698089	0.000745535	0.000700394	2.197e-05	0.000675791	0.000617664	4.01078e-05	4.39654e-05	0.000676859	4.76264e-05	0.000690709
	249.	VATH_MOUSE	0.00159612	0.00157224	0.00153503	0.00182728	0.00174737	0.00164667	0.0018378	0.00171716	0.00152622	0.00154265	0.00166463	0.0016948	0.00188993	0.00170392	0.00152566
	250.	1433E_MOUSE	0.00290606	0.00288864	0.00301848	0.00295568	0.00274817	0.00283936	0.00280054	0.0024462	0.0027496	0.00288711	0.00263339	0.00249158	0.00241515	0.00249167	0.0025054
	251.	AAK1_MOUSE	0.000778961	0.000793482	0.000785901	0.000950117	0.000822775	0.000852219	0.000883112	0.0008908	0.00083787	0.000826339	0.000796971	0.000824804	0.00101566	0.00093804	0.000903486
	252.	DLG3_MOUSE	0.000626583	0.000171277	0.000713021	0.000605196	0.000711092	0.000703551	0.000223967	0.000659306	0.00059291	0.000613701	0.000662891	0.000555582	0.000166555	0.000603764	0.000605935
	253.	PLXA4_MOUSE	1.02354e-05	9.6954e-06	1.30928e-05	1.29525e-05	1.54497e-05	1.22672e-05	1.3828e-05	1.79262e-05	1.33411e-05	1.49354e-05	1.69664e-05	2.07453e-05	1.91534e-05	1.79728e-05	2.12359e-05
	254.	PFKAL_MOUSE	0.000401235	0.000419073	0.000551977	0.000418644	0.000504478	0.000422394	0.000460222	0.000466072	0.000473099	0.000499256	0.000514725	0.000587262	0.000417383	0.000561265	0.000545829
	255.	KI21A_MOUSE	0.00013497	0.000148577	0.000161176	0.000153521	0.000162644	0.000152012	0.00018143	0.000168671	0.000156322	0.000168287	0.00015686	0.000189308	0.000168936	0.000194485	0.000180567
	256.	GLNA_MOUSE	0.00411678	0.00447303	0.00453941	0.0043547	0.00402197	0.00443518	0.0042577	0.00446849	0.00437306	0.00419126	0.00419295	0.00406543	0.0040998	0.0042854	0.00363826
	257.	TCPA_MOUSE	0.000483662	0.000536707	0.000556723	0.000513063	0.00053724	0.000538872	0.000531016	0.000588294	0.000565642	0.000616879	0.000591925	0.000575914	0.000590573	0.000634453	0.000614119
	258.	IPO5_MOUSE	0.00016398	0.000181314	0.00018377	0.000174584	0.000207995	0.000189278	0.000131321	0.000201708	0.000206975	0.000139473	0.000216946	0.000205348	0.000261153	0.000252064	0.00023169
	259.	TAU_MOUSE	0.00129019	0.00124958	0.00121857	0.00123331	0.00115858	0.00122631	0.00122301	0.00122475	0.00118764	0.00112172	0.00110972	0.00113658	0.00115129	0.00116387	0.00107932
	260.	AT2B4_MOUSE	0.00117731	0.00111182	0.00111736	0.00117647	0.00119088	0.00052522	0.00114535	0.000550488	0.00102607	0.00110174	0.00108811	0.00110171	0.00120718	0.00107169	0.0005837
	261.	XPO2_MOUSE	4.72643e-05	4.84791e-05	8.53827e-05	7.21775e-05	6.65365e-05	6.03103e-05	2.39438e-05	0.000124346	8.79184e-05	0.00011615	6.33991e-05	7.90879e-05	0.00011617	7.3913e-05	0.000100732
	262.	PSMD3_MOUSE	0.000295972	0.000290873	0.000324531	0.000337429	0.000350025	0.000324262	0.000348225	0.000343502	0.000338145	0.000314574	0.000334161	0.000372291	0.000398344	0.000352296	0.000326615
	263.	TCPE_MOUSE	0.000354237	0.000370838	0.000331397	0.000404474	0.000407475	0.000396055	0.000350028	0.000455429	0.000431207	0.000376085	0.000356607	0.000435557	0.000446876	0.000430122	0.000438983
	264.	DLDH_MOUSE	0.0022114	0.00226287	0.00212472	0.0021132	0.00189958	0.00211996	0.00204425	0.00215499	0.00213267	0.00211908	0.001928	0.00196806	0.00215024	0.00189326	0.00206634
	265.	LIS1_MOUSE	0.000545716	0.000559168	0.000548305	0.000578027	0.000561826	0.000593817	0.000565961	0.00059986	0.000578139	0.000548754	0.000584393	0.00051434	0.000625953	0.000625718	0.000555361
	266.	MTOR_MOUSE	4.73795e-05	4.67264e-05	4.95603e-05	5.37946e-05	3.50548e-05	5.65962e-05	5.6698e-05	5.82475e-05	4.44496e-05	5.83293e-05	6.76748e-05	7.18458e-05	6.06586e-05	4.05875e-05	4.13354e-05
	267.	PGM2L_MOUSE	0.000691779	0.000714453	0.000753294	0.000732113	0.000803527	0.000671079	0.000732731	0.000702187	0.000727745	0.000749058	0.000702554	0.000678179	0.000702733	0.000757548	0.000718402
	268.	SEP11_MOUSE	0.000773749	0.000725601	0.000705304	0.000840079	0.000806001	0.000839156	0.000826702	0.00073681	0.000822627	0.000764254	0.000744418	0.000695453	0.000770199	0.000752624	0.000720343
	269.	TCPH_MOUSE	0.000469166	0.000443572	0.000450249	0.000475735	0.000509937	0.00046181	0.000471996	0.000420078	0.000475445	0.000503076	0.000518229	0.0004832	0.000521545	0.000537372	0.00051901
	270.	DPYL4_MOUSE	0.000978493	0.00104905	0.00108118	0.00101331	0.00104016	0.000997001	0.000954045	0.000926246	0.00071376	0.00104262	0.00114839	0.000860194	0.00109254	0.00112037	0.00104511
	271.	SNAB_MOUSE	0.00156049	0.00148363	0.00148013	0.00148988	0.00138092	0.00149132	0.00144917	0.00144154	0.00141889	0.00150629	0.00138308	0.00139692	0.0013672	0.00147436	0.0013521
	272.	QCR2_MOUSE	0.00197844	0.00170724	0.0018944	0.00186776	0.00173526	0.00195032	0.00190481	0.0018238	0.00168527	0.00186699	0.00191913	0.00191819	0.00185771	0.00190614	0.00192936
	273.	EZRI_MOUSE	7.09693e-05	7.73211e-05	7.78664e-05	8.76553e-05	7.94178e-05	8.66077e-05	9.28735e-05	8.73489e-05	8.65042e-05	6.05653e-05	8.73793e-05	6.4966e-05	9.05214e-05	9.44393e-05	8.76146e-05
	274.	MP2K1_MOUSE	0.000312872	0.000324467	0.000408061	0.000379898	0.00039583	0.000437911	0.000431163	0.000422101	0.000422893	0.000382842	0.000398538	0.000424057	0.000387525	0.000432134	0.000442671
	275.	FSCN1_MOUSE	0.00128106	0.00140386	0.00135209	0.00151515	0.00146026	0.00143259	0.00152359	0.00151305	0.00144036	0.00138988	0.00127613	0.00142919	0.00143261	0.00128591	0.00146397
	276.	ACTN2_MOUSE	0.000384491	0.000401676	0.00035745	0.000398489	0.000383472	0.000911333	0.000472895	0.000538436	0.000849397	0.000524097	0.000512751	0.000486686	0.000501623	0.000424453	0.000495274
	277.	PGCB_MOUSE	0.000673721	0.00063431	0.000603159	0.000666237	0.000604823	0.000637914	0.000656182	0.000631564	0.000596043	0.000552842	0.000586069	0.000741071	0.000676623	0.000771989	0.000694615
	278.	CALR_MOUSE	0.000903348	0.000859152	0.00095137	0.000801548	0.000904548	0.000924814	0.000987868	0.000907948	0.000934342	0.000910607	0.000944575	0.000874355	0.000878945	0.000976897	0.000904133
	279.	PP2BA_MOUSE	0.0021326	0.0021223	0.00206638	0.00192764	0.00204996	0.00216623	0.00219268	0.00218931	0.0021919	0.00226182	0.00210211	0.00212835	0.00197157	0.00201144	0.00197506
	280.	IQEC1_MOUSE	0.000121346	0.000128829	0.000117482	0.000117069	0.000115233	7.46745e-05	9.30894e-05	0.000129548	0.000135187	0.000145437	0.00012086	0.000143892	0.000118029	0.000159436	0.000162026
	281.	PSMD1_MOUSE	0.000111577	0.000121726	0.000129475	0.000127922	0.000144627	8.47074e-05	0.000131667	0.000143701	0.000144564	9.99171e-05	0.000105924	0.000146132	0.000159127	0.000126028	0.000143338
	282.	PSMD2_MOUSE	0.00018873	0.000205221	0.000257447	0.000188107	0.000224686	0.000207967	0.000216753	0.000230466	0.000237226	0.000204797	0.000200953	0.000257237	0.000229275	0.000263855	0.000239502
	283.	QCR1_MOUSE	0.00283784	0.00276841	0.00274308	0.00274709	0.0027181	0.00285995	0.00280372	0.00270885	0.00264165	0.0025907	0.0027545	0.00263516	0.00271745	0.00262512	0.00253347
	284.	UBR4_MOUSE	4.5953e-05	4.30736e-05	5.33256e-05	4.99462e-05	7.73556e-05	8.65956e-05	9.8395e-05	3.21092e-05	6.4626e-05	4.2037e-05	4.92456e-05	8.541e-05	7.91236e-05	0.000104505	2.38853e-05
	285.	KAPCA_MOUSE	5.78537e-05	5.21325e-05	5.06256e-05	7.21578e-05	6.48065e-05	6.29241e-05	7.17156e-05	6.31996e-05	6.95201e-05	7.39252e-05	4.01681e-05	6.59178e-05	7.76647e-05	6.8909e-05	6.83506e-05
	286.	L1CAM_MOUSE	0.000115881	8.97651e-05	0.000105739	9.50577e-05	0.000117627	8.87207e-05	0.000122263	0.000134946	0.000126314	0.000124369	0.000118035	0.00013485	0.000145293	0.000146321	0.000162997
	287.	KCC2B_MOUSE	0.00158633	0.00163449	0.00167718	0.00156105	0.00160712	0.00165878	0.00157425	0.00158042	0.00161883	0.00165947	0.00165451	0.00166065	0.00155811	0.00155335	0.00159283
	288.	NNTM_MOUSE	0.000204554	0.000222417	0.000211498	0.000227725	0.000226658	0.000241667	0.000244358	0.000210864	0.000247351	0.000245825	0.000279349	0.000233724	0.000247643	0.000232578	0.000224244
	289.	AFG32_MOUSE	0.000119012	0.000124476	0.000179505	0.000143515	0.000176299	0.000152229	0.000175686	0.00021173	0.000139101	0.000231859	0.000179668	0.000150364	0.00018528	0.000188686	0.000223891
	290.	MRCKB_MOUSE	5.44581e-05	5.58347e-05	5.02361e-05	6.39392e-05	4.83921e-05	6.06536e-05	6.19043e-05	8.61788e-05	7.68081e-05	7.27061e-05	6.02627e-05	6.50814e-05	0.000103563	4.00911e-05	9.38647e-05
	291.	E41L2_MOUSE	0.000257616	0.00024291	0.00026457	0.000270647	0.000305762	0.000307553	0.00027087	0.000302438	0.000285149	0.000348113	0.000347141	0.000366443	0.000386851	0.000362657	0.000361118
	292.	THOP1_MOUSE	0.000122589	0.000124573	0.000202892	0.000188015	0.000228887	0.000225633	0.000213687	0.000199971	0.000220073	0.000155473	0.000255725	0.00024135	0.000180717	0.000291509	0.000238763
	293.	CTND2_MOUSE	0.000128301	0.000138656	0.000140598	0.000137442	0.000171947	0.000218017	0.000153688	0.000140773	0.000209559	0.000222531	0.000218204	0.000237579	0.000197002	0.000162788	0.000240842
	294.	RP3A_MOUSE	0.000352326	0.000340063	0.000375399	0.000369156	0.000413403	0.000345495	0.000369563	0.00036094	0.000358116	0.000411912	0.000377968	0.000398153	0.000388219	0.000411077	0.000425209
	295.	ENOG_MOUSE	0.00877383	0.008988	0.00872653	0.00818688	0.00821307	0.00884096	0.00819304	0.00877449	0.00866719	0.00869856	0.0082074	0.00875952	0.00799852	0.00835188	0.0084253
	296.	FUMH_MOUSE	0.00220281	0.00219673	0.00218061	0.00213906	0.00206043	0.00216956	0.00210207	0.00197112	0.00201644	0.00193815	0.00206525	0.0019912	0.00196155	0.0019913	0.00194882
	297.	HNRL2_MOUSE	0.000229625	0.000237066	0.000277217	0.00027539	0.00027014	0.000279914	0.00025014	0.0002785	0.000292533	0.000246748	0.00027664	0.000248676	0.000355928	0.000310152	0.000301885
	298.	LAMB2_MOUSE	3.16322e-05	3.94965e-05	2.80613e-05	3.41003e-05	3.94752e-05	4.55699e-05	5.088e-05	5.15018e-05	5.06557e-05	5.16653e-05	4.95825e-05	5.72947e-05	3.83786e-05	5.25036e-05	5.73813e-05
	299.	EFTU_MOUSE	0.00135608	0.00145144	0.00144571	0.00146748	0.00148802	0.0015177	0.00156831	0.00147157	0.00143884	0.00140333	0.00143642	0.00138786	0.00137344	0.00142524	0.00152515
	300.	THIL_MOUSE	0.00153866	0.00153707	0.00156954	0.00155652	0.00151174	0.00156077	0.00155009	0.00149944	0.00160665	0.00161619	0.00160108	0.00157388	0.00152716	0.00150382	0.00154831
	301.	XPO1_MOUSE	0.000220076	0.000252931	0.000199214	0.000278365	0.000245486	0.000219489	0.000143498	0.000315474	0.000264185	0.000275949	0.000351014	0.000317345	0.000322558	0.000189904	0.000224831
	302.	SYVC_MOUSE	0.000102841	9.50658e-05	0.000114304	0.000128879	0.000116242	0.0001159	0.000125932	0.000121145	0.000109528	0.000130831	0.000108646	0.000126299	0.000151584	0.000154173	0.000123678
	303.	DREB_MOUSE	0.000738214	0.000721174	0.000750276	0.000764344	0.000781901	0.00074265	0.000803736	0.000733551	0.000734904	0.000785586	0.000745164	0.000738201	0.000870549	0.000818943	0.000766614
	304.	NRX3A_MOUSE	8.94102e-05	0.000130387	0.000136867	8.04635e-05	0.00016102	0.000162228	9.27336e-05	8.12817e-05	0.000142904	0.000151493	0.000149064	9.58529e-05	0.000101566	0.000133876	0.000124766
	305.	SIR2_MOUSE	0.00110234	0.00128545	0.00124373	0.00123127	0.00103357	0.00134695	0.00120572	0.00126347	0.001367	0.00146591	0.00130311	0.00132329	0.00119311	0.00117169	0.0013427
	306.	AMPH_MOUSE	0.00216395	0.00210474	0.00198752	0.00217137	0.00215724	0.00206561	0.00213828	0.00211994	0.00199511	0.00192438	0.00205368	0.00188569	0.00253779	0.00217794	0.00205394
	307.	ODP2_MOUSE	0.00164225	0.00166507	0.00171375	0.00171599	0.00146356	0.00161109	0.00163391	0.00165535	0.00162271	0.00147378	0.00173222	0.00170732	0.00165945	0.00169217	0.00160859
	308.	OGT1_MOUSE	0.000208585	0.000189917	0.000257518	0.000279792	0.000268017	0.000267575	0.000286679	0.000271914	0.000280664	0.000259451	0.000271785	0.000254781	0.000262421	0.000309375	0.000308153
	309.	DLG2_MOUSE	0.000238936	0.000235159	0.000250764	0.000239303	0.000249061	0.000119227	0.000258372	0.000262341	0.000258677	0.000272277	0.000360479	0.000274247	0.000301766	0.00028133	0.000372928
	310.	NDUV1_MOUSE	0.00184003	0.00158326	0.00158138	0.00151717	0.00158837	0.00154019	0.00180934	0.00149309	0.00177561	0.00164604	0.00156516	0.00160567	0.00173995	0.00156262	0.00159459
	311.	STX1B_MOUSE	0.00238169	0.00208556	0.00207775	0.00221035	0.0022251	0.0019619	0.00216218	0.00204228	0.00205315	0.00202864	0.00184598	0.00206597	0.00212596	0.0020981	0.00184269
	312.	CSKP_MOUSE	8.48983e-05	8.91418e-05	9.39602e-05	0.000100159	0.000111443	9.36141e-05	0.000105126	0.000108578	0.000106569	0.00012022	0.000124107	0.000120638	0.000111282	0.00013543	0.000130975
	313.	VDAC1_MOUSE	0.00593025	0.00578268	0.00603604	0.00576035	0.00534713	0.00531428	0.00580182	0.00537359	0.00571786	0.00561987	0.00537355	0.00543424	0.00517232	0.00512616	0.00491265
	314.	MINK1_MOUSE	8.0554e-05	3.14123e-05	7.40107e-05	7.33318e-05	7.9416e-05	7.14582e-05	9.04076e-05	7.70327e-05	0.000110541	8.09197e-05	5.58822e-05	8.98927e-05	0.000105032	9.65077e-05	8.18904e-05
	315.	S25A3_MOUSE	0.00272329	0.00260459	0.00278935	0.00253794	0.00261371	0.00253534	0.00250986	0.0024274	0.0023637	0.00265141	0.00244086	0.00236616	0.00217214	0.00241356	0.0024006
	316.	SRBS2_MOUSE	0.000248054	0.000248029	0.000230472	0.000341851	0.000332437	0.00027133	0.000282677	0.000309004	0.000237043	0.000230001	0.000228945	0.000259101	0.000282337	0.00032246	0.000295407
	317.	PUR9_MOUSE	0.000151499	0.000135338	0.000153581	0.000178678	0.000150201	0.00018654	0.000168174	0.000140862	0.000143596	0.000150519	0.000157824	0.000116266	0.00019814	0.000164827	0.000176589
	318.	TCPZ_MOUSE	0.000377402	0.000383383	0.000350846	0.000359865	0.000325748	0.000417146	0.000352175	0.000355899	0.000295561	0.00035034	0.000403557	0.000405246	0.000444352	0.000331701	0.000419487
	319.	GDIB_MOUSE	0.00100738	0.000989613	0.00102722	0.000965003	0.00101726	0.000996542	0.000937588	0.00106557	0.000971029	0.00104602	0.00103544	0.00099263	0.00100606	0.000982698	0.000937647
	320.	LGI1_MOUSE	0.00050236	0.000558004	0.000546566	0.000546842	0.000549589	0.000557929	0.000495036	0.000561103	0.000494667	0.000540238	0.000513918	0.000575849	0.000548827	0.000587744	0.000562546
	321.	TRIM2_MOUSE	8.11078e-05	7.98842e-05	0.000116659	8.92603e-05	0.000103714	9.92759e-05	8.33866e-05	8.87505e-05	8.74385e-05	0.000104724	0.000107271	0.00012114	0.000114273	0.000140141	0.000115531
	322.	DPYL5_MOUSE	0.000970408	0.000966837	0.000685876	0.00105919	0.000736202	0.000713503	0.000778331	0.000835487	0.000661274	0.000962982	0.000601175	0.000542958	0.000585363	0.000584422	0.000673649
	323.	LDHA_MOUSE	0.00117092	0.00118506	0.0011009	0.00133721	0.00135508	0.00122677	0.00138	0.00129743	0.00122674	0.00115515	0.000991262	0.00117013	0.00125411	0.00120105	0.00109655
	324.	ARP3_MOUSE	0.000752712	0.000711852	0.00076276	0.000747265	0.000733129	0.000732759	0.000798219	0.000775519	0.000747554	0.000818654	0.000806303	0.000825294	0.000831842	0.000773709	0.000792027
	325.	VATE1_MOUSE	0.00327115	0.00314715	0.00298385	0.00319862	0.00328229	0.00311448	0.00304672	0.00310038	0.00279637	0.00278505	0.00267498	0.00304272	0.00300866	0.00288595	0.00278057
	326.	LMNB2_MOUSE	9.03058e-05	0.000137682	0.000137119	0.00016264	7.76154e-05	0.000208004	0.000162468	0.000135437	0.000137971	0.000157881	0.000168529	0.000187236	0.000140878	0.000141216	0.000168334
	327.	HOME1_MOUSE	0.000515509	0.000471776	0.000563247	0.000557297	0.000559044	0.000565944	0.000640302	0.000483597	0.000563678	0.000556522	0.000544151	0.000510584	0.000574299	0.000599454	0.000523849
	328.	HNRPK_MOUSE	0.0017394	0.00168842	0.00191095	0.00172873	0.00178022	0.00180257	0.00174453	0.00167001	0.00172463	0.00182692	0.00176479	0.00176486	0.00176291	0.00177167	0.00177902
	329.	FLOT2_MOUSE	0.00039239	0.000378091	0.000367102	0.000285514	0.000409165	0.000413631	0.000475125	0.00046931	0.000396221	0.000430369	0.00033941	0.000452505	0.000471929	0.000511369	0.000340792
	330.	4F2_MOUSE	0.00148057	0.00163613	0.00165345	0.00158146	0.00161307	0.00166624	0.00152893	0.00161108	0.00156939	0.00160659	0.00163121	0.00164214	0.00165596	0.00182315	0.00162007
	331.	SYYC_MOUSE	1.07612e-05	3.32504e-05	2.23677e-05	3.93902e-05	4.73031e-05	4.43978e-05	5.13635e-05	4.79862e-05	5.38307e-05	5.22907e-05	4.48916e-05	6.48515e-05	5.33581e-05	5.21248e-05	5.86226e-05
	332.	RIMS1_MOUSE	2.82746e-05	2.39863e-05	2.6565e-05	2.13159e-05	2.71152e-05	3.39555e-05	2.64426e-05	3.46375e-05	2.20226e-05	2.76925e-05	2.8416e-05	4.18403e-05	5.55419e-05	3.71714e-05	3.80355e-05
	333.	IMB1_MOUSE	0.000553563	0.000552925	0.000559111	0.000608338	0.000574774	0.000580366	0.000580789	0.000605629	0.000595511	0.000598529	0.000625061	0.000616432	0.000577775	0.000627942	0.000630666
	334.	PLST_MOUSE	0.000147332	0.000181164	0.000184161	0.000138609	0.000177515	0.000171715	0.000161714	0.000202714	0.000191712	0.000213057	0.000224362	0.000174137	0.000160683	0.000220815	0.000246578
	335.	LONM_MOUSE	0.0003052	0.000339283	0.000347747	0.000318933	0.000308314	0.000341427	0.000277122	0.000318125	0.000311329	0.000350842	0.000298372	0.000375801	0.000358291	0.000394033	0.000252406
	336.	RELCH_MOUSE	0.00012145	0.00010746	6.24298e-05	0.000146847	0.000144087	0.000133329	0.000163222	7.55192e-05	0.000182641	0.000107545	0.000153609	0.000104393	0.000124922	0.000172799	0.000143213
	337.	SSDH_MOUSE	0.0010918	0.00102977	0.00102254	0.00106281	0.00103419	0.00117556	0.00118008	0.00115752	0.00111987	0.00106612	0.00112043	0.00112645	0.00112308	0.00115434	0.0011673
	338.	COPB_MOUSE	4.63927e-05	4.84295e-05	4.43702e-05	4.76166e-05	5.88656e-05	3.85369e-05	4.736e-05	6.02186e-05	6.08153e-05	5.93077e-05	5.42e-05	6.09591e-05	4.74694e-05	7.31429e-05	7.62342e-05
	339.	SYDC_MOUSE	0.000229143	0.000250547	0.000253557	0.000281151	0.000286864	0.000274979	0.00031307	0.000264031	0.000260806	0.000321166	0.000283077	0.000278761	0.000302359	0.0003042	0.000323554
	340.	LETM1_MOUSE	0.000369274	0.000363674	0.000383279	0.000389095	0.000416464	0.000436495	0.000398606	0.00043754	0.000367487	0.000434666	0.000468026	0.000488093	0.000455189	0.00048824	0.000486239
	341.	PGAM1_MOUSE	0.00244474	0.002486	0.00253483	0.00251014	0.00234594	0.00238617	0.00233762	0.00231987	0.00237074	0.00225664	0.00277317	0.00232438	0.00217806	0.00215526	0.00203073
	342.	VISL1_MOUSE	0.0010373	0.00108332	0.00122965	0.00115248	0.00131888	0.00110615	0.0010356	0.00110971	0.00100562	0.00103334	0.00106241	0.00105424	0.00104169	0.00108365	0.00111195
	343.	PDIA4_MOUSE	0.000105443	0.000126332	0.000126735	0.000136719	0.000126621	0.000116295	0.00015166	0.000134163	0.000127267	0.000159752	0.000136674	0.000194792	0.000216166	0.000185399	0.000118109
	344.	SNP25_MOUSE	0.00435405	0.00446088	0.00441968	0.00454607	0.00416138	0.00400865	0.00421866	0.00396042	0.00419643	0.00389488	0.00377826	0.00390581	0.00393854	0.0040261	0.00374594
	345.	TLN1_MOUSE	6.74395e-05	6.05186e-05	5.50368e-05	1.01085e-05	1.82304e-05	8.64374e-05	1.1706e-05	9.81762e-05	8.18256e-05	7.90658e-05	1.2896e-05	7.98222e-05	8.63259e-05	9.40727e-05	2.3515e-05
	346.	NDUS2_MOUSE	0.000775375	0.000828873	0.000862076	0.000809533	0.000797751	0.00084146	0.000856505	0.000795184	0.000826765	0.000878043	0.000788598	0.000812335	0.000807796	0.000840557	0.000910215
	347.	PABP1_MOUSE	0.000350705	0.000367841	0.000371156	0.000366339	0.000377839	0.000388613	0.00037508	0.000370702	0.000411313	0.000379728	0.00036581	0.000376641	0.000354287	0.000367696	0.000383689
	348.	MK01_MOUSE	0.000785304	0.000844811	0.000865649	0.000929617	0.000825034	0.0008434	0.000987067	0.000982413	0.000881569	0.000840009	0.00090123	0.000908814	0.000907664	0.00087775	0.000930148
	349.	NEB2_MOUSE	0.000115533	0.000132373	0.000119786	0.000120776	0.000144958	0.000136145	0.000138032	0.000122784	0.000141798	0.000151443	0.000138084	0.000130715	0.000196135	0.000158683	0.00016285
	350.	PIPNA_MOUSE	0.000463161	0.000451697	0.000473637	0.00045332	0.000424308	0.000438295	0.000471593	0.000430178	0.000437256	0.000448304	0.000456727	0.000414974	0.000427396	0.000439189	0.00048015
	351.	GRIA3_MOUSE	0.000366269	0.000371147	0.000387664	0.000325628	0.000422038	0.000285134	0.000326966	0.000355289	0.000368022	0.000285993	0.000438169	0.00039458	0.000392101	0.000451076	0.000441253
	352.	GNAO_MOUSE	0.00739173	0.00704608	0.00699492	0.00660831	0.00677227	0.00636304	0.00651261	0.00603228	0.00677929	0.00642468	0.00642512	0.00662872	0.00619948	0.00611264	0.00582906
	353.	NDUA9_MOUSE	0.0015602	0.00158442	0.00157477	0.00171037	0.00167752	0.00172343	0.0017074	0.00162488	0.00160234	0.0015422	0.00153341	0.00159	0.00131897	0.00167796	0.00158793
	354.	CBR1_MOUSE	0.000476139	0.000472356	0.000515207	0.000476183	0.00048478	0.000562553	0.000546321	0.000528292	0.000549193	0.000518775	0.000535943	0.000486851	0.000519665	0.000551294	0.00056058
	355.	KAP3_MOUSE	0.000733079	0.000749637	0.000775979	0.000787699	0.000762109	0.000814289	0.000814258	0.000830549	0.000847124	0.000798132	0.000787188	0.00081298	0.000767874	0.000743495	0.000785073
	356.	GARS_MOUSE	0.000177583	0.000174786	0.000202682	0.000198709	0.000185354	0.000196562	0.000176968	0.000194521	0.000191826	0.000191876	0.000186879	0.000202876	0.000206092	0.000193429	0.000215304
	357.	KIF2A_MOUSE	0.000196433	0.000174977	0.000172672	0.000228505	0.00021789	0.000190894	0.000222866	0.000204305	0.000218967	0.000214496	0.000221653	0.000168705	0.000251441	0.000219009	0.000177084
	358.	PAK1_MOUSE	0.000395284	0.000457057	0.00043875	0.000471517	0.000480906	0.000431923	0.000413149	0.000437578	0.000413389	0.0004236	0.00042045	0.000447293	0.000469338	0.000459735	0.0004671
	359.	AGAP2_MOUSE	0.000254142	0.000239557	0.000288061	0.000331332	0.000291929	0.000294227	0.000274575	0.000319076	0.000364594	0.000359937	0.000338338	0.000390741	0.000393349	0.000371599	0.000287272
	360.	KCRU_MOUSE	0.00351051	0.00288131	0.0034827	0.00297282	0.00285096	0.00302997	0.00300068	0.00302127	0.00279201	0.0028989	0.00292705	0.00290865	0.00276643	0.00287784	0.0027608
	361.	LRRC7_MOUSE	3.81708e-05	4.99862e-05	0.000102948	0.000117885	0.000113666	2.62488e-05	0.000119368	5.49392e-05	4.76451e-05	4.18549e-05	8.68149e-05	0.000123218	7.02342e-05	3.99223e-05	9.4572e-05
[truncated: 2,037 more rows]

## Sheet: Table 6 Distrib. of prot.BP_GO
Table 6. Distribution of differently expressed proteins (N = 74) from ipsilateral cerebral cortex in 47 significantly changed biological processes (BP)
[truncated: 596 more rows]

[truncated: 1 more sheets: Table 7 Sign.chang.BP_GO]
